# Supplementary material for: Crystal structure of an unknown solvate of {2,2′-[ethane-1,2-diylbis(nitrilo­methanylyl­idene)]diphenolato-κ4 O,N,N′,O′}(N-ferrocenylisonicotinamide-κN 1)cobalt(II): a CoII–salen complex that forms hydrogen-bonded dimers
Source: Acta Crystallogr E Crystallogr Commun. 2015 Aug 26;71(Pt 9):1100–4. doi: 10.1107/S2056989015014723 (PMC4555431; doi:10.1107/S2056989015014723)
Supplement: Supplementary file 1 [file e-71-01100-sup1.cif]

##############################################################################
#                                                                            #
# This CIF contains the data in a paper accepted for publication in          #
# Acta Crystallographica Section E. It conforms to the requirements of       #
# Notes for Authors for Acta Crystallographica Section E, and has been       #
# peer reviewed under the auspices of the IUCr Commission on Journals.       #
#                                                                            #
# Full details of the Crystallographic Information File format               #
# are given in the paper "The Crystallographic Information File (CIF):       #
# a New Standard Archive File for Crystallography" by S. R. Hall, F. H.      #
# Allen and I. D. Brown [Acta Cryst. (1991), A47, 655-685].                  #
#                                                                            #
# The current version of the core CIF dictionary is obtainable from          #
# ftp://ftp.iucr.org/pub/cif_core.dic.                                       #
#                                                                            #
# Software is freely available for graphical display of the structure(s)     #
# in this CIF. For information consult the CIF software page                 #
# http://www.iucr.org/resources/cif/software.                                #
#                                                                            #
# This file may be used for bona fide research purposes within the           #
# scientific community so long as proper attribution is given to the journal # 
# article from which it was obtained.                                        #
#                                                                            #
##############################################################################
data_I
_audit_creation_method
;
Olex2 1.2
(compiled 2015.01.26 svn.r3150 for OlexSys, GUI svn.r4998)
;
_journal_date_recd_electronic     2015-07-03
_journal_date_accepted     2015-08-05
_journal_name_full     'Acta Crystallographica, Section E'
_journal_year     2015
_journal_volume     71
_journal_issue      9
_journal_page_first     1100
_journal_page_last     1104
_journal_paper_category     GM
_journal_paper_doi     10.1107/S2056989015014723
_journal_coeditor_code     ZL2632
_publ_contact_author_name     'Stephen Contakes'
_publ_contact_author_address
;
Department of Chemistry
Westmont College
955 La Paz Road
Santa Barbara, CA 93108
USA
.
bbrautigam@westmont.edu
;
_publ_contact_author_email     'scontakes@westmont.edu'
_publ_contact_author_fax     ?
_publ_contact_author_phone     '6266765084'
_publ_section_title
;\
Crystal structure of
{2,2'-[ethane-1,2-diylbis(nitrilomethanylylidene)]diphenolato-\k^4^<i>O</i>,\
<i>N</i>,<i>N</i>',<i>O</i>'}(<i>N</i>-ferrocenylisonicotinamide-\
\k<i>N</i>^1^)cobalt(II): a Co^II^--salen complex that forms hydrogen-bonded
dimers
;
loop_
    _publ_author_name
    _publ_author_footnote
    _publ_author_address
    'Brautigam, Bryan' .
;
Department of Chemistry
Westmont College
955 La Paz Road
Santa Barbara, CA 93108
USA
;
    'Herholdt, Chelsea' .
;
Department of Chemistry
Westmont College
955 La Paz Road
Santa Barbara, CA 93108
USA
;
    'Farnsworth, William' .
;
Department of Chemistry
Westmont College
955 La Paz Road
Santa Barbara, CA 93108
USA
;
    'Brudi, Ellen' .
;
Department of Chemistry
Westmont College
955 La Paz Road
Santa Barbara, CA 93108
USA
;
    'McDonald, Eric' .
;
Department of Chemistry
Westmont College
955 La Paz Road
Santa Barbara, CA 93108
USA
;
    'Wu, Guang' .
;
UCSB College of Letters and Science
X-Ray Analytical Facility
4610 Physical Sciences North
UC Santa Barbara
Santa Barbara CA 93106
USA
;
    'Contakes, Stephen'
;
Corresponding author.
;
;
Department of Chemistry
Westmont College
955 La Paz Road
Santa Barbara, CA 93108
USA
;
_publ_section_synopsis
;
The title cobalt(II) complex was prepared by mixing equimolar amounts of
{2,2'-[ethane-1,2-diylbis(nitrilomethanylylidene)]diphenolato}cobalt(II) and
<i>N</i>-ferrocenylisonicotinamide in dry dichloromethane under nitrogen and
subsequently characterized by ESI--MS, IR, and single-crystal X-ray
diffraction. The structure at 100 K has triclinic (<i>P</i>\=1) symmetry and
indicates that the complex crystallizes as a mixture of \l and \d conformers.
It exhibits the expected square-pyramidal geometry about the Co^II^ atom, and
forms hydrogen-bonded dimers through the amide N---H group and one of the
phenolate O atoms on adjacent molecules.
;
_database_code_depnum_ccdc_archive     'CCDC 1417154'
_chemical_name_systematic
;\
{2,2'-[Ethane-1,2-diylbis(nitrilomethanylylidene)]diphenolato-\
\k^4^<i>O</i>,<i>N</i>,<i>N</i>',<i>O</i>'}(<i>N</i>-ferrocenylisonicotinamide-\
\k<i>N</i>^1^)cobalt(II)
;
_chemical_name_common     ?
_chemical_formula_moiety     'C32 H28 Co Fe N4 O3'
_chemical_formula_sum     'C32 H28 Co Fe N4 O3'
_chemical_formula_iupac     '[Co Fe (C5 H5) (C16 H14 N2 O2) (C11 H9 N2O)]'
_chemical_formula_weight     631.36
_chemical_melting_point     ?
_shelx_space_group_comment
;
The symmetry employed for this shelxl refinement is uniquely defined
by the following loop, which should always be used as a source of
symmetry information in preference to the above space-group names.
They are only intended as comments.
;
_space_group_crystal_system     triclinic
_space_group_name_H-M_alt     'P -1'
_space_group_name_Hall     '-P 1'
loop_
    _space_group_symop_operation_xyz
    'x, y, z'
    '-x, -y, -z'
_cell_length_a     10.684(2)
_cell_length_b     11.989(3)
_cell_length_c     13.858(3)
_cell_angle_alpha     80.220(5)
_cell_angle_beta     85.234(5)
_cell_angle_gamma     80.047(5)
_cell_volume     1720.2(7)
_cell_formula_units_Z     2
_cell_measurement_reflns_used     ?
_cell_measurement_theta_min     ?
_cell_measurement_theta_max     ?
_cell_measurement_temperature     100
_exptl_crystal_description     plates
_exptl_crystal_colour     'dull dark red'
_exptl_crystal_size_max     0.2
_exptl_crystal_size_mid     0.2
_exptl_crystal_size_min     0.1
_exptl_crystal_density_diffrn     1.219
_exptl_crystal_density_meas     ?
_exptl_crystal_density_method     ?
_exptl_crystal_F_000     650
_exptl_absorpt_coefficient_mu     0.937
_exptl_absorpt_correction_type     multi-scan
_exptl_absorpt_process_details
;
(SADABS2012; Sheldrick, 2012)
;
_shelx_estimated_absorpt_T_min     ?
_shelx_estimated_absorpt_T_max     ?
_exptl_absorpt_correction_T_min     0.6389
_exptl_absorpt_correction_T_max     0.7453
_diffrn_ambient_temperature     100.0
_diffrn_radiation_type     MoK\a
_diffrn_radiation_wavelength     0.71069
_diffrn_radiation_monochromator     'mirror optics'
_diffrn_measurement_device_type     'Bruker SMART APEXII area-detector'
_diffrn_measurement_device     'three-circle diffractometer'
_diffrn_measurement_method     '\w and \f scans'
_diffrn_detector_area_resol_mean     7.9
_diffrn_reflns_number     10667
_diffrn_reflns_av_R_equivalents     0.0467
_diffrn_reflns_theta_min     1.493
_diffrn_reflns_theta_max     27.219
_diffrn_reflns_theta_full     25.240
_diffrn_measured_fraction_theta_max     0.949
_diffrn_measured_fraction_theta_full     0.998
_diffrn_reflns_limit_h_min     -13
_diffrn_reflns_limit_h_max     11
_diffrn_reflns_limit_k_min     -15
_diffrn_reflns_limit_k_max     12
_diffrn_reflns_limit_l_min     -17
_diffrn_reflns_limit_l_max     17
loop_
    _refln_index_h
    _refln_index_k
    _refln_index_l
    _refln_F_squared_meas
    -1 0 0 1429.71
    -1 0 0 1454.8
    1 0 0 1418.27
    1 0 0 1450.97
    -2 0 0 4270.38
    -2 0 0 4325.58
    2 0 0 4301.51
    2 0 0 4366.53
    -3 0 0 45.9775
    -3 0 0 45.2009
    3 0 0 40.3626
    3 0 0 42.791
    -4 0 0 89.4052
    4 0 0 97.1841
    -5 0 0 492.315
    -6 0 0 491.878
    -7 0 0 235.451
    -8 0 0 26.6557
    -9 0 0 50.491
    -10 0 0 -9.0482
    -11 0 0 11.715
    -12 0 0 73.8154
    -13 0 0 -0.3376
    -13 1 0 5.02524
    -12 1 0 26.876
    -11 1 0 31.1815
    -10 1 0 11.3022
    -9 1 0 100.392
    -8 1 0 184.928
    -7 1 0 45.9814
    -6 1 0 3.91175
    5 -1 0 14.6303
    -5 1 0 12.3809
    4 -1 0 456.162
    -4 1 0 460.229
    3 -1 0 327.095
    3 -1 0 333.001
    -3 1 0 324.363
    -3 1 0 334.818
    2 -1 0 3039.38
    2 -1 0 3048.45
    -2 1 0 2965.33
    -2 1 0 2927.16
    1 -1 0 38.7307
    1 -1 0 38.0352
    1 -1 0 36.2319
    -1 1 0 34.4935
    -1 1 0 43.5173
    0 -1 0 938.37
    0 -1 0 941.512
    0 1 0 944.445
    0 1 0 944.541
    -1 -1 0 111.133
    1 1 0 111.546
    -2 -1 0 298.006
    -2 -1 0 305.23
    2 1 0 295.417
    -3 -1 0 617.363
    -3 -1 0 636.216
    3 1 0 636.654
    -4 -1 0 831.798
    -5 -1 0 80.0426
    -6 -1 0 130.733
    -7 -1 0 60.9278
    -8 -1 0 6.21499
    -9 -1 0 -4.7669
    -10 -1 0 82.9718
    -11 -1 0 -3.9896
    -12 -1 0 31.8924
    -13 -1 0 1.00709
    -13 2 0 -6.6553
    -12 2 0 -4.1936
    -11 2 0 77.7597
    -10 2 0 105.212
    -9 2 0 134.702
    -8 2 0 181.611
    -7 2 0 21.7174
    -6 2 0 37.1646
    5 -2 0 25.8205
    -5 2 0 28.2901
    4 -2 0 164.964
    -4 2 0 163.248
    3 -2 0 157.312
    3 -2 0 153.122
    -3 2 0 157.605
    -3 2 0 164.467
    2 -2 0 95.3827
    2 -2 0 101.969
    2 -2 0 106.064
    -2 2 0 107.69
    -2 2 0 108.314
    1 -2 0 4.23581
    1 -2 0 10.3815
    -1 2 0 10.1723
    0 -2 0 98.8858
    0 -2 0 98.7661
    0 2 0 100.705
    -1 -2 0 1952.48
    1 2 0 1954.97
    -2 -2 0 349.528
    2 2 0 344.506
    -3 -2 0 37.442
    -3 -2 0 38.6552
    -4 -2 0 1155.61
    -5 -2 0 491.247
    -6 -2 0 58.5025
    -7 -2 0 15.1463
    -8 -2 0 55.4127
    -9 -2 0 15.8372
    -10 -2 0 204.508
    -11 -2 0 10.8358
    -12 -2 0 -5.9188
    -13 -2 0 -11.564
    -12 3 0 -3.6258
    -11 3 0 131.173
    -10 3 0 70.52
    -9 3 0 0.92714
    -8 3 0 13.654
    -7 3 0 26.7186
    -6 3 0 13.7718
    5 -3 0 683.482
    -5 3 0 708.566
    4 -3 0 717.829
    -4 3 0 729.333
    3 -3 0 1.66393
    3 -3 0 9.96735
    -3 3 0 5.0861
    -3 3 0 4.28752
    2 -3 0 2.60149
    2 -3 0 7.36375
    -2 3 0 5.72798
    1 -3 0 322.73
    1 -3 0 316.984
    -1 3 0 327.127
    -1 3 0 312.982
    0 -3 0 2123.85
    0 -3 0 2159.06
    0 3 0 2180.65
    -1 -3 0 2826.06
    1 3 0 2823.46
    -2 -3 0 336.175
    2 3 0 333.661
    -3 -3 0 23.4162
    -3 -3 0 24.1574
    3 3 0 26.3542
    -4 -3 0 36.0442
    -5 -3 0 97.5349
    -6 -3 0 163.786
    -7 -3 0 244.542
    -8 -3 0 340.719
    -9 -3 0 41.5685
    -10 -3 0 93.9421
    -11 -3 0 -2.9158
    -12 -3 0 0.50135
    -13 -3 0 24.038
    -12 4 0 -4.8148
    -11 4 0 25.1332
    -10 4 0 15.7957
    -9 4 0 1.95273
    -8 4 0 7.0923
    -7 4 0 478.324
    6 -4 0 144.835
    -6 4 0 136.413
    5 -4 0 244.981
    -5 4 0 236.45
    4 -4 0 61.6393
    4 -4 0 67.8803
    -4 4 0 70.1332
    3 -4 0 0.3717
    3 -4 0 2.03022
    -3 4 0 8.62352
    2 -4 0 56.8941
    -2 4 0 60.5765
    1 -4 0 299.711
    1 -4 0 289.906
    -1 4 0 297.96
    0 -4 0 191.036
    0 -4 0 193.559
    -1 -4 0 211.345
    1 4 0 218.648
    -2 -4 0 11.7376
    2 4 0 6.12983
    -3 -4 0 31.0585
    3 4 0 39.2723
    -4 -4 0 408.155
    4 4 0 420.834
    -5 -4 0 706.332
    -6 -4 0 27.9334
    -7 -4 0 152.733
    -8 -4 0 7.54363
    -9 -4 0 141.248
    -10 -4 0 46.7361
    -11 -4 0 311.353
    -12 -4 0 32.5146
    -13 -4 0 37.1345
    -11 5 0 25.8472
    -10 5 0 19.753
    -9 5 0 6.68919
    -8 5 0 4.78284
    -7 5 0 235.273
    -6 5 0 97.8436
    5 -5 0 -10.083
    5 -5 0 0.6132
    -5 5 0 4.67821
    4 -5 0 130.658
    4 -5 0 125.893
    -4 5 0 121.363
    3 -5 0 347.264
    -3 5 0 360.704
    2 -5 0 8.81327
    -2 5 0 8.52145
    1 -5 0 718.435
    -1 5 0 727.227
    0 -5 0 491.059
    -1 -5 0 38.257
    -2 -5 0 55.1496
    -3 -5 0 83.4779
    -4 -5 0 -4.3789
    -6 -5 0 102.277
    -7 -5 0 2.55096
    -8 -5 0 77.0991
    -9 -5 0 63.8493
    -10 -5 0 6.40062
    -11 -5 0 72.8952
    -12 -5 0 45.6715
    -13 -5 0 -7.4563
    -11 6 0 -9.2972
    -10 6 0 28.9007
    -9 6 0 107.023
    -8 6 0 -8.1985
    -7 6 0 8.78216
    6 -6 0 163.833
    -6 6 0 166.077
    5 -6 0 -1.7399
    5 -6 0 2.91966
    -5 6 0 6.17774
    4 -6 0 317.989
    -4 6 0 319.056
    3 -6 0 444.463
    -3 6 0 459.356
    2 -6 0 4.47999
    -2 6 0 -0.3048
    1 -6 0 23.814
    -1 6 0 30.3557
    0 -6 0 205.072
    -1 -6 0 57.8199
    -2 -6 0 63.3711
    -3 -6 0 396.14
    -4 -6 0 84.4949
    -5 -6 0 40.8182
    -6 -6 0 2.70054
    -7 -6 0 8.1191
    -8 -6 0 39.423
    -9 -6 0 81.0912
    -10 -6 0 3.7563
    -11 -6 0 6.72035
    -12 -6 0 -2.3836
    -10 7 0 -9.6463
    -9 7 0 29.0407
    -8 7 0 12.877
    7 -7 0 81.0245
    -7 7 0 90.0545
    6 -7 0 67.4087
    -6 7 0 89.3873
    5 -7 0 -1.2581
    -5 7 0 1.59769
    4 -7 0 5.51587
    -4 7 0 -3.9014
    3 -7 0 2.61531
    -3 7 0 -2.6268
    2 -7 0 3.67782
    -2 7 0 0.11048
    1 -7 0 9.08527
    0 -7 0 69.8034
    -1 -7 0 352.093
    -2 -7 0 -2.3246
    -3 -7 0 76.5982
    -4 -7 0 29.6068
    -5 -7 0 17.0168
    -6 -7 0 165.494
    -7 -7 0 78.3253
    -8 -7 0 6.3967
    -9 -7 0 58.1742
    -10 -7 0 -8.8027
    -11 -7 0 -11.063
    -12 -7 0 65.584
    -10 8 0 -5.8265
    -9 8 0 -1.3601
    -8 8 0 -2.9714
    7 -8 0 -0.3323
    -7 8 0 -7.4374
    6 -8 0 120.323
    -6 8 0 104.36
    5 -8 0 85.8574
    -5 8 0 88.198
    4 -8 0 -3.5003
    -4 8 0 -1.9869
    3 -8 0 -2.0637
    -3 8 0 5.54651
    2 -8 0 104.672
    -2 8 0 122.153
    1 -8 0 39.3638
    0 -8 0 180.918
    -1 -8 0 167.022
    -2 -8 0 109.412
    -3 -8 0 6.87689
    -4 -8 0 266.228
    -5 -8 0 -1.9459
    -6 -8 0 82.1845
    -7 -8 0 82.7455
    -7 -8 0 68.7618
    -8 -8 0 20.5034
    -9 -8 0 3.82728
    -10 -8 0 36.4724
    -11 -8 0 11.0756
    -12 -8 0 27.1158
    -9 9 0 16.3846
    -8 9 0 197.272
    7 -9 0 35.2791
    -7 9 0 23.5208
    6 -9 0 -13.329
    -6 9 0 0.61823
    5 -9 0 24.137
    -5 9 0 40.2026
    4 -9 0 5.39187
    -4 9 0 -1.5087
    3 -9 0 5.75977
    -3 9 0 16.811
    2 -9 0 103.911
    1 -9 0 186.298
    0 -9 0 4.47196
    -1 -9 0 -0.2652
    -2 -9 0 124.191
    -3 -9 0 24.5513
    -4 -9 0 157.84
    -5 -9 0 18.0076
    -6 -9 0 6.45868
    -7 -9 0 -18.594
    -7 -9 0 3.56581
    -8 -9 0 -9.7383
    -8 -9 0 6.02666
    -9 -9 0 13.3113
    -10 -9 0 73.0529
    -11 -9 0 30.0789
    -8 10 0 96.3601
    7 -10 0 -8.0349
    -7 10 0 -8.823
    6 -10 0 -6.1009
    -6 10 0 3.80179
    5 -10 0 40.895
    -5 10 0 48.777
    4 -10 0 42.5249
    -4 10 0 44.978
    3 -10 0 31.4198
    2 -10 0 28.0615
    1 -10 0 39.062
    0 -10 0 -0.3079
    -1 -10 0 17.5136
    -2 -10 0 24.0952
    -3 -10 0 8.55604
    -4 -10 0 -5.4487
    -5 -10 0 38.3484
    -6 -10 0 10.6148
    -7 -10 0 52.417
    -8 -10 0 23.9637
    -8 -10 0 19.8561
    -9 -10 0 3.72366
    -10 -10 0 7.64829
    -11 -10 0 21.2811
    -7 11 0 15.7524
    6 -11 0 15.307
    -6 11 0 20.7001
    5 -11 0 -7.0269
    -5 11 0 8.38362
    4 -11 0 30.7032
    3 -11 0 13.7067
    2 -11 0 -0.8062
    1 -11 0 -8.5618
    0 -11 0 16.7731
    -1 -11 0 -1.0418
    -2 -11 0 13.4207
    -3 -11 0 13.6831
    -4 -11 0 -2.2901
    -5 -11 0 11.2526
    -6 -11 0 12.7715
    -7 -11 0 24.191
    -8 -11 0 18.8011
    -8 -11 0 15.3091
    -9 -11 0 2.90323
    -10 -11 0 15.8696
    6 -12 0 7.18304
    -6 12 0 10.5892
    5 -12 0 -2.2761
    4 -12 0 -6.0391
    3 -12 0 13.4019
    2 -12 0 15.1263
    1 -12 0 46.7848
    0 -12 0 117.887
    -1 -12 0 25.656
    -2 -12 0 -5.3472
    -3 -12 0 16.0698
    -4 -12 0 18.0718
    -5 -12 0 107.884
    -6 -12 0 50.048
    -7 -12 0 11.3532
    -8 -12 0 32.0898
    -8 -12 0 1.25669
    -9 -12 0 13.1079
    4 -13 0 3.52983
    3 -13 0 31.1802
    2 -13 0 27.3834
    1 -13 0 0.38514
    0 -13 0 12.0122
    -1 -13 0 1.13999
    -2 -13 0 9.82874
    -3 -13 0 78.351
    -4 -13 0 7.35864
    -5 -13 0 20.2287
    -6 -13 0 4.81993
    -7 -13 0 28.1317
    -8 -13 0 24.7061
    -8 -13 0 -3.5842
    2 -14 0 13.2065
    1 -14 0 6.78605
    0 -14 0 7.9364
    -1 -14 0 26.8044
    -2 -14 0 25.9019
    -3 -14 0 13.9984
    -4 -14 0 14.1343
    -5 -14 0 -2.176
    -6 -14 0 14.4247
    -7 -14 0 42.6405
    -6 -14 1 -3.1609
    -5 -14 1 39.0792
    -4 -14 1 16.0134
    -3 -14 1 -13.867
    -2 -14 1 -4.6467
    -1 -14 1 -6.4651
    0 -14 1 -10.857
    1 -14 1 16.7383
    2 -14 1 30.6301
    -8 -13 1 13.6867
    -7 -13 1 69.1322
    -6 -13 1 20.0107
    -5 -13 1 17.4451
    -4 -13 1 15.373
    -3 -13 1 7.41445
    -2 -13 1 -15.104
    -1 -13 1 24.9931
    0 -13 1 1.65871
    1 -13 1 20.1272
    2 -13 1 8.40465
    3 -13 1 -7.6476
    4 -13 1 -9.5743
    -8 -12 1 12.6821
    -7 -12 1 53.4568
    -6 -12 1 31.1863
    -5 -12 1 3.71168
    -4 -12 1 -17.249
    -3 -12 1 15.6136
    -2 -12 1 -3.1837
    -1 -12 1 73.8652
    0 -12 1 5.22264
    1 -12 1 7.3678
    2 -12 1 5.03243
    3 -12 1 7.9702
    4 -12 1 -6.2967
    5 -12 1 6.27369
    -6 12 -1 -1.3451
    6 -12 1 3.1152
    -9 -11 1 14.5969
    -8 -11 1 10.4622
    -8 -11 1 0.53046
    -7 -11 1 9.62903
    -6 -11 1 20.4921
    -5 -11 1 32.0352
    -4 -11 1 42.949
    -3 -11 1 105.061
    -2 -11 1 7.51757
    -1 -11 1 5.15785
    0 -11 1 46.047
    1 -11 1 2.27921
    2 -11 1 100.712
    3 -11 1 66.3782
    4 -11 1 -4.6998
    -5 11 -1 3.67501
    5 -11 1 2.51887
    -6 11 -1 -9.2293
    6 -11 1 -0.7933
    -7 11 -1 -3.0602
    -10 -10 1 21.7782
    -9 -10 1 8.49827
    -8 -10 1 -3.0729
    -8 -10 1 8.46423
    -7 -10 1 12.9698
    -6 -10 1 30.7575
    -5 -10 1 48.0533
    -4 -10 1 0.20657
    -3 -10 1 0.00878
    -2 -10 1 -4.2835
    -1 -10 1 32.6215
    0 -10 1 96.1896
    1 -10 1 22.4413
    2 -10 1 30.6498
    3 -10 1 -0.5349
    -4 10 -1 -17.174
    4 -10 1 -5.2699
    -5 10 -1 1.66686
    5 -10 1 -5.5912
    -6 10 -1 22.1232
    6 -10 1 37.0812
    -7 10 -1 31.8196
    7 -10 1 48.6294
    -8 10 -1 -7.3263
    -11 -9 1 13.4615
    -10 -9 1 4.11592
    -9 -9 1 -7.9608
    -8 -9 1 8.8721
    -8 -9 1 30.6352
    -7 -9 1 9.66473
    -6 -9 1 79.0544
    -5 -9 1 153.273
    -4 -9 1 18.242
    -3 -9 1 -3.8296
    -2 -9 1 10.9734
    -1 -9 1 9.58946
    0 -9 1 205.983
    1 -9 1 22.1543
    2 -9 1 2.96505
    -3 9 -1 28.3771
    3 -9 1 34.1547
    -4 9 -1 14.3853
    4 -9 1 31.4453
    -5 9 -1 -2.0825
    5 -9 1 12.3815
    -6 9 -1 26.2145
    6 -9 1 32.5772
    -7 9 -1 102.318
    7 -9 1 71.4688
    -8 9 -1 -11.161
    -9 9 -1 -0.9834
    -12 -8 1 19.3386
    -11 -8 1 8.8469
    -10 -8 1 14.9805
    -9 -8 1 13.4597
    -8 -8 1 135.325
    -8 -8 1 172.659
    -7 -8 1 25.0396
    -6 -8 1 5.95005
    -5 -8 1 83.7288
    -4 -8 1 14.0576
    -3 -8 1 37.3286
    -2 -8 1 289.576
    -1 -8 1 159.715
    0 -8 1 10.5115
    1 -8 1 4.10493
    -2 8 -1 18.4475
    2 -8 1 11.7857
    -3 8 -1 28.0727
    3 -8 1 26.9151
    -4 8 -1 113.509
    4 -8 1 140.979
    -5 8 -1 130.729
    5 -8 1 144.713
    -6 8 -1 8.25224
    6 -8 1 17.9954
    -7 8 -1 -8.8707
    7 -8 1 -2.8285
    -8 8 -1 7.11285
    -9 8 -1 -6.3205
    -10 8 -1 94.7013
    -12 -7 1 5.39061
    -11 -7 1 35.9414
    -10 -7 1 110.608
    -9 -7 1 0.60693
    -8 -7 1 67.7909
    -7 -7 1 -7.5247
    -6 -7 1 -2.2879
    -5 -7 1 316.473
    -4 -7 1 564.047
    -3 -7 1 5.62465
    -2 -7 1 226.487
    -1 -7 1 8.25457
    0 -7 1 3.0701
    1 -7 1 148.632
    -2 7 -1 134.037
    2 -7 1 152.773
    -3 7 -1 -4.6525
    3 -7 1 7.14311
    -4 7 -1 36.64
    4 -7 1 43.9818
    -5 7 -1 14.9251
    5 -7 1 10.0372
    -6 7 -1 -9.3614
    6 -7 1 1.83528
    -7 7 -1 104.628
    -8 7 -1 97.1049
    -9 7 -1 -11.683
    -10 7 -1 -5.5942
    -12 -6 1 29.2793
    -11 -6 1 19.2283
    -10 -6 1 97.2468
    -9 -6 1 0.61631
    -8 -6 1 8.35377
    -7 -6 1 77.1985
    -6 -6 1 166.743
    -5 -6 1 -5.9117
    -4 -6 1 218.191
    -3 -6 1 32.393
    -2 -6 1 1.55071
    -1 -6 1 361.088
    0 -6 1 391.025
    -1 6 -1 46.0705
    1 -6 1 46.0831
    -2 6 -1 399.211
    2 -6 1 382.612
    -3 6 -1 66.8733
    3 -6 1 59.2275
    -4 6 -1 14.9949
    4 -6 1 5.47467
    -5 6 -1 20.6493
    5 -6 1 31.9479
    -6 6 -1 12.1613
    -7 6 -1 12.1869
    -8 6 -1 107.908
    -9 6 -1 14.7597
    -10 6 -1 -2.0542
    -11 6 -1 20.6421
    -13 -5 1 -0.9248
    -12 -5 1 38.1317
    -11 -5 1 3.8048
    -10 -5 1 1.23567
    -9 -5 1 16.7273
    -8 -5 1 22.3306
    -7 -5 1 65.8874
    -6 -5 1 163.245
    -5 -5 1 99.3203
    -4 -5 1 405.019
    -3 -5 1 76.3598
    -3 -5 1 102.605
    -2 -5 1 27.351
    -1 -5 1 657.001
    0 -5 1 3619.04
    -1 5 -1 396.83
    1 -5 1 403.848
    -2 5 -1 152.222
    2 -5 1 157.443
    -3 5 -1 66.2316
    3 -5 1 65.8792
    -4 5 -1 19.8893
    4 -5 1 30.0524
    -5 5 -1 408.843
    5 -5 1 372.436
    -6 5 -1 414.958
    -7 5 -1 7.47159
    -8 5 -1 29.313
    -9 5 -1 0.59711
    -10 5 -1 0.45652
    -11 5 -1 66.5279
    -13 -4 1 17.3747
    -12 -4 1 2.51041
    -11 -4 1 9.55615
    -10 -4 1 -1.4692
    -9 -4 1 37.9165
    -8 -4 1 175.637
    -7 -4 1 19.0455
    -6 -4 1 181.899
    -5 -4 1 114.357
    -4 -4 1 220.355
    -3 -4 1 226.777
    -3 -4 1 199.05
    -2 -4 1 38.2089
    -1 -4 1 16.8059
    0 -4 1 11.0912
    -1 4 -1 9.03642
    1 -4 1 1.73904
    -2 4 -1 555.609
    2 -4 1 554.468
    -3 4 -1 340.583
    3 -4 1 348.365
    -4 4 -1 176.395
    4 -4 1 177.052
    -5 4 -1 2.54766
    -6 4 -1 55.4075
    -7 4 -1 29.3028
    -8 4 -1 5.83673
    -9 4 -1 172.458
    -10 4 -1 32.0739
    -11 4 -1 -11.744
    -12 4 -1 14.3814
    -13 -3 1 20.64
    -12 -3 1 38.3752
    -11 -3 1 205.126
    -10 -3 1 32.9324
    -9 -3 1 241.009
    -8 -3 1 195.778
    -7 -3 1 -0.7778
    -6 -3 1 46.2737
    -5 -3 1 454.046
    3 3 -1 490.166
    -3 -3 1 483.419
    -3 -3 1 461.057
    2 3 -1 10.4467
    -2 -3 1 8.84879
    -2 -3 1 12.7982
    1 3 -1 95.7383
    -1 -3 1 106.239
    0 3 -1 9726.08
    0 3 -1 9721.93
    0 -3 1 9651.32
    0 -3 1 9999.99
    -1 3 -1 2505.26
    -1 3 -1 2477.76
    1 -3 1 2480.72
    1 -3 1 2502.77
    -2 3 -1 421.738
    -2 3 -1 418.518
    2 -3 1 408.298
    2 -3 1 408.846
    -3 3 -1 52.797
    -3 3 -1 51.6371
    -3 3 -1 50.3058
    3 -3 1 55.6733
    -4 3 -1 85.2436
    -5 3 -1 200.522
    -6 3 -1 179.108
    -7 3 -1 276.71
    -8 3 -1 -4.6003
    -9 3 -1 184.546
    -10 3 -1 67.5309
    -11 3 -1 -4.3301
    -12 3 -1 2.23656
    -13 -2 1 25.4409
    -12 -2 1 11.7827
    -11 -2 1 200.166
    -10 -2 1 -5.0526
    -9 -2 1 -7.5042
    -8 -2 1 171.421
    -7 -2 1 29.8126
    -6 -2 1 57.5644
    -5 -2 1 596.242
    4 2 -1 1270.43
    -4 -2 1 1267.65
    3 2 -1 21.2553
    -3 -2 1 31.0259
    2 2 -1 358.418
    2 2 -1 348.271
    -2 -2 1 346.577
    -2 -2 1 344.141
    1 2 -1 1706.38
    -1 -2 1 1695.01
    0 2 -1 2078.73
    0 2 -1 2158.65
    0 -2 1 2166.05
    0 -2 1 2160.2
    -1 2 -1 5721.35
    -1 2 -1 5810.21
    1 -2 1 5745.46
    1 -2 1 5693.2
    -2 2 -1 32.8127
    -2 2 -1 36.6379
    -2 2 -1 33.2548
    2 -2 1 34.7103
    2 -2 1 31.2435
    -3 2 -1 2.80654
    -3 2 -1 2.13144
    3 -2 1 6.08221
    -4 2 -1 190.669
    -5 2 -1 33.6676
    -6 2 -1 179.376
    -7 2 -1 332.459
    -8 2 -1 103.506
    -9 2 -1 66.7075
    -10 2 -1 21.4048
    -11 2 -1 23.9962
    -12 2 -1 18.7495
    -13 2 -1 55.7194
    -13 -1 1 29.3666
    -12 -1 1 0.54574
    -11 -1 1 18.8366
    -10 -1 1 61.2041
    -9 -1 1 11.3429
    -8 -1 1 209.519
    -7 -1 1 252.493
    6 1 -1 22.4831
    -6 -1 1 20.1315
    5 1 -1 148.414
    -5 -1 1 138.92
    4 1 -1 18.0719
    -4 -1 1 23.51
    3 1 -1 -3.1773
    -3 -1 1 2.24263
    -3 -1 1 0.24689
    2 1 -1 926.544
    -2 -1 1 925.309
    1 1 -1 747.038
    1 1 -1 753.832
    -1 -1 1 767.502
    -1 -1 1 764.939
    0 1 -1 265.773
    0 -1 1 261.743
    0 -1 1 261.776
    -1 1 -1 90.4216
    -1 1 -1 102.76
    1 -1 1 101.333
    1 -1 1 98.8179
    -2 1 -1 17.1156
    -2 1 -1 14.701
    2 -1 1 23.5013
    -3 1 -1 71.3299
    -3 1 -1 68.997
    3 -1 1 71.5704
    -4 1 -1 469.034
    -5 1 -1 623.342
    -6 1 -1 62.0866
    -7 1 -1 96.4794
    -8 1 -1 7.56656
    -9 1 -1 82.8554
    -10 1 -1 53.0915
    -11 1 -1 196.957
    -12 1 -1 1.7825
    -13 1 -1 9.58755
    -13 0 1 40.0189
    -12 0 1 0.43659
    -11 0 1 34.2744
    -10 0 1 201.03
    -9 0 1 -0.8693
    -8 0 1 50.8295
    -7 0 1 146.378
    6 0 -1 47.7828
    -6 0 1 54.4479
    5 0 -1 273.557
    -5 0 1 281.217
    4 0 -1 889.712
    4 0 -1 923.989
    -4 0 1 911.764
    3 0 -1 119.822
    3 0 -1 112.081
    -3 0 1 119.747
    -3 0 1 122.872
    2 0 -1 402.22
    2 0 -1 374.221
    -2 0 1 380.176
    -2 0 1 382.143
    1 0 -1 1698.2
    1 0 -1 1676.74
    -1 0 1 1691.5
    -1 0 1 1674.33
    -1 0 1 1659.08
    0 0 -1 269.327
    0 0 -1 269.013
    0 0 1 269.977
    0 0 1 267.53
    1 0 1 530.828
    -2 0 -1 627.694
    2 0 1 646.394
    -3 0 -1 432.583
    -3 0 -1 438.182
    3 0 1 436.769
    -4 0 -1 7.18192
    -5 0 -1 1517.06
    -6 0 -1 660.99
    -7 0 -1 46.6381
    -8 0 -1 56.1413
    -9 0 -1 135.841
    -10 0 -1 58.9009
    -11 0 -1 48.019
    -12 0 -1 4.35988
    -13 0 -1 21.329
    -13 1 1 20.353
    -12 1 1 3.55113
    -11 1 1 21.6439
    -10 1 1 122.162
    -9 1 1 118.119
    -8 1 1 -3.9048
    7 -1 -1 43.925
    -7 1 1 46.1315
    6 -1 -1 408.584
    -6 1 1 394.019
    5 -1 -1 78.5492
    -5 1 1 80.3634
    4 -1 -1 904.714
    4 -1 -1 885.095
    -4 1 1 888.47
    3 -1 -1 233.381
    3 -1 -1 247.233
    -3 1 1 231.239
    -3 1 1 232.412
    2 -1 -1 361.999
    2 -1 -1 359.454
    -2 1 1 366.552
    -2 1 1 342.626
    1 -1 -1 129.618
    -1 1 1 132.811
    0 -1 -1 1459.77
    0 1 1 1465.45
    -1 -1 -1 36.6446
    1 1 1 37.2102
    -2 -1 -1 3317.26
    2 1 1 3339.57
    -3 -1 -1 366.49
    3 1 1 360.885
    -4 -1 -1 121.521
    -5 -1 -1 49.503
    -6 -1 -1 56.4846
    -7 -1 -1 -2.7191
    -8 -1 -1 198.212
    -9 -1 -1 83.3346
    -10 -1 -1 14.6038
    -11 -1 -1 -10.01
    -12 -1 -1 17.5646
    -13 -1 -1 15.9343
    -12 2 1 122.959
    -11 2 1 48.0808
    -10 2 1 25.2012
    -9 2 1 39.139
    -8 2 1 6.96934
    7 -2 -1 145.9
    -7 2 1 128.453
    6 -2 -1 558.211
    -6 2 1 557.254
    5 -2 -1 10.2611
    -5 2 1 5.37635
    4 -2 -1 24.6202
    -4 2 1 31.8578
    3 -2 -1 173.528
    3 -2 -1 169.436
    -3 2 1 157.134
    -3 2 1 168
    2 -2 -1 140.62
    2 -2 -1 132.89
    -2 2 1 141.826
    -2 2 1 119.591
    1 -2 -1 29.27
    -1 2 1 25.035
    0 -2 -1 3808.78
    0 2 1 3749.38
    -2 -2 -1 3.23111
    -3 -2 -1 146.694
    3 2 1 141.364
    -4 -2 -1 145.267
    -5 -2 -1 550.843
    -6 -2 -1 972.039
    -7 -2 -1 25.2614
    -8 -2 -1 60.2663
    -9 -2 -1 8.67562
    -10 -2 -1 68.7616
    -11 -2 -1 0.05653
    -12 -2 -1 144.016
    -13 -2 -1 16.7686
    -12 3 1 75.0661
    -11 3 1 9.97248
    -10 3 1 13.8945
    -9 3 1 136.656
    -8 3 1 131.763
    7 -3 -1 18.6657
    -7 3 1 16.9243
    6 -3 -1 307.681
    -6 3 1 320.931
    5 -3 -1 124.23
    -5 3 1 114.773
    4 -3 -1 2.1022
    -4 3 1 -0.7209
    3 -3 -1 189.716
    3 -3 -1 199.514
    -3 3 1 183.665
    2 -3 -1 233.587
    2 -3 -1 221.033
    -2 3 1 216.24
    -2 3 1 230.126
    1 -3 -1 323.34
    1 -3 -1 355.618
    -1 3 1 352.705
    -1 3 1 351.061
    0 -3 -1 23.9456
    0 3 1 18.0564
    -1 -3 -1 60.2901
    -2 -3 -1 282.49
    -3 -3 -1 110.566
    -4 -3 -1 463.158
    -5 -3 -1 176.662
    -6 -3 -1 393.996
    -7 -3 -1 23.2581
    -8 -3 -1 20.9764
    -9 -3 -1 8.42867
    -10 -3 -1 67.6637
    -11 -3 -1 -4.4451
    -12 -3 -1 109.87
    -13 -3 -1 15.5489
    -12 4 1 12.4163
    -11 4 1 29.982
    -10 4 1 6.30324
    -9 4 1 131.384
    -8 4 1 274.552
    7 -4 -1 43.2149
    -7 4 1 39.5528
    6 -4 -1 8.06717
    -6 4 1 -2.753
    5 -4 -1 266.185
    -5 4 1 276.668
    4 -4 -1 36.3595
    4 -4 -1 37.016
    -4 4 1 33.4181
    3 -4 -1 416.549
    3 -4 -1 420.081
    -3 4 1 414.935
    -3 4 1 404.898
    2 -4 -1 284.613
    2 -4 -1 261.506
    2 -4 -1 279.363
    -2 4 1 278.004
    -2 4 1 267.043
    1 -4 -1 110.781
    1 -4 -1 120.645
    -1 4 1 128.831
    0 -4 -1 707.659
    0 -4 -1 699.411
    -1 -4 -1 54.9188
    -1 -4 -1 72.6887
    -2 -4 -1 280.881
    -3 -4 -1 184.208
    -4 -4 -1 134.089
    -5 -4 -1 -1.5564
    -6 -4 -1 27.2949
    -7 -4 -1 105.103
    -8 -4 -1 86.7838
    -9 -4 -1 163.265
    -10 -4 -1 245.564
    -11 -4 -1 8.01642
    -12 -4 -1 0.74298
    -13 -4 -1 -7.5463
    -11 5 1 88.417
    -10 5 1 94.3589
    -9 5 1 4.85563
    -8 5 1 48.6237
    7 -5 -1 5.24514
    -7 5 1 -0.2157
    6 -5 -1 63.4311
    6 -5 -1 47.5163
    -6 5 1 51.6283
    5 -5 -1 837.491
    5 -5 -1 887.125
    -5 5 1 877.077
    4 -5 -1 162.122
    4 -5 -1 157.916
    -4 5 1 159.301
    3 -5 -1 11.0145
    3 -5 -1 15.6476
    -3 5 1 17.4248
    2 -5 -1 59.3548
    -2 5 1 52.4025
    1 -5 -1 -0.2381
    -1 5 1 1.69037
    0 -5 -1 5.43269
    -1 -5 -1 580.776
    -2 -5 -1 77.3805
    -3 -5 -1 193.93
    -4 -5 -1 0.67685
    -5 -5 -1 52.022
    -6 -5 -1 9.02642
    -7 -5 -1 273.695
    -8 -5 -1 80.1893
    -9 -5 -1 78
    -10 -5 -1 11.1584
    -11 -5 -1 26.6764
    -12 -5 -1 2.28621
    -13 -5 -1 38.8017
    -11 6 1 -1.1651
    -10 6 1 8.82024
    -9 6 1 4.73732
    -8 6 1 108.267
    7 -6 -1 236.817
    -7 6 1 236.209
    6 -6 -1 8.67222
    6 -6 -1 1.60659
    -6 6 1 -8.8629
    5 -6 -1 158.241
    5 -6 -1 162.095
    -5 6 1 156.518
    4 -6 -1 13.6048
    4 -6 -1 19.777
    -4 6 1 10.3638
    3 -6 -1 46.6153
    -3 6 1 56.5787
    2 -6 -1 24.5893
    -2 6 1 25.8338
    1 -6 -1 950.988
    0 -6 -1 185.391
    -1 -6 -1 382.358
    -2 -6 -1 1.03199
    -3 -6 -1 28.2165
    -4 -6 -1 -4.8395
    -5 -6 -1 44.0047
    -6 -6 -1 17.5499
    -7 -6 -1 59.0615
    -8 -6 -1 18.897
    -9 -6 -1 -9.3866
    -10 -6 -1 13.0619
    -11 -6 -1 14.595
    -12 -6 -1 -0.8529
    -10 7 1 44.158
    -9 7 1 47.0113
    -8 7 1 207.22
    7 -7 -1 129.618
    7 -7 -1 119.758
    -7 7 1 115.875
    6 -7 -1 44.8775
    6 -7 -1 36.8756
    -6 7 1 45.6991
    5 -7 -1 0.97564
    5 -7 -1 0.25591
    -5 7 1 2.77212
    4 -7 -1 188.147
    -4 7 1 187.861
    3 -7 -1 231.516
    -3 7 1 229.482
    2 -7 -1 0.09007
    -2 7 1 8.2448
    1 -7 -1 642.662
    0 -7 -1 27.6968
    -1 -7 -1 13.47
    -2 -7 -1 133.878
    -3 -7 -1 179.118
    -4 -7 -1 20.7411
    -5 -7 -1 331.775
    -6 -7 -1 95.9421
    -6 -7 -1 67.4363
    -7 -7 -1 1.77963
    -8 -7 -1 -5.6824
    -9 -7 -1 4.57494
    -10 -7 -1 15.9183
    -11 -7 -1 102.367
    -12 -7 -1 7.19638
    -9 8 1 54.0194
    -8 8 1 -2.7863
    7 -8 -1 2.10712
    -7 8 1 -9.7825
    6 -8 -1 8.29618
    6 -8 -1 11.6375
    -6 8 1 -10.933
    5 -8 -1 26.6908
    -5 8 1 12.7634
    4 -8 -1 91.6289
    -4 8 1 82.7818
    3 -8 -1 96.1551
    -3 8 1 78.3032
    2 -8 -1 -10.627
    1 -8 -1 54.1238
    0 -8 -1 -2.1135
    -1 -8 -1 60.8299
    -2 -8 -1 60.2143
    -3 -8 -1 237.35
    -4 -8 -1 22.6355
    -5 -8 -1 18.2303
    -6 -8 -1 -15.403
    -7 -8 -1 -13.979
    -7 -8 -1 1.60395
    -8 -8 -1 22.1439
    -9 -8 -1 116.294
    -10 -8 -1 -2.4884
    -11 -8 -1 55.3647
    -12 -8 -1 6.04279
    -8 9 1 11.0758
    7 -9 -1 35.0673
    -7 9 1 39.9392
    6 -9 -1 111.865
    -6 9 1 115.379
    5 -9 -1 48.4707
    -5 9 1 46.0564
    4 -9 -1 37.5532
    -4 9 1 24.2508
    3 -9 -1 113.833
    -3 9 1 101.151
    2 -9 -1 3.46735
    1 -9 -1 7.14973
    0 -9 -1 121.7
    -1 -9 -1 203.802
    -2 -9 -1 49.3717
    -3 -9 -1 38.1212
    -4 -9 -1 33.057
    -5 -9 -1 40.2683
    -6 -9 -1 90.5449
    -7 -9 -1 10.4856
    -7 -9 -1 48.3254
    -8 -9 -1 -12.069
    -9 -9 -1 105.978
    -10 -9 -1 5.88097
    -11 -9 -1 -10.12
    7 -10 -1 2.71653
    -7 10 1 -13.628
    6 -10 -1 33.4111
    -6 10 1 21.093
    5 -10 -1 19.2625
    -5 10 1 31.8646
    4 -10 -1 4.77289
    -4 10 1 9.69907
    3 -10 -1 -0.1826
    2 -10 -1 42.2292
    1 -10 -1 37.6751
    0 -10 -1 76.738
    -1 -10 -1 89.8524
    -2 -10 -1 6.51432
    -3 -10 -1 49.7318
    -4 -10 -1 97.1452
    -5 -10 -1 19.9262
    -6 -10 -1 96.1911
    -7 -10 -1 7.6302
    -7 -10 -1 18.4453
    -8 -10 -1 2.94468
    -9 -10 -1 10.9455
    -10 -10 -1 6.1001
    -11 -10 -1 3.61754
    6 -11 -1 -9.3218
    -6 11 1 -26.941
    5 -11 -1 -1.0814
    -5 11 1 -5.0572
    4 -11 -1 16.0649
    3 -11 -1 -6.4611
    2 -11 -1 67.3626
    1 -11 -1 53.5101
    0 -11 -1 13.0136
    -1 -11 -1 -10.633
    -2 -11 -1 -9.7292
    -3 -11 -1 38.6483
    -4 -11 -1 60.9637
    -5 -11 -1 -6.2179
    -6 -11 -1 27.1348
    -7 -11 -1 22.9036
    -8 -11 -1 -3.9609
    -8 -11 -1 -12.225
    -9 -11 -1 23.5956
    -10 -11 -1 36.3511
    6 -12 -1 -3.4415
    5 -12 -1 24.7162
    4 -12 -1 74.3436
    3 -12 -1 -10.189
    2 -12 -1 41.4377
    1 -12 -1 4.47769
    0 -12 -1 -2.9874
    -1 -12 -1 -5.9934
    -2 -12 -1 30.2027
    -3 -12 -1 7.48873
    -4 -12 -1 48.4817
    -5 -12 -1 25.629
    -6 -12 -1 31.6199
    -7 -12 -1 35.4093
    -8 -12 -1 15.181
    -8 -12 -1 2.18966
    -9 -12 -1 1.54224
    5 -13 -1 0.17088
    4 -13 -1 11.4294
    3 -13 -1 13.8928
    2 -13 -1 -9.538
    1 -13 -1 4.87032
    0 -13 -1 11.7125
    -1 -13 -1 4.6835
    -2 -13 -1 42.1832
    -3 -13 -1 8.87216
    -4 -13 -1 2.81852
    -5 -13 -1 25.2738
    -6 -13 -1 12.7356
    -7 -13 -1 24.9869
    -8 -13 -1 27.2818
    -8 -13 -1 67.3638
    3 -14 -1 3.90005
    2 -14 -1 4.72371
    1 -14 -1 33.3308
    0 -14 -1 8.19444
    -1 -14 -1 2.83107
    -2 -14 -1 9.18122
    -3 -14 -1 5.50169
    -4 -14 -1 21.5001
    -5 -14 -1 38.3559
    -6 -14 -1 32.1511
    -7 -14 -1 17.7436
    -6 -14 2 22.112
    -5 -14 2 -3.1546
    -4 -14 2 4.40644
    -3 -14 2 15.608
    -2 -14 2 11.1659
    -1 -14 2 -3.1949
    0 -14 2 1.00758
    1 -14 2 -9.7838
    -7 -13 2 12.6756
    -6 -13 2 -0.8531
    -5 -13 2 20.5508
    -4 -13 2 4.36349
    -3 -13 2 31.9264
    -2 -13 2 17.8099
    -1 -13 2 -10.435
    0 -13 2 -3.1736
    1 -13 2 5.84721
    2 -13 2 0.08763
    3 -13 2 37.9505
    4 -13 2 26.5764
    -8 -12 2 6.71437
    -7 -12 2 7.66281
    -6 -12 2 7.32149
    -5 -12 2 83.9822
    -4 -12 2 51.9611
    -3 -12 2 10.5275
    -2 -12 2 2.84744
    -1 -12 2 4.01443
    0 -12 2 14.3909
    1 -12 2 82.2699
    2 -12 2 9.66461
    3 -12 2 2.92446
    4 -12 2 -3.2264
    5 -12 2 5.63204
    -6 12 -2 -20.34
    -9 -11 2 14.4467
    -8 -11 2 24.7307
    -7 -11 2 58.0697
    -6 -11 2 10.976
    -5 -11 2 10.7427
    -4 -11 2 20.067
    -3 -11 2 -16.306
    -2 -11 2 5.54621
    -1 -11 2 120.509
    0 -11 2 24.18
    1 -11 2 54.923
    2 -11 2 11.5821
    3 -11 2 8.038
    -4 11 -2 -6.5793
    4 -11 2 10.2093
    -5 11 -2 36.7726
    5 -11 2 33.4795
    -6 11 -2 1.33296
    6 -11 2 -9.0264
    -7 11 -2 1.2928
    -10 -10 2 21.7165
    -9 -10 2 16.0565
    -8 -10 2 22.2596
    -7 -10 2 36.2208
    -6 -10 2 11.306
    -5 -10 2 7.61019
    -4 -10 2 171.562
    -3 -10 2 119.085
    -2 -10 2 67.0642
    -1 -10 2 183.449
    0 -10 2 20.881
    1 -10 2 5.84364
    2 -10 2 23.5564
    -3 10 -2 15.9267
    3 -10 2 11.2694
    -4 10 -2 29.7254
    4 -10 2 39.0048
    -5 10 -2 31.9978
    5 -10 2 44.4561
    -6 10 -2 20.9084
    6 -10 2 14.8241
    -7 10 -2 -13.682
    -8 10 -2 -4.568
    -11 -9 2 -5.7466
    -10 -9 2 66.9526
    -9 -9 2 45.7904
    -8 -9 2 15.145
    -8 -9 2 14.9296
    -7 -9 2 22.5052
    -6 -9 2 23.2191
    -5 -9 2 0.13755
    -4 -9 2 156.219
    -3 -9 2 75.0813
    -2 -9 2 16.8906
    -1 -9 2 8.6062
    0 -9 2 50.5374
    1 -9 2 -4.2677
    2 -9 2 164.278
    -3 9 -2 86.8224
    3 -9 2 85.3453
    -4 9 -2 6.91629
    4 -9 2 12.0883
    -5 9 -2 -2.335
    5 -9 2 0.89987
    -6 9 -2 -13.869
    6 -9 2 0.77393
    -7 9 -2 -7.3649
    7 -9 2 -3.8704
    -8 9 -2 46.1257
    -9 9 -2 53.4028
    -11 -8 2 14.9128
    -10 -8 2 2.36174
    -9 -8 2 67.9642
    -8 -8 2 0.36045
    -8 -8 2 5.72937
    -7 -8 2 8.15462
    -6 -8 2 197.182
    -5 -8 2 148.267
    -4 -8 2 14.6814
    -3 -8 2 35.7538
    -2 -8 2 3.1163
    -1 -8 2 5.50311
    0 -8 2 658.264
    1 -8 2 426.093
    -2 8 -2 86.2617
    2 -8 2 88.9818
    -3 8 -2 58.8035
    3 -8 2 47.9586
    -4 8 -2 2.57181
    4 -8 2 7.32934
    -5 8 -2 39.6138
    5 -8 2 40.1377
    -6 8 -2 133.891
    6 -8 2 132.572
    -7 8 -2 73.1133
    7 -8 2 57.9677
    -8 8 -2 27.8903
    -9 8 -2 39.8954
    -10 8 -2 1.97206
    -12 -7 2 8.10149
    -11 -7 2 30.7456
    -10 -7 2 13.1105
    -9 -7 2 12.5454
    -8 -7 2 147.233
    -7 -7 2 13.3718
    -6 -7 2 244.431
    -5 -7 2 124.41
    -4 -7 2 102.115
    -3 -7 2 153.973
    -2 -7 2 82.1407
    -1 -7 2 27.2748
    0 -7 2 132.139
    -1 7 -2 337.972
    1 -7 2 333.745
    -2 7 -2 73.0238
    2 -7 2 78.0068
    -3 7 -2 3.83385
    3 -7 2 5.53433
    -4 7 -2 117.6
    4 -7 2 124.959
    -5 7 -2 21.6743
    5 -7 2 22.5399
    -6 7 -2 175.281
    6 -7 2 166.326
    -7 7 -2 67.1265
    -8 7 -2 1.23174
    -9 7 -2 -6.9592
    -10 7 -2 14.5718
    -12 -6 2 3.10123
    -11 -6 2 26.7057
    -10 -6 2 59.1522
    -9 -6 2 -3.4307
    -8 -6 2 269.868
    -7 -6 2 97.6219
    -6 -6 2 7.20645
    -5 -6 2 31.8867
    -4 -6 2 78.509
    -3 -6 2 182.617
    -2 -6 2 373.729
    -1 -6 2 -2.2062
    0 -6 2 528.05
    -1 6 -2 213.153
    1 -6 2 213.436
    -2 6 -2 42.4016
    2 -6 2 45.9324
    -3 6 -2 52.0495
    3 -6 2 55.4017
    -4 6 -2 199.533
    4 -6 2 179.195
    -5 6 -2 6.31109
    5 -6 2 4.19747
    -6 6 -2 20.2787
    -7 6 -2 47.8123
    -8 6 -2 21.2939
    -9 6 -2 20.9595
    -10 6 -2 46.2226
    -11 6 -2 11.6204
    -13 -5 2 -1.9612
    -12 -5 2 -12.636
    -11 -5 2 87.7202
    -10 -5 2 187.072
    -9 -5 2 6.21462
    -8 -5 2 74.1305
    -7 -5 2 12.8515
    -6 -5 2 6.25424
    -5 -5 2 243.84
    -4 -5 2 846.74
    -3 -5 2 -10.789
    -3 -5 2 2.18142
    -2 -5 2 17.6888
    -1 -5 2 14.8873
    0 -5 2 539.598
    -1 5 -2 827.748
    1 -5 2 806.828
    -2 5 -2 192.132
    2 -5 2 200.802
    -3 5 -2 9.13684
    3 -5 2 0.86857
    -4 5 -2 43.2281
    4 -5 2 40.7038
    -5 5 -2 21.3306
    5 -5 2 16.5038
    -6 5 -2 111.984
    -7 5 -2 93.3763
    -8 5 -2 54.0393
    -9 5 -2 -0.6009
    -10 5 -2 72.8597
    -11 5 -2 12.3222
    -13 -4 2 18.9223
    -12 -4 2 -6.6413
    -11 -4 2 82.6441
    -10 -4 2 45.584
    -9 -4 2 -6.5282
    -8 -4 2 -1.8384
    -7 -4 2 64.9865
    -6 -4 2 69.9558
    -5 -4 2 153.931
    -4 -4 2 50.5969
    -3 -4 2 2.82347
    -3 -4 2 -2.9127
    -2 -4 2 131.907
    -1 -4 2 86.5727
    0 4 -2 1025.45
    0 -4 2 1028.71
    -1 4 -2 60.8144
    1 -4 2 53.975
    -2 4 -2 1240.47
    2 -4 2 1235.98
    -3 4 -2 65.192
    3 -4 2 49.5718
    -4 4 -2 73.9883
    4 -4 2 82.2349
    -5 4 -2 581.322
    -6 4 -2 84.6263
    -7 4 -2 244.092
    -8 4 -2 284.753
    -9 4 -2 1.41251
    -10 4 -2 21.3713
    -11 4 -2 33.4835
    -12 4 -2 -17.637
    -13 -3 2 111.538
    -12 -3 2 81.6177
    -11 -3 2 18.5388
    -10 -3 2 3.66347
    -9 -3 2 -13.971
    -8 -3 2 16.8633
    -7 -3 2 160.472
    -6 -3 2 414.989
    5 3 -2 47.0704
    -5 -3 2 51.8408
    4 3 -2 13.7067
    4 3 -2 12.0722
    -4 -3 2 16.1524
    3 3 -2 5.65556
    3 3 -2 4.68113
    -3 -3 2 2.96361
    -3 -3 2 8.61333
    2 3 -2 39.7957
    2 3 -2 40.1545
    -2 -3 2 39.8484
    -2 -3 2 36.5675
    1 3 -2 34.6345
    -1 -3 2 33.7288
    -1 -3 2 36.5895
    0 3 -2 1162.73
    0 3 -2 1139.08
    0 -3 2 1206.35
    0 -3 2 1153.38
    -1 3 -2 1307.98
    -1 3 -2 1340.93
    1 -3 2 1357.24
    1 -3 2 1309.24
    -2 3 -2 92.0246
    -2 3 -2 101.944
    2 -3 2 98.0343
    -3 3 -2 157.408
    -3 3 -2 156.635
    3 -3 2 160.503
    -4 3 -2 19.6214
    -5 3 -2 861.034
    -6 3 -2 716.061
    -7 3 -2 29.4201
    -8 3 -2 36.0329
    -9 3 -2 77.3537
    -10 3 -2 9.47417
    -11 3 -2 65.8605
    -12 3 -2 37.1921
    -13 -2 2 8.70878
    -12 -2 2 13.0907
    -11 -2 2 -13.007
    -10 -2 2 21.3836
    -9 -2 2 443.613
    -8 -2 2 188.744
    7 2 -2 70.2951
    -7 -2 2 66.7118
    6 2 -2 61.2295
    -6 -2 2 65.7516
    5 2 -2 119.816
    -5 -2 2 124.831
    4 2 -2 296.418
    -4 -2 2 308.981
    3 2 -2 675.072
    -3 -2 2 670.429
    -3 -2 2 682.355
    2 2 -2 119.108
    2 2 -2 127.581
    -2 -2 2 112.972
    -2 -2 2 123.326
    1 2 -2 760.977
    1 2 -2 822.982
    -1 -2 2 788.609
    0 2 -2 563.059
    0 2 -2 560.565
    0 -2 2 555.26
    0 -2 2 582.574
    -1 2 -2 35.2228
    -1 2 -2 39.8938
    1 -2 2 38.0593
    1 -2 2 46.6492
    -2 2 -2 302.927
    -2 2 -2 301.823
    2 -2 2 293.315
    2 -2 2 292.308
    -3 2 -2 192.987
    -3 2 -2 201.84
    -4 2 -2 82.8659
    -5 2 -2 13.6773
    -6 2 -2 52.7969
    -7 2 -2 -1.1456
    -8 2 -2 9.37615
    -9 2 -2 123.146
    -10 2 -2 2.58865
    -11 2 -2 35.9087
    -12 2 -2 15.0451
    -13 -1 2 4.11159
    -12 -1 2 33.867
    -11 -1 2 85.5767
    -10 -1 2 13.1815
    -9 -1 2 161.93
    -8 -1 2 37.1546
    7 1 -2 5.77538
    -7 -1 2 3.75142
    6 1 -2 242.697
    -6 -1 2 245.565
    5 1 -2 297.935
    -5 -1 2 305.358
    4 1 -2 8.56586
    -4 -1 2 10.5031
    3 1 -2 280.406
    3 1 -2 270.68
    -3 -1 2 286.519
    -3 -1 2 293.481
    2 1 -2 68.3431
    2 1 -2 82.5876
    -2 -1 2 92.0773
    -2 -1 2 63.4891
    1 1 -2 800.05
    1 1 -2 784.392
    -1 -1 2 792.739
    -1 -1 2 812.702
    0 1 -2 137.051
    0 1 -2 133.652
    0 -1 2 142.001
    0 -1 2 134.789
    0 -1 2 140.903
    -1 1 -2 1194.92
    -1 1 -2 1191.29
    1 -1 2 1169.4
    1 -1 2 1177.58
    -2 1 -2 36.0589
    2 -1 2 30.6389
    2 -1 2 36.4779
    -3 1 -2 168.215
    3 -1 2 164.056
    -4 1 -2 60.305
    -5 1 -2 38.5189
    -6 1 -2 438.203
    -7 1 -2 114.49
    -8 1 -2 12.819
    -9 1 -2 133.442
    -10 1 -2 67.9649
    -11 1 -2 11.8197
    -12 1 -2 38.2248
    -13 1 -2 9.02755
    -13 0 2 5.23044
    -12 0 2 82.9985
    -11 0 2 191.03
    -10 0 2 45.1763
    -9 0 2 -4.7977
    8 0 -2 9.17398
    -8 0 2 4.40995
    7 0 -2 16.1466
    -7 0 2 8.71436
    6 0 -2 205.099
    -6 0 2 217.968
    5 0 -2 970.944
    -5 0 2 972.879
    4 0 -2 63.6811
    4 0 -2 61.5412
    -4 0 2 78.6579
    3 0 -2 49.3374
    -3 0 2 42.9266
    -3 0 2 40.353
    2 0 -2 81.0536
    2 0 -2 72.3364
    -2 0 2 64.0187
    -2 0 2 80.9455
    -2 0 2 76.89
    1 0 -2 62.7409
    1 0 -2 70.8988
    -1 0 2 66.4292
    -1 0 2 65.0713
    0 0 -2 695.63
    0 0 -2 671.7
    0 0 2 683.662
    0 0 2 687.117
    -1 0 -2 2255.7
    -1 0 -2 2189.8
    1 0 2 2233.45
    1 0 2 2241.84
    -2 0 -2 86.7212
    2 0 2 87.8652
    -3 0 -2 161.462
    3 0 2 164.346
    -4 0 -2 32.4007
    -5 0 -2 101.532
    -6 0 -2 286.612
    -7 0 -2 166.726
    -8 0 -2 26.657
    -9 0 -2 106.496
    -10 0 -2 -5.8745
    -11 0 -2 53.9676
    -12 0 -2 51.177
    -13 0 -2 62.631
    -13 1 2 54.0307
    -12 1 2 11.7604
    -11 1 2 24.682
    -10 1 2 2.89673
    -9 1 2 66.7804
    8 -1 -2 367.355
    -8 1 2 372.3
    7 -1 -2 353.939
    -7 1 2 357.653
    6 -1 -2 3.36883
    -6 1 2 1.08046
    5 -1 -2 196.93
    -5 1 2 188.384
    4 -1 -2 1.46961
    4 -1 -2 2.94824
    -4 1 2 3.88408
    3 -1 -2 -1.3561
    3 -1 -2 -2.2971
    -3 1 2 -1.0708
    -3 1 2 0.93893
    2 -1 -2 334.669
    2 -1 -2 362.552
    -2 1 2 355.265
    1 -1 -2 2424.61
    1 -1 -2 2306.41
    -1 1 2 2302.87
    0 -1 -2 12.9329
    0 -1 -2 15.5353
    0 1 2 11.7256
    -1 -1 -2 1469.67
    -1 -1 -2 1426.2
    -1 -1 -2 1464.04
    1 1 2 1471.95
    -2 -1 -2 -2.5255
    2 1 2 3.56466
    -3 -1 -2 15.8605
    3 1 2 19.5445
    -4 -1 -2 97.2895
    -5 -1 -2 100.504
    -6 -1 -2 30.6769
    -7 -1 -2 143.188
    -8 -1 -2 4.503
    -9 -1 -2 2.03991
    -10 -1 -2 62.8279
    -11 -1 -2 33.3849
    -12 -1 -2 1.60761
    -13 -1 -2 15.8972
    -12 2 2 30.0311
    -11 2 2 45.7779
    -10 2 2 102.511
    9 -2 -2 76.0313
    -9 2 2 81.0235
    8 -2 -2 293.128
    -8 2 2 291.97
    7 -2 -2 336.158
    -7 2 2 343.186
    6 -2 -2 44.5002
    -6 2 2 50.5975
    5 -2 -2 97.7952
    -5 2 2 107.836
    4 -2 -2 1085.53
    4 -2 -2 1119.24
    -4 2 2 1095.13
    3 -2 -2 278.81
    2 -2 -2 110.156
    -2 2 2 104.79
    1 -2 -2 489.414
    -1 2 2 502.994
    0 -2 -2 1281.16
    0 2 2 1290.99
    -1 -2 -2 57.354
    -1 -2 -2 66.3524
    -2 -2 -2 1711.88
    2 2 2 1736.15
    -3 -2 -2 107.176
    3 2 2 111.886
    -4 -2 -2 195.192
    -5 -2 -2 223.035
    -6 -2 -2 -1.7409
    -7 -2 -2 10.2147
    -8 -2 -2 151.26
    -9 -2 -2 7.32273
    -10 -2 -2 47.4754
    -11 -2 -2 47.5196
    -12 -2 -2 9.26713
    -13 -2 -2 3.83618
    -12 3 2 22.1434
    -11 3 2 -0.1116
    -10 3 2 100.274
    9 -3 -2 264.004
    -9 3 2 283.783
    8 -3 -2 7.47795
    -8 3 2 13.2456
    7 -3 -2 -0.7188
    -7 3 2 4.54341
    6 -3 -2 62.3342
    -6 3 2 60.2657
    5 -3 -2 105.195
    -5 3 2 104.693
    4 -3 -2 600.305
    -4 3 2 594.438
    3 -3 -2 43.1942
    2 -3 -2 183.118
    -2 3 2 175.193
    1 -3 -2 107.229
    -1 3 2 103.639
    0 -3 -2 377.113
    0 3 2 397.924
    -1 -3 -2 223.235
    -2 -3 -2 11.6501
    -3 -3 -2 57.3398
    -4 -3 -2 226.204
    -5 -3 -2 180.303
    -6 -3 -2 114.676
    -7 -3 -2 5.25334
    -8 -3 -2 177.783
    -9 -3 -2 49.4737
    -10 -3 -2 14.105
    -11 -3 -2 27.7026
    -12 -3 -2 6.60019
    -13 -3 -2 24.0228
    -11 4 2 12.4116
    -10 4 2 6.02273
    9 -4 -2 9.41136
    -9 4 2 4.27464
    8 -4 -2 56.8053
    -8 4 2 49.2321
    7 -4 -2 383.809
    -7 4 2 349.648
    6 -4 -2 372.836
    -6 4 2 365.739
    5 -4 -2 18.7299
    -5 4 2 35.6625
    4 -4 -2 368.292
    -4 4 2 371.066
    3 -4 -2 -5.4839
    2 -4 -2 100.946
    -2 4 2 111.068
    1 -4 -2 286.53
    -1 4 2 285.594
    0 -4 -2 1026.2
    0 -4 -2 989.039
    0 4 2 1034.54
    -1 -4 -2 41.1056
    -3 -4 -2 57.8716
    -3 -4 -2 52.1633
    -4 -4 -2 251.029
    -5 -4 -2 47.1736
    -6 -4 -2 483.896
    -7 -4 -2 56.7879
    -8 -4 -2 63.2591
    -9 -4 -2 97.5172
    -10 -4 -2 14.2289
    -11 -4 -2 23.6277
    -12 -4 -2 85.211
    -13 -4 -2 -0.9776
    -11 5 2 -6.2704
    -10 5 2 -9.9955
    9 -5 -2 45.2529
    -9 5 2 41.8597
    8 -5 -2 11.9347
    -8 5 2 6.80624
    7 -5 -2 33.805
    -7 5 2 30.0483
    6 -5 -2 135.946
    -6 5 2 119.208
    5 -5 -2 11.8333
    5 -5 -2 2.55593
    -5 5 2 8.07265
    4 -5 -2 10.5961
    4 -5 -2 19.0024
    -4 5 2 7.50998
    3 -5 -2 359.93
    2 -5 -2 220.97
    -2 5 2 195.912
    -2 5 2 216.2
    1 -5 -2 137.825
    1 -5 -2 96.363
    -1 5 2 125.361
    0 -5 -2 106.913
    0 -5 -2 100.28
    0 5 2 93.0637
    -1 -5 -2 1.64192
    -1 -5 -2 9.31317
    -2 -5 -2 110.989
    -2 -5 -2 104.912
    -3 -5 -2 189.421
    -4 -5 -2 298.343
    -4 -5 -2 283.406
    -5 -5 -2 56.001
    -6 -5 -2 395.07
    -7 -5 -2 26.0586
    -8 -5 -2 31.045
    -9 -5 -2 48.3681
    -10 -5 -2 103.571
    -11 -5 -2 36.7843
    -12 -5 -2 124.307
    -13 -5 -2 43.64
    -10 6 2 -0.5041
    -9 6 2 6.45467
    8 -6 -2 65.8402
    -8 6 2 64.5663
    7 -6 -2 68.3173
    7 -6 -2 66.7445
    -7 6 2 56.1628
    6 -6 -2 13.1219
    6 -6 -2 11.4198
    -6 6 2 8.02055
    5 -6 -2 222.361
    5 -6 -2 216.407
    -5 6 2 217.664
    4 -6 -2 16.1311
    4 -6 -2 15.9212
    -4 6 2 22.8689
    3 -6 -2 648.338
    3 -6 -2 661.789
    2 -6 -2 452.183
    2 -6 -2 449.852
    -2 6 2 456.763
    1 -6 -2 41.7146
    0 -6 -2 152.273
    -1 -6 -2 221.461
    -1 -6 -2 244.67
    -2 -6 -2 48.7471
    -2 -6 -2 55.4246
    -3 -6 -2 449.544
    -4 -6 -2 128.701
    -5 -6 -2 45.085
    -5 -6 -2 42.628
    -6 -6 -2 42.5666
    -7 -6 -2 33.5627
    -8 -6 -2 36.8312
    -9 -6 -2 84.5319
    -10 -6 -2 100.336
    -11 -6 -2 -6.7435
    -12 -6 -2 7.53071
    -9 7 2 19.8911
    8 -7 -2 5.378
    -8 7 2 -11.946
    7 -7 -2 -2.7736
    7 -7 -2 -2.7077
    -7 7 2 -6.806
    6 -7 -2 39.2816
    6 -7 -2 30.9275
    -6 7 2 30.0538
    5 -7 -2 341.292
    5 -7 -2 347.757
    -5 7 2 324.159
    4 -7 -2 152.656
    4 -7 -2 153.169
    -4 7 2 152.845
    3 -7 -2 62.0094
    3 -7 -2 69.579
    -3 7 2 78.1701
    2 -7 -2 157.808
    1 -7 -2 237.609
    0 -7 -2 6.22158
    -1 -7 -2 956.749
    -2 -7 -2 199.757
    -2 -7 -2 209.037
    -3 -7 -2 117.215
    -3 -7 -2 146.909
    -4 -7 -2 17.779
    -5 -7 -2 0.13165
    -5 -7 -2 -2.229
    -6 -7 -2 2.27378
    -6 -7 -2 15.8457
    -7 -7 -2 70.8588
    -8 -7 -2 44.6956
    -9 -7 -2 6.03583
    -10 -7 -2 67.2341
    -11 -7 -2 23.5874
    -12 -7 -2 14.8742
    8 -8 -2 22.736
    -8 8 2 21.7096
    7 -8 -2 65.7055
    7 -8 -2 62.2026
    -7 8 2 69.087
    6 -8 -2 36.5313
    6 -8 -2 33.4026
    -6 8 2 36.5242
    5 -8 -2 30.9747
    5 -8 -2 30.8893
    -5 8 2 27.6392
    4 -8 -2 35.7125
    -4 8 2 35.4422
    3 -8 -2 81.3262
    -3 8 2 87.695
    2 -8 -2 58.8013
    1 -8 -2 315.862
    0 -8 -2 12.0893
    -1 -8 -2 156.183
    -2 -8 -2 -3.1471
    -3 -8 -2 55.0939
    -3 -8 -2 41.2615
    -4 -8 -2 63.2328
    -5 -8 -2 183.824
    -6 -8 -2 -4.0335
    -6 -8 -2 -8.5401
    -7 -8 -2 57.1908
    -7 -8 -2 42.1321
    -8 -8 -2 60.2433
    -9 -8 -2 10.999
    -10 -8 -2 -4.1004
    -11 -8 -2 25.2138
    -12 -8 -2 -2.2638
    7 -9 -2 62.4286
    -7 9 2 67.0143
    6 -9 -2 10.1935
    -6 9 2 4.09455
    5 -9 -2 1.30521
    -5 9 2 -7.5217
    4 -9 -2 24.6817
    -4 9 2 32.0961
    3 -9 -2 11.1811
    2 -9 -2 39.6663
    1 -9 -2 220.356
    0 -9 -2 52.5956
    -1 -9 -2 12.5483
    -2 -9 -2 22.8719
    -3 -9 -2 128.519
    -4 -9 -2 139.657
    -4 -9 -2 132.428
    -5 -9 -2 284.941
    -6 -9 -2 41.9731
    -6 -9 -2 57.3963
    -7 -9 -2 3.51545
    -8 -9 -2 6.61075
    -8 -9 -2 -12.709
    -9 -9 -2 -11.064
    -10 -9 -2 41.5454
    -11 -9 -2 139.813
    7 -10 -2 33.314
    6 -10 -2 -4.5124
    -6 10 2 4.08633
    5 -10 -2 7.88204
    -5 10 2 4.91937
    4 -10 -2 133.331
    3 -10 -2 111.624
    2 -10 -2 19.995
    1 -10 -2 24.073
    0 -10 -2 10.3278
    -1 -10 -2 1.90262
    -2 -10 -2 103.289
    -3 -10 -2 96.1751
    -4 -10 -2 5.41246
    -5 -10 -2 43.7454
    -5 -10 -2 57.4039
    -6 -10 -2 -9.0963
    -7 -10 -2 -13.048
    -7 -10 -2 -23.859
    -8 -10 -2 21.8998
    -8 -10 -2 -8.587
    -9 -10 -2 87.215
    -10 -10 -2 13.3513
    -11 -10 -2 16.2592
    7 -11 -2 -15.487
    6 -11 -2 47.1663
    5 -11 -2 29.656
    4 -11 -2 11.2968
    3 -11 -2 -2.4036
    2 -11 -2 -8.9768
    1 -11 -2 14.1044
    0 -11 -2 61.849
    -1 -11 -2 -8.8608
    -2 -11 -2 30.5826
    -3 -11 -2 1.18101
    -4 -11 -2 10.5559
    -5 -11 -2 20.7179
    -5 -11 -2 -5.4874
    -6 -11 -2 130.315
    -6 -11 -2 77.1175
    -7 -11 -2 26.8409
    -7 -11 -2 28.6558
    -8 -11 -2 -25.419
    -8 -11 -2 6.39914
    -9 -11 -2 27.3411
    -10 -11 -2 -0.6459
    6 -12 -2 35.6409
    5 -12 -2 0.71911
    4 -12 -2 -10.276
    3 -12 -2 9.63301
    2 -12 -2 39.9913
    1 -12 -2 22.3385
    0 -12 -2 108.383
    -1 -12 -2 13.7457
    -2 -12 -2 -0.0958
    -3 -12 -2 14.7278
    -4 -12 -2 -8.3766
    -5 -12 -2 38.7067
    -6 -12 -2 154.816
    -7 -12 -2 19.21
    -7 -12 -2 23.6339
    -8 -12 -2 2.56022
    -8 -12 -2 -11.495
    -9 -12 -2 9.45123
    5 -13 -2 6.41254
    4 -13 -2 14.8588
    3 -13 -2 -14.08
    2 -13 -2 61.1457
    1 -13 -2 -0.7052
    0 -13 -2 8.4841
    -1 -13 -2 10.7083
    -2 -13 -2 -1.0101
    -3 -13 -2 1.69066
    -4 -13 -2 103.84
    -5 -13 -2 11.0216
    -6 -13 -2 53.7408
    -7 -13 -2 -23.292
    -7 -13 -2 29.4798
    -8 -13 -2 0.72767
    -8 -13 -2 -14.617
    3 -14 -2 3.81869
    2 -14 -2 11.3741
    1 -14 -2 9.98714
    0 -14 -2 -9.6991
    -1 -14 -2 8.46792
    -2 -14 -2 35.7029
    -3 -14 -2 -2.1181
    -4 -14 -2 54.0758
    -5 -14 -2 9.67408
    -6 -14 -2 23.6844
    -7 -14 -2 -3.6069
    -7 -14 -2 41.3555
    -4 -15 -2 -2.0256
    -4 -14 3 10.5605
    -3 -14 3 -4.4644
    -2 -14 3 1.83048
    -7 -13 3 8.17145
    -6 -13 3 43.4227
    -5 -13 3 11.917
    -4 -13 3 7.51963
    -3 -13 3 -3.4164
    -2 -13 3 11.0661
    -1 -13 3 33.1461
    0 -13 3 49.8525
    1 -13 3 1.58024
    2 -13 3 19.5495
    3 -13 3 12.2585
    -8 -12 3 9.39281
    -7 -12 3 12.8487
    -6 -12 3 30.586
    -5 -12 3 -7.2158
    -4 -12 3 2.58539
    -3 -12 3 47.0679
    -2 -12 3 3.96668
    -1 -12 3 6.46496
    0 -12 3 10.9945
    1 -12 3 22.0851
    2 -12 3 -1.3715
    3 -12 3 8.01045
    4 -12 3 -2.999
    5 -12 3 -12.656
    -9 -11 3 26.8711
    -8 -11 3 44.6632
    -7 -11 3 9.97041
    -6 -11 3 20.1986
    -5 -11 3 40.9211
    -4 -11 3 8.8379
    -3 -11 3 62.8021
    -2 -11 3 86.2818
    -1 -11 3 2.36501
    0 -11 3 16.5654
    1 -11 3 93.6748
    2 -11 3 4.04304
    3 -11 3 75.0228
    -4 11 -3 27.3292
    4 -11 3 17.4033
    -5 11 -3 4.37511
    5 -11 3 1.38239
    -6 11 -3 -6.8344
    6 -11 3 4.35397
    -7 11 -3 15.4556
    -10 -10 3 15.3118
    -9 -10 3 -3.7811
    -8 -10 3 26.8497
    -7 -10 3 33.0752
    -6 -10 3 24.1313
    -5 -10 3 181.194
    -4 -10 3 118.742
    -3 -10 3 -0.1388
    -2 -10 3 14.9035
    -1 -10 3 44.3913
    0 -10 3 9.80202
    1 -10 3 301.132
    2 -10 3 197.061
    -3 10 -3 2.03167
    3 -10 3 -0.0447
    -4 10 -3 19.0766
    4 -10 3 6.13574
    -5 10 -3 -2.8015
    5 -10 3 -0.1124
    -6 10 -3 -5.3457
    6 -10 3 7.59585
    -7 10 -3 40.2473
    -8 10 -3 7.66851
    -11 -9 3 14.1097
    -10 -9 3 -7.149
    -9 -9 3 -2.6798
    -8 -9 3 46.5137
    -7 -9 3 95.5287
    -6 -9 3 40.2857
    -5 -9 3 99.213
    -4 -9 3 33.4774
    -3 -9 3 75.2505
    -2 -9 3 156.016
    -1 -9 3 186.164
    0 -9 3 87.2349
    1 -9 3 3.44056
    2 -9 3 62.2438
    -3 9 -3 -5.8926
    3 -9 3 -3.896
    -4 9 -3 13.6849
    4 -9 3 18.3827
    -5 9 -3 116.5
    5 -9 3 117.951
    -6 9 -3 4.62575
    6 -9 3 3.74961
    -7 9 -3 37.2401
    7 -9 3 29.0608
    -8 9 -3 17.4013
    -9 9 -3 3.64038
    -11 -8 3 -3.5694
    -10 -8 3 20.8058
    -9 -8 3 22.2692
    -8 -8 3 49.6139
    -8 -8 3 44.4758
    -7 -8 3 118.547
    -6 -8 3 17.6663
    -5 -8 3 18.6915
    -4 -8 3 242.249
    -3 -8 3 4.39357
    -2 -8 3 121.552
    -1 -8 3 102.743
    0 -8 3 118.765
    1 -8 3 61.4846
    -2 8 -3 39.035
    2 -8 3 36.6902
    -3 8 -3 37.2935
    3 -8 3 43.1794
    -4 8 -3 55.2025
    4 -8 3 72.6421
    -5 8 -3 195.671
    5 -8 3 204.135
    -6 8 -3 59.913
    6 -8 3 42.1308
    -7 8 -3 -4.2575
    7 -8 3 -3.1587
    -8 8 -3 -12.681
    -9 8 -3 -6.8385
    -12 -7 3 20.5648
    -11 -7 3 8.51253
    -10 -7 3 80.656
    -9 -7 3 125.549
    -8 -7 3 -4.3185
    -8 -7 3 11.9922
    -7 -7 3 44.7339
    -6 -7 3 37.7655
    -5 -7 3 49.3101
    -4 -7 3 422.975
    -3 -7 3 139.929
    -2 -7 3 1.05149
    -1 -7 3 52.3009
    0 -7 3 -2.7831
    -1 7 -3 38.9825
    1 -7 3 32.3911
    -2 7 -3 348.024
    2 -7 3 361.232
    -3 7 -3 255.704
    3 -7 3 263.508
    -4 7 -3 0.62772
    4 -7 3 1.02229
    -5 7 -3 -9.0846
    5 -7 3 2.98083
    -6 7 -3 45.0617
    6 -7 3 35.5668
    -7 7 -3 8.56104
    -8 7 -3 114.056
    -9 7 -3 65.4053
    -10 7 -3 -10.705
    -12 -6 3 62.5154
    -11 -6 3 1.47878
    -10 -6 3 -4.4409
    -9 -6 3 106.12
    -8 -6 3 10.1654
    -7 -6 3 -4.8606
    -7 -6 3 17.9797
    -6 -6 3 351.194
    -5 -6 3 52.1267
    -4 -6 3 2.53625
    -3 -6 3 -3.8793
    -2 -6 3 49.9063
    -1 -6 3 11.415
    0 -6 3 86.9661
    -1 6 -3 915.822
    1 -6 3 898.827
    -2 6 -3 7.23864
    2 -6 3 9.89814
    -3 6 -3 78.4272
    3 -6 3 78.6619
    -4 6 -3 62.1247
    4 -6 3 54.2145
    -5 6 -3 20.3841
    5 -6 3 18.7749
    -6 6 -3 725.454
    6 -6 3 672.274
    -7 6 -3 41.8522
    -8 6 -3 110.418
    -9 6 -3 6.08286
    -10 6 -3 -18.746
    -11 6 -3 -27.309
    -12 -5 3 66.5117
    -11 -5 3 65.8074
    -10 -5 3 13.054
    -9 -5 3 0.25655
    -8 -5 3 148.068
    -7 -5 3 2.53571
    -6 -5 3 225.944
    -5 -5 3 253.264
    -4 -5 3 57.1632
    -3 -5 3 88.3019
    -3 -5 3 73.4658
    -2 -5 3 106.951
    -1 -5 3 64.6815
    0 -5 3 412.884
    -1 5 -3 260.945
    1 -5 3 256.106
    -2 5 -3 93.2505
    2 -5 3 91.9704
    -3 5 -3 12.884
    3 -5 3 9.94613
    -4 5 -3 46.3039
    4 -5 3 48.8595
    -5 5 -3 133.129
    5 -5 3 140.753
    -6 5 -3 391.376
    -7 5 -3 10.9109
    -8 5 -3 51.7201
    -9 5 -3 2.61747
    -10 5 -3 11.1101
    -11 5 -3 -15.821
    -13 -4 3 19.2823
    -12 -4 3 0.71219
    -11 -4 3 -5.777
    -10 -4 3 24.195
    -9 -4 3 76.9308
    -8 -4 3 323.068
    -7 -4 3 22.7458
    -6 -4 3 46.8972
    -6 -4 3 34.3147
    5 4 -3 -4.3766
    -5 -4 3 9.42165
    4 4 -3 122.694
    -4 -4 3 121.766
    3 4 -3 126.796
    -3 -4 3 125.467
    -3 -4 3 112.807
    -2 -4 3 513.695
    -1 -4 3 8.17388
    0 4 -3 21.7718
    0 -4 3 19.5829
    -1 4 -3 83.5294
    1 -4 3 93.8457
    -2 4 -3 1.8851
    2 -4 3 1.87037
    -3 4 -3 88.9533
    3 -4 3 94.0233
    -4 4 -3 36.7376
    4 -4 3 37.9555
    -5 4 -3 5.04675
    -6 4 -3 40.7782
    -7 4 -3 -3.602
    -8 4 -3 0.03498
    -9 4 -3 15.5909
    -10 4 -3 72.3
    -11 4 -3 5.21559
    -12 4 -3 3.24063
    -13 -3 3 2.73436
    -12 -3 3 41.224
    -11 -3 3 162.666
    -10 -3 3 73.9234
    -9 -3 3 11.3472
    -8 -3 3 75.7716
    7 3 -3 26.659
    -7 -3 3 21.937
    6 3 -3 19.9405
    -6 -3 3 14.9165
    5 3 -3 449.774
    -5 -3 3 460.504
    4 3 -3 276.46
    -4 -3 3 283.598
    3 3 -3 112.948
    -3 -3 3 96.5963
    -3 -3 3 116.3
    2 3 -3 47.2904
    -2 -3 3 51.7207
    -2 -3 3 57.4992
    -1 -3 3 24.6694
    0 3 -3 136.997
    0 -3 3 126.904
    -1 3 -3 397.571
    1 -3 3 410.254
    -2 3 -3 899.109
    2 -3 3 887.513
    -3 3 -3 60.3503
    3 -3 3 50.1752
    -4 3 -3 71.4576
    -5 3 -3 12.177
    -6 3 -3 131.491
    -7 3 -3 208.544
    -8 3 -3 146.323
    -9 3 -3 11.7737
    -10 3 -3 77.1592
    -11 3 -3 -7.4296
    -12 3 -3 -2.382
    -13 -2 3 45.2153
    -12 -2 3 0.44381
    -11 -2 3 24.885
    -10 -2 3 104.269
    -9 -2 3 254.605
    8 2 -3 105.373
    -8 -2 3 119.311
    7 2 -3 50.0535
    -7 -2 3 43.1042
    6 2 -3 14.1042
    -6 -2 3 11.6506
    5 2 -3 274.47
    -5 -2 3 279.996
    4 2 -3 519.409
    4 2 -3 583.102
    -4 -2 3 532.412
    3 2 -3 35.0212
    3 2 -3 38.9064
    -3 -2 3 48.4503
    2 2 -3 85.9985
    2 2 -3 82.6826
    -2 -2 3 87.6429
    -2 -2 3 84.2643
    1 2 -3 367.856
    1 2 -3 354.518
    -1 -2 3 362.932
    -1 -2 3 373.569
    -1 -2 3 379.821
    0 2 -3 12.1253
    0 2 -3 15.1567
    0 -2 3 15.5613
    0 -2 3 18.3304
    -1 2 -3 1015.59
    -1 2 -3 1002.94
    1 -2 3 1012.11
    1 -2 3 1036.73
    -2 2 -3 230.623
    -2 2 -3 220.855
    2 -2 3 227.369
    -3 2 -3 56.0948
    -3 2 -3 54.2416
    3 -2 3 54.5886
    -4 2 -3 12.9945
    -5 2 -3 -3.494
    -6 2 -3 51.1249
    -7 2 -3 102.563
    -8 2 -3 250.225
    -9 2 -3 3.4733
    -10 2 -3 8.8744
    -11 2 -3 -7.4147
    -12 2 -3 -16.925
    -13 -1 3 89.5137
    -12 -1 3 141.257
    -11 -1 3 22.6606
    -10 -1 3 -12.115
    9 1 -3 65.543
    -9 -1 3 62.3733
    8 1 -3 76.0869
    -8 -1 3 74.5191
    7 1 -3 729.892
    -7 -1 3 764.962
    6 1 -3 183.52
    -6 -1 3 190.594
    5 1 -3 0.26805
    -5 -1 3 3.95003
    4 1 -3 16.7857
    -4 -1 3 16.9286
    -4 -1 3 23.5242
    3 1 -3 109.763
    3 1 -3 116.113
    -3 -1 3 123.747
    2 1 -3 0.64595
    2 1 -3 2.33175
    -2 -1 3 -1.0699
    -2 -1 3 1.50558
    1 1 -3 973.743
    1 1 -3 1027.96
    -1 -1 3 970.685
    -1 -1 3 1028.7
    -1 -1 3 970.91
    0 1 -3 24.5724
    0 1 -3 25.1236
    0 1 -3 23.49
    0 -1 3 25.3313
    0 -1 3 26.5726
    0 -1 3 29.6482
    -1 1 -3 750.594
    -1 1 -3 738.86
    -1 1 -3 744.646
    1 -1 3 741.516
    1 -1 3 752.178
    -2 1 -3 6.91278
    -2 1 -3 21.3964
    2 -1 3 11.868
    2 -1 3 15.2854
    -3 1 -3 104.326
    -4 1 -3 56.527
    -5 1 -3 175.908
    -6 1 -3 262.984
    -7 1 -3 -1.7744
    -8 1 -3 3.93123
    -9 1 -3 -0.6419
    -10 1 -3 22.4235
    -11 1 -3 41.9295
    -12 1 -3 18.7825
    -13 1 -3 6.81607
    -13 0 3 17.4837
    -12 0 3 11.1927
    -11 0 3 13.6387
    -10 0 3 14.4267
    9 0 -3 239.907
    -9 0 3 216.838
    8 0 -3 72.5569
    -8 0 3 71.5268
    7 0 -3 126.245
    -7 0 3 118.14
    6 0 -3 83.5728
    -6 0 3 80.5016
    5 0 -3 4.00883
    -5 0 3 2.25022
    4 0 -3 144.749
    -4 0 3 147.779
    3 0 -3 617.653
    3 0 -3 610.563
    -3 0 3 618.847
    2 0 -3 2.25186
    2 0 -3 5.81762
    -2 0 3 -1.3774
    -2 0 3 2.95796
    1 0 -3 197.489
    1 0 -3 199.27
    -1 0 3 186.472
    -1 0 3 199.108
    0 0 -3 239.923
    0 0 -3 222.13
    0 0 3 220.689
    0 0 3 229.079
    -1 0 -3 21.5658
    -1 0 -3 13.2607
    -1 0 -3 17.121
    1 0 3 11.1783
    1 0 3 3.39193
    1 0 3 17.4376
    -2 0 -3 20.1836
    -2 0 -3 28.2018
    2 0 3 16.8821
    2 0 3 19.2748
    -3 0 -3 245.296
    -4 0 -3 37.8399
    -5 0 -3 757.418
    -6 0 -3 32.1117
    -7 0 -3 25.5945
    -8 0 -3 2.98021
    -9 0 -3 91.3776
    -10 0 -3 53.4605
    -11 0 -3 104.876
    -12 0 -3 55.2374
    -13 0 -3 9.29234
    -12 1 3 67.3794
    -11 1 3 70.0364
    -10 1 3 7.78593
    9 -1 -3 58.8866
    -9 1 3 55.7345
    8 -1 -3 191.717
    -8 1 3 177.752
    7 -1 -3 21.9451
    -7 1 3 34.4637
    6 -1 -3 38.4288
    -6 1 3 49.9464
    5 -1 -3 637.711
    -5 1 3 644.117
    4 -1 -3 66.1673
    4 -1 -3 62.3604
    3 -1 -3 1122.48
    3 -1 -3 1106.19
    2 -1 -3 7.5826
    2 -1 -3 6.67729
    -2 1 3 6.34671
    1 -1 -3 1314.7
    1 -1 -3 1316.65
    -1 1 3 1314.87
    -1 1 3 1294.95
    0 -1 -3 318.379
    0 -1 -3 337.422
    0 1 3 322.778
    0 1 3 336.873
    -1 -1 -3 992.099
    -1 -1 -3 1009.71
    -1 -1 -3 950.676
    1 1 3 987.48
    1 1 3 984.382
    1 1 3 1019.92
    -2 -1 -3 128.143
    -2 -1 -3 143.937
    2 1 3 142.596
    2 1 3 135.892
    -3 -1 -3 546.094
    3 1 3 552.134
    -4 -1 -3 1.70934
    -5 -1 -3 160.693
    -6 -1 -3 23.647
    -7 -1 -3 46.944
    -8 -1 -3 37.5968
    -9 -1 -3 241.823
    -10 -1 -3 36.0115
    -11 -1 -3 25.0972
    -12 -1 -3 4.84888
    -13 -1 -3 11.0552
    -12 2 3 121.004
    -11 2 3 134.542
    10 -2 -3 31.2011
    -10 2 3 11.1245
    9 -2 -3 -1.4372
    -9 2 3 -3.5254
    8 -2 -3 5.99047
    -8 2 3 5.71838
    7 -2 -3 15.0452
    -7 2 3 20.09
    6 -2 -3 201.9
    -6 2 3 192.512
    5 -2 -3 1288.88
    -5 2 3 1310.04
    4 -2 -3 78.9773
    3 -2 -3 62.8898
    3 -2 -3 64.2864
    2 -2 -3 39.1898
    -2 2 3 35.896
    1 -2 -3 22.4917
    -1 2 3 25.8033
    0 -2 -3 295.137
    0 2 3 295.316
    -1 -2 -3 1144.84
    1 2 3 1099.19
    -2 -2 -3 1014.82
    2 2 3 1015.38
    -3 -2 -3 91.9543
    3 2 3 102.127
    -4 -2 -3 3.83146
    -5 -2 -3 18.7857
    -6 -2 -3 269.365
    -7 -2 -3 407.729
    -8 -2 -3 -3.3394
    -9 -2 -3 44.3719
    -10 -2 -3 7.1733
    -11 -2 -3 2.82468
    -12 -2 -3 79.5566
    -13 -2 -3 70.0446
    -11 3 3 10.9609
    10 -3 -3 15.1389
    -10 3 3 7.41513
    9 -3 -3 52.1747
    -9 3 3 56.8465
    8 -3 -3 34.1096
    -8 3 3 32.2198
    7 -3 -3 462.563
    -7 3 3 463.4
    6 -3 -3 102.689
    -6 3 3 98.876
    5 -3 -3 214.744
    4 -3 -3 286.834
    3 -3 -3 -1.3917
    2 -3 -3 609.406
    1 -3 -3 90.1105
    -1 3 3 77.186
    0 -3 -3 80.5954
    0 3 3 71.1621
    -1 -3 -3 521.648
    1 3 3 517.989
    -2 -3 -3 377.925
    -2 -3 -3 392.398
    -3 -3 -3 -2.0327
    3 3 3 -0.1941
    -4 -3 -3 287.313
    -5 -3 -3 192.019
    -6 -3 -3 103.52
    -7 -3 -3 123.789
    -8 -3 -3 9.42788
    -9 -3 -3 29.0293
    -10 -3 -3 137.16
    -11 -3 -3 8.70461
    -12 -3 -3 25.2293
    -13 -3 -3 38.6504
    10 -4 -3 33.8546
    -10 4 3 9.01967
    9 -4 -3 187.523
    -9 4 3 203.207
    8 -4 -3 -0.4627
    -8 4 3 -6.9892
    7 -4 -3 305.268
    -7 4 3 314.619
    6 -4 -3 10.6528
    5 -4 -3 40.2726
    4 -4 -3 505.237
    3 -4 -3 16.603
    2 -4 -3 667.781
    1 -4 -3 61.2094
    -1 4 3 50.5982
    0 -4 -3 66.3423
    0 4 3 57.6762
    -1 -4 -3 57.5678
    1 4 3 50.6285
    -2 -4 -3 223.036
    -2 -4 -3 201.016
    -3 -4 -3 37.7883
    -4 -4 -3 313.046
    -5 -4 -3 411.333
    -6 -4 -3 7.09373
    -7 -4 -3 5.45732
    -8 -4 -3 16.6275
    -9 -4 -3 6.55144
    -10 -4 -3 114.851
    -11 -4 -3 111.086
    -12 -4 -3 2.22276
    -13 -4 -3 9.68089
    10 -5 -3 52.7703
    -10 5 3 54.5244
    9 -5 -3 10.0376
    -9 5 3 -5.5594
    8 -5 -3 5.9908
    7 -5 -3 25.1513
    -7 5 3 20.424
    6 -5 -3 4.18622
    5 -5 -3 79.6523
    4 -5 -3 340.734
    3 -5 -3 18.3845
    2 -5 -3 170.171
    1 -5 -3 31.1379
    0 -5 -3 32.0664
    0 5 3 26.9705
    -1 -5 -3 406.585
    -2 -5 -3 515.902
    -3 -5 -3 30.7435
    -4 -5 -3 236.605
    -4 -5 -3 238.439
    -5 -5 -3 28.6172
    -6 -5 -3 48.147
    -7 -5 -3 4.49305
    -8 -5 -3 128.964
    -9 -5 -3 145.638
    -10 -5 -3 4.9323
    -11 -5 -3 17.4032
    -12 -5 -3 12.6096
    -13 -5 -3 28.8352
    9 -6 -3 14.741
    -9 6 3 11.0583
    8 -6 -3 57.8335
    -8 6 3 61.5462
    7 -6 -3 46.4159
    -7 6 3 51.7779
    6 -6 -3 187.979
    6 -6 -3 190.462
    5 -6 -3 4.64369
    4 -6 -3 27.1572
    3 -6 -3 60.5448
    2 -6 -3 6.11016
    1 -6 -3 196.817
    0 -6 -3 728.599
    -1 -6 -3 11.8898
    -2 -6 -3 192.843
    -2 -6 -3 186.037
    -3 -6 -3 58.16
    -3 -6 -3 57.1022
    -4 -6 -3 159.176
    -4 -6 -3 144.153
    -5 -6 -3 120.856
    -5 -6 -3 138.421
    -6 -6 -3 609.735
    -7 -6 -3 94.2836
    -8 -6 -3 141.697
    -9 -6 -3 45.126
    -10 -6 -3 2.16283
    -11 -6 -3 73.126
    -12 -6 -3 67.5351
    9 -7 -3 37.6712
    8 -7 -3 73.3694
    -8 7 3 75.6867
    7 -7 -3 21.7176
    7 -7 -3 7.18132
    6 -7 -3 141.55
    6 -7 -3 124.555
    5 -7 -3 -2.6501
    5 -7 -3 -0.6614
    4 -7 -3 9.25349
    4 -7 -3 -1.6861
    3 -7 -3 134.026
    3 -7 -3 127.262
    2 -7 -3 78.2707
    2 -7 -3 85.6926
    1 -7 -3 81.3705
    1 -7 -3 69.2863
    0 -7 -3 335.966
    0 -7 -3 320.07
    -1 -7 -3 79.2644
    -1 -7 -3 80.1308
    -2 -7 -3 -5.6863
    -2 -7 -3 3.14923
    -3 -7 -3 240.7
    -3 -7 -3 246.709
    -4 -7 -3 41.4991
    -5 -7 -3 197.526
    -5 -7 -3 188.506
    -6 -7 -3 439.476
    -7 -7 -3 32.3454
    -8 -7 -3 36.4127
    -9 -7 -3 20.607
    -10 -7 -3 4.63374
    -11 -7 -3 49.2258
    -12 -7 -3 40.8741
    9 -8 -3 22.5301
    8 -8 -3 12.7254
    7 -8 -3 16.7611
    7 -8 -3 21.0225
    6 -8 -3 17.9443
    6 -8 -3 21.8409
    -6 8 3 28.174
    5 -8 -3 78.0726
    5 -8 -3 79.2473
    4 -8 -3 133.225
    4 -8 -3 160.429
    3 -8 -3 78.1231
    3 -8 -3 75.4777
    2 -8 -3 284.388
    2 -8 -3 261.718
    1 -8 -3 -5.803
    0 -8 -3 69.1604
    0 -8 -3 97.6139
    -1 -8 -3 6.9367
    -1 -8 -3 -0.9128
    -2 -8 -3 -5.7071
    -2 -8 -3 -10.119
    -3 -8 -3 104.4
    -3 -8 -3 113.109
    -4 -8 -3 161.503
    -4 -8 -3 157.883
    -5 -8 -3 -3.4888
    -5 -8 -3 -10.984
    -6 -8 -3 21.7091
    -6 -8 -3 25.5049
    -7 -8 -3 2.66061
    -7 -8 -3 5.40853
    -8 -8 -3 8.26498
    -9 -8 -3 38.7496
    -10 -8 -3 68.8781
    -11 -8 -3 -8.3175
    -12 -8 -3 6.8494
    7 -9 -3 9.37433
    6 -9 -3 34.145
    6 -9 -3 25.9779
    5 -9 -3 100.092
    5 -9 -3 93.2893
    4 -9 -3 -10.526
    4 -9 -3 1.39846
    3 -9 -3 28.3139
    2 -9 -3 0.64222
    1 -9 -3 15.4146
    0 -9 -3 102.013
    -1 -9 -3 105.235
    -2 -9 -3 17.8999
    -3 -9 -3 0.38794
    -3 -9 -3 6.63211
    -4 -9 -3 33.061
    -4 -9 -3 30.3251
    -5 -9 -3 9.88832
    -5 -9 -3 10.0539
    -6 -9 -3 80.687
    -6 -9 -3 79.4613
    -7 -9 -3 170.728
    -7 -9 -3 127.536
    -8 -9 -3 8.41665
    -9 -9 -3 19.6629
    -10 -9 -3 53.6782
    -11 -9 -3 17.2488
    7 -10 -3 25.9599
    6 -10 -3 -6.6865
    5 -10 -3 104.568
    -5 10 3 100.372
    4 -10 -3 22.7673
    3 -10 -3 19.9532
    2 -10 -3 27.5846
    1 -10 -3 35.8679
    0 -10 -3 26.8246
    -1 -10 -3 235.426
    -2 -10 -3 82.3974
    -3 -10 -3 -0.6337
    -3 -10 -3 -2.7753
    -4 -10 -3 16.7405
    -4 -10 -3 12.3969
    -5 -10 -3 58.6264
    -5 -10 -3 73.0865
    -6 -10 -3 52.8617
    -6 -10 -3 52.6417
    -7 -10 -3 106.941
    -7 -10 -3 95.1703
    -8 -10 -3 0.09133
    -8 -10 -3 16.4487
    -9 -10 -3 14.7457
    -10 -10 -3 13.0052
    -11 -10 -3 24.9195
    7 -11 -3 34.6552
    6 -11 -3 2.60234
    5 -11 -3 -0.2726
    4 -11 -3 35.6534
    3 -11 -3 37.4806
    2 -11 -3 76.4285
    1 -11 -3 132.899
    0 -11 -3 2.42232
    -1 -11 -3 24.9185
    -2 -11 -3 -3.4042
    -3 -11 -3 41.9828
    -4 -11 -3 47.7613
    -4 -11 -3 24.3392
    -5 -11 -3 250.832
    -5 -11 -3 227.733
    -6 -11 -3 -2.9101
    -6 -11 -3 29.7508
    -6 -11 -3 17.9214
    -7 -11 -3 3.19437
    -7 -11 -3 -8.5124
    -8 -11 -3 3.99383
    -8 -11 -3 -18.645
    -9 -11 -3 2.35994
    -10 -11 -3 45.7916
    6 -12 -3 5.21925
    5 -12 -3 -9.3599
    4 -12 -3 47.2053
    3 -12 -3 37.7402
    2 -12 -3 14.9773
    1 -12 -3 -6.1094
    0 -12 -3 6.36026
    -1 -12 -3 3.75
    -2 -12 -3 94.015
    -3 -12 -3 56.5528
    -4 -12 -3 16.3602
    -5 -12 -3 179.39
    -6 -12 -3 53.0358
    -6 -12 -3 -4.9561
    -7 -12 -3 25.2239
    -7 -12 -3 6.18591
    -7 -12 -3 0.55869
    -8 -12 -3 -8.5738
    -8 -12 -3 43.9082
    -9 -12 -3 12.2925
    5 -13 -3 3.34037
    4 -13 -3 14.5154
    3 -13 -3 2.60847
    2 -13 -3 -4.5749
    1 -13 -3 32.4938
    0 -13 -3 68.9677
    -1 -13 -3 -4.4832
    -2 -13 -3 81.8426
    -3 -13 -3 49.3588
    -4 -13 -3 9.10225
    -5 -13 -3 7.41404
    -6 -13 -3 9.48407
    -7 -13 -3 34.2552
    -7 -13 -3 -14.814
    -8 -13 -3 4.78246
    -8 -13 -3 13.7413
    3 -14 -3 4.45256
    2 -14 -3 18.3806
    1 -14 -3 13.1666
    0 -14 -3 61.0944
    -1 -14 -3 29.3533
    -2 -14 -3 -1.3009
    -3 -14 -3 0.89731
    -4 -14 -3 12.6712
    -5 -14 -3 18.7126
    -6 -14 -3 82.2374
    -7 -14 -3 1.90788
    -7 -14 -3 51.6937
    -3 -15 -3 17.713
    -4 -15 -3 32.1358
    -5 -15 -3 6.81852
    -6 -13 4 -0.3285
    -5 -13 4 7.77358
    -4 -13 4 20.3948
    -3 -13 4 8.6464
    -2 -13 4 50.1118
    -1 -13 4 -12.625
    0 -13 4 3.95823
    1 -13 4 11.8311
    2 -13 4 39.8827
    3 -13 4 5.67866
    -8 -12 4 1.97306
    -7 -12 4 4.89672
    -6 -12 4 4.04884
    -5 -12 4 6.42627
    -4 -12 4 37.3952
    -3 -12 4 2.56622
    -2 -12 4 -9.6859
    -1 -12 4 -7.29
    0 -12 4 4.81803
    1 -12 4 8.85725
    2 -12 4 45.3274
    3 -12 4 13.7595
    4 -12 4 -18.279
    5 -12 4 5.31704
    -8 -11 4 8.35783
    -7 -11 4 15.8584
    -6 -11 4 60.6846
    -5 -11 4 -6.4498
    -4 -11 4 8.20024
    -3 -11 4 14.5982
    -2 -11 4 5.63777
    -1 -11 4 30.6441
    0 -11 4 100.073
    1 -11 4 22.7737
    2 -11 4 -2.9886
    3 -11 4 -4.8532
    -4 11 -4 7.90747
    4 -11 4 9.31313
    -5 11 -4 18.8537
    5 -11 4 25.2826
    -6 11 -4 66.5548
    6 -11 4 77.2359
    -10 -10 4 31.3587
    -9 -10 4 19.4914
    -8 -10 4 43.3679
    -7 -10 4 26.8005
    -6 -10 4 12.9774
    -5 -10 4 -0.3724
    -4 -10 4 68.6962
    -3 -10 4 125.263
    -2 -10 4 81.8254
    -1 -10 4 26.8695
    0 -10 4 150.291
    1 -10 4 8.47347
    2 -10 4 -3.491
    -3 10 -4 59.4236
    3 -10 4 50.4578
    -4 10 -4 2.30804
    4 -10 4 1.68845
    -5 10 -4 11.0812
    5 -10 4 10.3374
    -6 10 -4 11.8872
    6 -10 4 27.0872
    -7 10 -4 -4.347
    -10 -9 4 -1.8832
    -9 -9 4 61.4254
    -9 -9 4 46.0406
    -8 -9 4 52.1082
    -7 -9 4 22.5305
    -6 -9 4 14.2789
    -5 -9 4 83.859
    -4 -9 4 18.164
    -3 -9 4 111.003
    -2 -9 4 215.8
    -1 -9 4 19.7387
    0 -9 4 89.9663
    1 -9 4 195.081
    2 -9 4 112.591
    -3 9 -4 109.147
    3 -9 4 115.292
    -4 9 -4 100.932
    4 -9 4 106.776
    -5 9 -4 1.68235
    5 -9 4 -1.0465
    -6 9 -4 13.3709
    6 -9 4 8.33798
    -7 9 -4 -3.4108
    -8 9 -4 -14.212
    -11 -8 4 54.655
    -10 -8 4 31.4265
    -9 -8 4 23.3877
    -9 -8 4 22.2239
    -8 -8 4 21.9505
    -7 -8 4 42.2537
    -6 -8 4 95.8298
    -5 -8 4 301.31
    -4 -8 4 10.4271
    -3 -8 4 107.933
    -2 -8 4 2.25467
    -1 -8 4 42.1344
    0 -8 4 11.5028
    1 -8 4 179.474
    -2 8 -4 283.415
    2 -8 4 296.336
    -3 8 -4 37.7064
    3 -8 4 39.7366
    -4 8 -4 33.4527
    4 -8 4 28.4248
    -5 8 -4 14.952
    5 -8 4 21.1835
    -6 8 -4 53.1556
    6 -8 4 40.2298
    -7 8 -4 73.7696
    7 -8 4 72.7126
    -8 8 -4 -6.2279
    -9 8 -4 -0.2707
    -12 -7 4 -10.506
    -11 -7 4 44.4729
    -10 -7 4 -1.0186
    -9 -7 4 8.95635
    -8 -7 4 101.505
    -8 -7 4 84.8298
    -7 -7 4 133.368
    -6 -7 4 27.4742
    -5 -7 4 201.103
    -4 -7 4 17.4308
    -3 -7 4 4.86448
    -2 -7 4 132.828
    -1 -7 4 9.92551
    0 -7 4 11.0175
    -1 7 -4 223.239
    1 -7 4 189.486
    -2 7 -4 63.1868
    2 -7 4 58.442
    -3 7 -4 22.6308
    3 -7 4 8.17312
    -4 7 -4 5.38575
    4 -7 4 5.32623
    -5 7 -4 111.704
    5 -7 4 123.361
    -6 7 -4 -4.8617
    6 -7 4 -7.4183
    -7 7 -4 117.42
    7 -7 4 82.7297
    -8 7 -4 46.0094
    -9 7 -4 -1.9683
    -10 7 -4 -13.628
    -12 -6 4 13.8161
    -11 -6 4 18.8534
    -10 -6 4 44.9021
    -9 -6 4 41.3519
    -8 -6 4 61.0421
    -7 -6 4 350.331
    -6 -6 4 36.476
    -5 -6 4 8.72097
    -4 -6 4 161.8
    -3 -6 4 -0.4146
    -2 -6 4 104.11
    -1 -6 4 239.969
    0 -6 4 8.23757
    -1 6 -4 5.36525
    1 -6 4 2.51953
    -2 6 -4 72.4042
    2 -6 4 91.2799
    -3 6 -4 30.0709
    3 -6 4 29.0746
    -4 6 -4 73.1665
    4 -6 4 92.9594
    -5 6 -4 99.5982
    5 -6 4 104.145
    -6 6 -4 10.2698
    6 -6 4 2.13243
    -7 6 -4 0.78341
    -8 6 -4 22.3157
    -9 6 -4 4.01444
    -10 6 -4 -4.8685
    -11 6 -4 28.6832
    -12 -5 4 3.72669
    -11 -5 4 5.65465
    -10 -5 4 107.34
    -9 -5 4 140.238
    -8 -5 4 4.53344
    -7 -5 4 47.799
    -7 -5 4 35.2431
    -6 -5 4 21.2026
    5 5 -4 17.1591
    -5 -5 4 24.8171
    4 5 -4 306.315
    -4 -5 4 303.864
    3 5 -4 258.508
    -3 -5 4 250.097
    -2 -5 4 1.26801
    -1 -5 4 25.9977
    0 -5 4 39.6694
    -1 5 -4 35.9117
    1 -5 4 35.0251
    -2 5 -4 173.067
    2 -5 4 165.351
    -3 5 -4 57.4335
    3 -5 4 65.9865
    -4 5 -4 147.298
    4 -5 4 145.22
    -5 5 -4 204.658
    5 -5 4 205.956
    -6 5 -4 123.329
    -7 5 -4 16.3316
    -8 5 -4 232.381
    -9 5 -4 44.87
    -10 5 -4 12.3697
    -11 5 -4 49.1897
    -12 -4 4 114.912
    -11 -4 4 32.0294
    -10 -4 4 19.0735
    -9 -4 4 -3.7821
    -8 -4 4 7.94325
    7 4 -4 168.4
    -7 -4 4 172.789
    -7 -4 4 150.361
    6 4 -4 205.554
    -6 -4 4 227.002
    5 4 -4 142.876
    -5 -4 4 143.215
    4 4 -4 67.6954
    -4 -4 4 62.649
    3 4 -4 225.222
    -3 -4 4 224.034
    -2 -4 4 7.80888
    -1 -4 4 28.1774
    0 4 -4 105.997
    0 -4 4 102.252
    -1 4 -4 118.766
    1 -4 4 108.381
    -2 4 -4 181.219
    2 -4 4 180.825
    -3 4 -4 95.853
    3 -4 4 99.2913
    -4 4 -4 22.7422
    4 -4 4 30.4748
    -5 4 -4 17.1711
    -6 4 -4 174.381
    -7 4 -4 7.22057
    -8 4 -4 160.237
    -9 4 -4 23.1976
    -10 4 -4 -11.404
    -11 4 -4 6.18001
    -12 -3 4 57.7359
    -11 -3 4 34.2154
    -10 -3 4 -1.2162
    -9 -3 4 96.3859
    8 3 -4 107.244
    -8 -3 4 102.819
    7 3 -4 106.594
    -7 -3 4 106.731
    6 3 -4 548.054
    -6 -3 4 570.031
    -6 -3 4 571.656
    5 3 -4 85.0567
    -5 -3 4 107.706
    4 3 -4 128.683
    -4 -3 4 135.016
    3 3 -4 15.5025
    -3 -3 4 16.2493
    2 3 -4 334.71
    -2 -3 4 341.486
    -1 -3 4 14.3616
    0 3 -4 332.228
    0 -3 4 316.318
    -1 3 -4 513.86
    1 -3 4 511.181
    -2 3 -4 11.4756
    2 -3 4 13.5177
    -3 3 -4 12.3577
    3 -3 4 14.9095
    -4 3 -4 12.0387
    4 -3 4 12.5743
    -5 3 -4 120.05
    -6 3 -4 337.377
    -7 3 -4 76.9308
    -8 3 -4 4.12418
    -9 3 -4 -0.7483
    -10 3 -4 25.7197
    -11 3 -4 9.09179
    -12 3 -4 115.455
    -13 -2 4 18.9824
    -12 -2 4 15.2292
    -11 -2 4 12.6891
    -10 -2 4 22.887
    9 2 -4 105.822
    -9 -2 4 123.327
    8 2 -4 86.6038
    -8 -2 4 93.3551
    7 2 -4 6.79021
    -7 -2 4 4.30612
    6 2 -4 53.4557
    -6 -2 4 50.4889
    5 2 -4 48.1005
    -5 -2 4 44.0229
    -5 -2 4 45.1096
    4 2 -4 21.6864
    -4 -2 4 26.5027
    3 2 -4 787.86
    -3 -2 4 772.116
    2 2 -4 238.807
    -2 -2 4 246.814
    -2 -2 4 244.35
    1 2 -4 3.82071
    -1 -2 4 5.3839
    -1 -2 4 3.81466
    -1 -2 4 -0.6869
    0 2 -4 44.0418
    0 2 -4 47.0843
    0 -2 4 58.0418
    0 -2 4 60.8952
    0 -2 4 52.2956
    -1 2 -4 50.1594
    1 -2 4 55.2135
    -2 2 -4 290.102
    -2 2 -4 296.121
    2 -2 4 269.527
    -3 2 -4 45.0267
    -3 2 -4 48.5685
    3 -2 4 49.7945
    -4 2 -4 346.787
    -5 2 -4 8.19837
    -6 2 -4 102.72
    -7 2 -4 24.8887
    -8 2 -4 7.86249
    -9 2 -4 44.8927
    -10 2 -4 167.046
    -11 2 -4 -6.2944
    -12 2 -4 25.7032
    -12 -1 4 20.2057
    -11 -1 4 96.1659
    10 1 -4 60.0569
    -10 -1 4 52.5684
    9 1 -4 65.9104
    -9 -1 4 58.7571
    8 1 -4 30.9448
    -8 -1 4 15.1697
    7 1 -4 107.592
    -7 -1 4 103.114
    6 1 -4 35.1152
    -6 -1 4 38.5615
    5 1 -4 884.984
    -5 -1 4 891.707
    -5 -1 4 893.785
    4 1 -4 591.319
    -4 -1 4 598.212
    -4 -1 4 601.344
    3 1 -4 134.404
    -3 -1 4 133.354
    2 1 -4 500.008
    -2 -1 4 522.842
    -2 -1 4 498.846
    1 1 -4 33.0902
    1 1 -4 26.3821
    -1 -1 4 27.2582
    -1 -1 4 33.9382
    -1 -1 4 30.8543
    0 1 -4 95.9336
    0 1 -4 90.0793
    0 1 -4 87.8059
    0 -1 4 85.4859
    0 -1 4 88.6165
    0 -1 4 98.2586
    -1 1 -4 479.414
    -1 1 -4 489.139
    -1 1 -4 480.259
    1 -1 4 473.409
    1 -1 4 480.449
    1 -1 4 470.927
    -2 1 -4 589.408
    -2 1 -4 629.15
    -2 1 -4 601.439
    2 -1 4 589.781
    -3 1 -4 155.547
    -3 1 -4 152.195
    3 -1 4 152.173
    -4 1 -4 340.204
    -5 1 -4 12.9162
    -6 1 -4 6.30872
    -7 1 -4 127.123
    -8 1 -4 53.1703
    -9 1 -4 46.2797
    -10 1 -4 86.3231
    -11 1 -4 27.3396
    -12 1 -4 1.12133
    -12 0 4 30.8691
    -11 0 4 21.0116
    10 0 -4 122.668
    -10 0 4 119.582
    9 0 -4 6.63509
    -9 0 4 6.37424
    8 0 -4 45.5722
    -8 0 4 44.279
    7 0 -4 445.165
    -7 0 4 446.832
    6 0 -4 71.0126
    -6 0 4 81.5359
    5 0 -4 592.179
    -5 0 4 611.383
    4 0 -4 218.913
    -4 0 4 226.781
    3 0 -4 6.21097
    -3 0 4 2.03009
    2 0 -4 32.5032
    2 0 -4 40.9945
    -2 0 4 41.5785
    1 0 -4 8.73947
    1 0 -4 5.45283
    -1 0 4 6.99637
    -1 0 4 5.22097
    0 0 -4 21.5664
    0 0 -4 20.7277
    0 0 4 18.016
    0 0 4 21.3884
    -1 0 -4 23.8503
    -1 0 -4 19.8979
    -1 0 -4 25.4243
    1 0 4 17.6281
    1 0 4 19.3477
    1 0 4 17.7355
    -2 0 -4 22.0408
    -2 0 -4 26.3517
    -2 0 -4 27.263
    2 0 4 25.308
    2 0 4 29.1801
    -3 0 -4 68.8305
    -4 0 -4 186.301
    -5 0 -4 78.9766
    -6 0 -4 25.1372
    -7 0 -4 258.528
    -8 0 -4 89.1671
    -9 0 -4 -3.5561
    -10 0 -4 11.9509
    -11 0 -4 7.27194
    -12 0 -4 3.1428
    -13 0 -4 83.3443
    -12 1 4 1.89725
    -11 1 4 9.94591
    10 -1 -4 75.816
    -10 1 4 64.6968
    9 -1 -4 60.1528
    -9 1 4 65.1139
    8 -1 -4 180.696
    -8 1 4 174.498
    7 -1 -4 366.322
    -7 1 4 372.266
    6 -1 -4 408.139
    5 -1 -4 101.392
    4 -1 -4 12.2708
    3 -1 -4 46.6289
    2 -1 -4 262.744
    2 -1 -4 274.261
    -2 1 4 259.33
    1 -1 -4 9.8962
    1 -1 -4 2.81547
    -1 1 4 -2.2987
    -1 1 4 7.26375
    0 -1 -4 242.808
    0 -1 -4 231.661
    0 1 4 234.414
    0 1 4 232.721
    -1 -1 -4 98.7717
    -1 -1 -4 97.0496
    1 1 4 96.2107
    1 1 4 83.5707
    -2 -1 -4 104.525
    -2 -1 -4 76.7175
    -2 -1 -4 85.2465
    2 1 4 83.4181
    2 1 4 79.7361
    -3 -1 -4 84.8836
    -4 -1 -4 18.7111
    -5 -1 -4 799.744
    -6 -1 -4 26.8176
    -7 -1 -4 195.281
    -8 -1 -4 10.0215
    -9 -1 -4 19.7765
    -10 -1 -4 32.5381
    -11 -1 -4 199.383
    -12 -1 -4 68.3418
    -13 -1 -4 4.12976
    11 -2 -4 0.03485
    -11 2 4 -6.7036
    10 -2 -4 24.0259
    -10 2 4 22.0604
    9 -2 -4 64.4157
    -9 2 4 68.9924
    8 -2 -4 13.8052
    -8 2 4 17.4236
    7 -2 -4 125.833
    6 -2 -4 114.998
    5 -2 -4 23.4115
    4 -2 -4 28.7684
    3 -2 -4 390.815
    2 -2 -4 3.56878
    1 -2 -4 315.179
    1 -2 -4 289.555
    -1 2 4 260.052
    0 -2 -4 347.614
    0 -2 -4 360.942
    0 2 4 337.157
    -1 -2 -4 3659.85
    -1 -2 -4 3621.97
    1 2 4 3635.77
    -2 -2 -4 521.365
    -2 -2 -4 511.373
    -2 -2 -4 478.768
    2 2 4 504.443
    -3 -2 -4 42.301
    -3 -2 -4 31.0846
    -4 -2 -4 150.328
    -5 -2 -4 549.608
    -6 -2 -4 39.2867
    -7 -2 -4 11.5457
    -8 -2 -4 85.7963
    -9 -2 -4 99.6782
    -10 -2 -4 6.64034
    -11 -2 -4 127.423
    -12 -2 -4 32.5017
    -13 -2 -4 8.49051
    11 -3 -4 49.4871
    10 -3 -4 77.2389
    -10 3 4 68.8274
    9 -3 -4 33.2645
    -9 3 4 27.9505
    8 -3 -4 78.2752
    7 -3 -4 35.5867
    6 -3 -4 68.9434
    5 -3 -4 293.82
    4 -3 -4 22.2617
    3 -3 -4 83.2833
    2 -3 -4 374.873
    1 -3 -4 127.545
    0 -3 -4 64.9375
    0 3 4 61.7173
    -1 -3 -4 17.8063
    -2 -3 -4 63.5599
    -2 -3 -4 78.3893
    2 3 4 77.9894
    -3 -3 -4 226.955
    -4 -3 -4 32.6119
    -5 -3 -4 25.1789
    -6 -3 -4 208.7
    -7 -3 -4 189.816
    -8 -3 -4 211.41
    -9 -3 -4 164.042
    -10 -3 -4 1.11695
    -11 -3 -4 3.93186
    -12 -3 -4 12.0603
    -13 -3 -4 11.364
    11 -4 -4 77.947
    10 -4 -4 -2.8172
    9 -4 -4 10.1006
    -9 4 4 12.9689
    8 -4 -4 36.0018
    7 -4 -4 5.86223
    6 -4 -4 350.043
    5 -4 -4 147.281
    4 -4 -4 118.322
    3 -4 -4 89.1517
    2 -4 -4 13.5202
    1 -4 -4 22.8796
    0 -4 -4 215.984
    -1 -4 -4 486.365
    -2 -4 -4 13.2821
    -2 -4 -4 2.19984
    -3 -4 -4 68.5379
    -3 -4 -4 65.8129
    -4 -4 -4 51.8488
    -5 -4 -4 74.7056
    -6 -4 -4 557.307
    -7 -4 -4 528.283
    -8 -4 -4 40.3054
    -9 -4 -4 25.3284
    -10 -4 -4 -3.4595
    -11 -4 -4 51.6703
    -12 -4 -4 79.4758
    -13 -4 -4 56.4482
    11 -5 -4 37.4656
    10 -5 -4 5.65237
    9 -5 -4 8.81514
    8 -5 -4 49.2789
    7 -5 -4 11.616
    6 -5 -4 63.7465
    5 -5 -4 102.475
    4 -5 -4 39.4158
    3 -5 -4 65.2816
    2 -5 -4 356.351
    1 -5 -4 107.561
    0 -5 -4 260.65
    -1 -5 -4 386.631
    -2 -5 -4 64.884
    -2 -5 -4 61.4627
    -3 -5 -4 61.695
    -3 -5 -4 79.4129
    -4 -5 -4 82.0074
    -5 -5 -4 276.931
    -6 -5 -4 157.801
    -7 -5 -4 206.614
    -8 -5 -4 10.3465
    -9 -5 -4 33.6518
    -10 -5 -4 35.5397
    -11 -5 -4 1.80215
    -12 -5 -4 29.8398
    10 -6 -4 27.1313
    9 -6 -4 -4.1061
    8 -6 -4 4.7999
    7 -6 -4 -5.1412
    6 -6 -4 17.937
    5 -6 -4 10.6427
    4 -6 -4 159.042
    3 -6 -4 55.7302
    2 -6 -4 416.361
    1 -6 -4 245.504
    0 -6 -4 19.8123
    -1 -6 -4 21.3752
    -2 -6 -4 35.8098
    -3 -6 -4 28.2883
    -3 -6 -4 21.0599
    -4 -6 -4 399.475
    -5 -6 -4 412.492
    -5 -6 -4 416.506
    -6 -6 -4 25.7515
    -7 -6 -4 1.72765
    -8 -6 -4 12.6194
    -9 -6 -4 25.8425
    -10 -6 -4 34.564
    -11 -6 -4 146.492
    -12 -6 -4 20.8775
    10 -7 -4 61.376
    9 -7 -4 13.2095
    8 -7 -4 0.45374
    7 -7 -4 -10.767
    7 -7 -4 -5.8799
    6 -7 -4 6.8642
    6 -7 -4 6.15326
    5 -7 -4 30.2015
    4 -7 -4 153.335
    3 -7 -4 20.8144
    2 -7 -4 30.6056
    1 -7 -4 12.0067
    0 -7 -4 58.1107
    -1 -7 -4 622.107
    -2 -7 -4 849.07
    -3 -7 -4 -3.9964
    -3 -7 -4 -3.3346
    -4 -7 -4 192.974
    -4 -7 -4 185.178
    -4 -7 -4 189.991
    -5 -7 -4 15.8994
    -5 -7 -4 16.2841
    -6 -7 -4 22.5365
    -7 -7 -4 83.4342
    -8 -7 -4 118.431
    -9 -7 -4 38.6168
    -10 -7 -4 4.70675
    -11 -7 -4 7.82831
    -12 -7 -4 -16.9
    10 -8 -4 18.7053
    9 -8 -4 9.38095
    8 -8 -4 10.3066
    7 -8 -4 3.30957
    7 -8 -4 3.93959
    6 -8 -4 148.358
    6 -8 -4 143.644
    5 -8 -4 12.5795
    5 -8 -4 10.6229
    4 -8 -4 61.0111
    4 -8 -4 56.1675
    3 -8 -4 6.16365
    3 -8 -4 13.1616
    2 -8 -4 -8.7807
    2 -8 -4 3.83678
    1 -8 -4 70.1562
    1 -8 -4 73.9349
    0 -8 -4 346.305
    0 -8 -4 367.227
    -1 -8 -4 9.46829
    -1 -8 -4 -2.733
    -2 -8 -4 285.883
    -2 -8 -4 262.595
    -3 -8 -4 -3.1004
    -3 -8 -4 6.31764
    -4 -8 -4 3.83224
    -4 -8 -4 12.9184
    -4 -8 -4 1.04414
    -5 -8 -4 232.782
    -5 -8 -4 236.465
    -5 -8 -4 242.49
    -6 -8 -4 75.2537
    -6 -8 -4 74.1071
    -7 -8 -4 48.194
    -7 -8 -4 68.1556
    -8 -8 -4 59.4202
    -9 -8 -4 11.0798
    -10 -8 -4 9.91048
    -11 -8 -4 31.9858
    -12 -8 -4 13.3651
    7 -9 -4 31.6936
    7 -9 -4 20.3691
    6 -9 -4 256.534
    6 -9 -4 257.752
    5 -9 -4 -10.661
    5 -9 -4 -7.8647
    4 -9 -4 32.6749
    4 -9 -4 31.202
    3 -9 -4 50.8159
    3 -9 -4 62.4892
    2 -9 -4 56.0551
    1 -9 -4 142.393
    1 -9 -4 130.803
    0 -9 -4 89.8359
    -1 -9 -4 24.9331
    -1 -9 -4 22.2959
    -2 -9 -4 -5.7487
    -2 -9 -4 -1.2789
    -3 -9 -4 12.515
    -3 -9 -4 30.5868
    -4 -9 -4 15.4922
    -4 -9 -4 18.1972
    -5 -9 -4 186.199
    -5 -9 -4 176.374
    -5 -9 -4 169.221
    -6 -9 -4 401.627
    -6 -9 -4 400.119
    -7 -9 -4 18.6117
    -7 -9 -4 16.2589
    -8 -9 -4 10.1162
    -9 -9 -4 37.0693
    -10 -9 -4 -17.575
    -11 -9 -4 58.479
    7 -10 -4 8.19369
    6 -10 -4 15.5652
    5 -10 -4 -1.4033
    4 -10 -4 6.13339
    3 -10 -4 170.102
    3 -10 -4 158.822
    2 -10 -4 23.4232
    1 -10 -4 11.9087
    0 -10 -4 11.6527
    -1 -10 -4 12.7715
    -1 -10 -4 6.87625
    -2 -10 -4 51.5655
    -2 -10 -4 81.512
    -3 -10 -4 35.5843
    -3 -10 -4 52.7443
    -4 -10 -4 119.272
    -4 -10 -4 147.096
    -5 -10 -4 -4.4772
    -5 -10 -4 -4.7629
    -5 -10 -4 11.9451
    -6 -10 -4 89.2421
    -6 -10 -4 87.1782
    -6 -10 -4 97.8532
    -7 -10 -4 17.2384
    -7 -10 -4 -4.4612
    -8 -10 -4 -3.8309
    -8 -10 -4 18.1508
    -9 -10 -4 88.2342
    -10 -10 -4 49.9032
    -11 -10 -4 0.52485
    7 -11 -4 -14.252
    6 -11 -4 16.1734
    5 -11 -4 111.415
    4 -11 -4 11.8135
    3 -11 -4 45.7727
    2 -11 -4 6.96014
    1 -11 -4 -13.468
    0 -11 -4 98.0289
    -1 -11 -4 106.723
    -2 -11 -4 15.4058
    -3 -11 -4 7.25592
    -3 -11 -4 38.2567
    -4 -11 -4 90.6935
    -4 -11 -4 69.6465
    -5 -11 -4 -2.0353
    -5 -11 -4 23.3878
    -6 -11 -4 -8.0692
    -6 -11 -4 24.937
    -6 -11 -4 -13.363
    -7 -11 -4 44.5572
    -7 -11 -4 34.745
    -7 -11 -4 53.1815
    -8 -11 -4 -0.4906
    -8 -11 -4 21.8706
    -9 -11 -4 37.5689
    -10 -11 -4 39.236
    6 -12 -4 12.4186
    5 -12 -4 62.017
    4 -12 -4 5.11334
    3 -12 -4 -4.8353
    2 -12 -4 68.8618
    1 -12 -4 36.4459
    0 -12 -4 45.5616
    -1 -12 -4 165.567
    -2 -12 -4 4.63426
    -3 -12 -4 8.5501
    -4 -12 -4 8.29626
    -4 -12 -4 -16.533
    -5 -12 -4 36.6875
    -5 -12 -4 52.7124
    -6 -12 -4 7.87868
    -6 -12 -4 -11.078
    -6 -12 -4 25.6769
    -7 -12 -4 145.072
    -7 -12 -4 128.607
    -7 -12 -4 126.282
    -8 -12 -4 20.62
    -8 -12 -4 12.1586
    -8 -12 -4 -5.6041
    -9 -12 -4 -5.7872
    -9 -12 -4 7.11662
    4 -13 -4 -3.1022
    3 -13 -4 -14.392
    2 -13 -4 71.5557
    1 -13 -4 67.206
    0 -13 -4 -1.1205
    -1 -13 -4 19.8976
    -2 -13 -4 19.4296
    -3 -13 -4 13.8641
    -4 -13 -4 40.9842
    -5 -13 -4 128.736
    -6 -13 -4 -15.533
    -6 -13 -4 22.8597
    -7 -13 -4 53.8154
    -7 -13 -4 55.3135
    -8 -13 -4 -33.817
    -8 -13 -4 -7.2635
    -9 -13 -4 13.0189
    2 -14 -4 18.7426
    1 -14 -4 11.1963
    0 -14 -4 17.5168
    -1 -14 -4 -0.3723
    -2 -14 -4 60.2192
    -3 -14 -4 41.1019
    -4 -14 -4 -11.77
    -5 -14 -4 36.7218
    -6 -14 -4 25.7701
    -6 -14 -4 -14.379
    -7 -14 -4 13.188
    -7 -14 -4 37.2629
    -4 -15 -4 19.7909
    -5 -13 5 1.54338
    -4 -13 5 -10.971
    -3 -13 5 6.67915
    -2 -13 5 -2.0096
    -1 -13 5 -2.2901
    0 -13 5 24.0869
    1 -13 5 12.2543
    2 -13 5 -6.3404
    -7 -12 5 4.06449
    -6 -12 5 -9.812
    -5 -12 5 4.16904
    -4 -12 5 -8.152
    -3 -12 5 -3.2598
    -2 -12 5 72.7011
    -1 -12 5 4.20299
    0 -12 5 30.1425
    1 -12 5 -3.2484
    2 -12 5 13.2908
    3 -12 5 19.7729
    4 -12 5 22.4898
    -8 -11 5 31.2969
    -7 -11 5 18.726
    -6 -11 5 -1.0007
    -5 -11 5 17.5144
    -4 -11 5 39.6805
    -3 -11 5 -10.541
    -2 -11 5 48.454
    -1 -11 5 19.5665
    0 -11 5 -0.179
    1 -11 5 8.34035
    2 -11 5 82.0125
    3 -11 5 3.97579
    -4 11 -5 54.7986
    4 -11 5 65.9251
    -5 11 -5 3.31255
    5 -11 5 9.46257
    -6 11 -5 -6.354
    6 -11 5 -11.684
    -9 -10 5 1.2807
    -8 -10 5 -1.1112
    -7 -10 5 1.32763
    -6 -10 5 -9.514
    -5 -10 5 85.563
    -4 -10 5 169.403
    -3 -10 5 -1.5143
    -2 -10 5 0.57916
    -1 -10 5 3.00854
    0 -10 5 -4.3639
    1 -10 5 9.12839
    2 -10 5 94.6285
    -3 10 -5 7.90656
    3 -10 5 9.33323
    -4 10 -5 28.3169
    4 -10 5 24.753
    -5 10 -5 2.72448
    5 -10 5 3.16545
    -6 10 -5 37.3925
    6 -10 5 9.2112
    -7 10 -5 -16.378
    -10 -9 5 -6.204
    -9 -9 5 17.1512
    -9 -9 5 13.2051
    -8 -9 5 -1.5702
    -7 -9 5 111.93
    -6 -9 5 90.9048
    -5 -9 5 9.12011
    -4 -9 5 3.48396
    -3 -9 5 -0.3417
    -2 -9 5 -10.182
    -1 -9 5 43.4935
    0 -9 5 86.1675
    1 -9 5 5.79479
    2 -9 5 13.5416
    -3 9 -5 4.19324
    3 -9 5 14.2102
    -4 9 -5 -9.6568
    4 -9 5 -8.7513
    -5 9 -5 17.1487
    5 -9 5 19.9655
    -6 9 -5 59.6388
    6 -9 5 69.6855
    -7 9 -5 -0.7253
    -8 9 -5 33.9525
    -11 -8 5 -11.521
    -10 -8 5 0.95496
    -9 -8 5 57.4006
    -9 -8 5 60.1561
    -8 -8 5 67.627
    -7 -8 5 67.9292
    -6 -8 5 108.083
    -5 -8 5 16.6868
    -4 -8 5 8.96643
    -3 -8 5 87.1856
    -2 -8 5 115.63
    -1 -8 5 45.3169
    0 -8 5 197.189
    1 -8 5 25.4451
    -2 8 -5 17.4959
    2 -8 5 17.2127
    -3 8 -5 44.5257
    3 -8 5 30.3437
    -4 8 -5 21.849
    4 -8 5 22.2101
    -5 8 -5 132.066
    5 -8 5 142.452
    -6 8 -5 51.7097
    6 -8 5 39.4165
    -7 8 -5 -3.0742
    -8 8 -5 -11.159
    -9 8 -5 -0.1772
    -11 -7 5 0.95339
    -10 -7 5 13.1257
    -9 -7 5 92.4955
    -9 -7 5 75.7251
    -8 -7 5 46.7809
    -8 -7 5 58.8088
    -7 -7 5 12.1775
    -6 -7 5 16.2703
    -5 -7 5 44.4574
    -4 -7 5 20.4801
    -3 -7 5 380.415
    -2 -7 5 21.6729
    -1 -7 5 43.9447
    0 -7 5 32.1336
    -1 7 -5 -0.6638
    1 -7 5 1.34581
    -2 7 -5 -3.524
    2 -7 5 0.99293
    -3 7 -5 150.9
    3 -7 5 154.711
    -4 7 -5 56.5709
    4 -7 5 62.9497
    -5 7 -5 111.873
    5 -7 5 116.651
    -6 7 -5 -19.041
    6 -7 5 8.17644
    -7 7 -5 3.86966
    -8 7 -5 12.8342
    -9 7 -5 33.1783
    -10 7 -5 33.9736
    -12 -6 5 3.68736
    -11 -6 5 139.815
    -10 -6 5 22.1518
    -9 -6 5 -3.1802
    -8 -6 5 7.58384
    -8 -6 5 14.1744
    -7 -6 5 21.2606
    -6 -6 5 138.767
    5 6 -5 315.224
    -5 -6 5 323.057
    4 6 -5 25.1397
    -4 -6 5 24.7495
    -3 -6 5 68.8219
    -2 -6 5 23.9315
    -1 -6 5 7.8828
    0 -6 5 38.7089
    -1 6 -5 206.166
    1 -6 5 195.092
    -2 6 -5 85.815
    2 -6 5 104.18
    -3 6 -5 171.579
    3 -6 5 167.892
    -4 6 -5 34.8205
    4 -6 5 31.4321
    -5 6 -5 -1.795
    5 -6 5 7.49076
    -6 6 -5 81.7584
    6 -6 5 71.029
    -7 6 -5 164.187
    -8 6 -5 10.8547
    -9 6 -5 18.1624
    -10 6 -5 1.50004
    -12 -5 5 -1.8742
    -11 -5 5 22.6503
    -10 -5 5 4.52988
    -9 -5 5 -8.2309
    -8 -5 5 50.87
    -8 -5 5 53.0679
    7 5 -5 203.95
    -7 -5 5 201.842
    6 5 -5 -0.7829
    -6 -5 5 15.6202
    5 5 -5 250.918
    -5 -5 5 229.027
    4 5 -5 24.38
    -4 -5 5 31.1824
    3 5 -5 18.929
    -3 -5 5 11.9648
    -2 -5 5 92.41
    -1 -5 5 46.6028
    0 -5 5 13.0781
    -1 5 -5 426.271
    1 -5 5 427.207
    -2 5 -5 -0.3338
    2 -5 5 0.19267
    -3 5 -5 39.2929
    3 -5 5 40.0867
    -4 5 -5 8.13632
    4 -5 5 -1.0195
    -5 5 -5 14.4625
    5 -5 5 18.4766
    -6 5 -5 11.925
    6 -5 5 13.786
    -7 5 -5 121.892
    -8 5 -5 17.4517
    -9 5 -5 -6.3928
    -10 5 -5 24.5775
    -11 5 -5 -9.1093
    -12 -4 5 7.72146
    -11 -4 5 7.99409
    -10 -4 5 30.111
    -9 -4 5 13.5221
    8 4 -5 27.1432
    -8 -4 5 20.6633
    7 4 -5 186.13
    -7 -4 5 142.962
    -7 -4 5 182.074
    6 4 -5 21.5085
    -6 -4 5 27.261
    5 4 -5 1.32326
    -5 -4 5 6.34173
    4 4 -5 133.445
    -4 -4 5 125.671
    3 4 -5 57.3006
    -3 -4 5 57.9529
    2 4 -5 144.671
    -2 -4 5 143.32
    -1 -4 5 426.882
    0 4 -5 72.5839
    0 -4 5 70.0589
    -1 4 -5 110.083
    1 -4 5 115.349
    -2 4 -5 79.5675
    2 -4 5 68.9834
    -3 4 -5 19.7953
    3 -4 5 17.0181
    -4 4 -5 199.01
    4 -4 5 223.951
    -5 4 -5 222.475
    5 -4 5 223.652
    -6 4 -5 38.9661
    -7 4 -5 111.14
    -8 4 -5 4.04083
    -9 4 -5 0.77458
    -10 4 -5 37.1258
    -11 4 -5 84.6626
    -12 -3 5 18.4117
    -11 -3 5 5.6697
    -10 -3 5 103.297
    9 3 -5 10.3799
    -9 -3 5 0.15352
    8 3 -5 86.1683
    -8 -3 5 79.0605
    7 3 -5 12.961
    -7 -3 5 10.5759
    -7 -3 5 14.4137
    6 3 -5 80.2485
    -6 -3 5 80.9857
    -6 -3 5 78.7245
    5 3 -5 2.48384
    -5 -3 5 11.0199
    4 3 -5 241.418
    -4 -3 5 235.992
    3 3 -5 635.566
    -3 -3 5 622.857
    2 3 -5 42.6317
    -2 -3 5 43.0413
    -1 -3 5 118.518
    -1 -3 5 131.096
    0 3 -5 91.6463
    0 -3 5 88.326
    -1 3 -5 149.155
    1 -3 5 142.577
    -2 3 -5 592.994
    2 -3 5 591.132
    -3 3 -5 66.1644
    3 -3 5 61.583
    -4 3 -5 142.45
    4 -3 5 145.522
    -5 3 -5 226.625
    -6 3 -5 19.9821
    -7 3 -5 96.1335
    -8 3 -5 128.971
    -9 3 -5 -9.7942
    -10 3 -5 5.56609
    -11 3 -5 55.4033
    -12 3 -5 50.5343
    -12 -2 5 24.6625
    -11 -2 5 25.4513
    10 2 -5 173.466
    -10 -2 5 178.474
    9 2 -5 -9.0419
    -9 -2 5 -0.2959
    8 2 -5 329.575
    -8 -2 5 325.089
    7 2 -5 60.7295
    -7 -2 5 59.5272
    6 2 -5 624.053
    -6 -2 5 619.735
    -6 -2 5 618.825
    5 2 -5 -4.9159
    -5 -2 5 4.68414
    4 2 -5 641.919
    -4 -2 5 636.489
    3 2 -5 101.597
    -3 -2 5 112.98
    2 2 -5 105.903
    -2 -2 5 104.725
    1 2 -5 15.5197
    -1 -2 5 12.4566
    -1 -2 5 14.3394
    0 2 -5 131.375
    0 2 -5 118.007
    0 -2 5 128.274
    0 -2 5 131.608
    -1 2 -5 76.2515
    -1 2 -5 73.2925
    1 -2 5 81.2741
    1 -2 5 79.561
    -2 2 -5 66.6771
    -2 2 -5 65.6722
    2 -2 5 61.8879
    -3 2 -5 303.077
    -3 2 -5 302.116
    3 -2 5 298.356
    -4 2 -5 3.38502
    4 -2 5 6.11227
    -5 2 -5 3.32769
    -6 2 -5 88.852
    -7 2 -5 12.5964
    -8 2 -5 76.0318
    -9 2 -5 84.1322
    -10 2 -5 5.93089
    -11 2 -5 46.9172
    -12 2 -5 54.7935
    -12 -1 5 32.4429
    -11 -1 5 -5.4276
    10 1 -5 27.2232
    -10 -1 5 10.1218
    9 1 -5 50.035
    -9 -1 5 32.4051
    8 1 -5 -3.8002
    -8 -1 5 -1.4811
    7 1 -5 119.939
    -7 -1 5 108.749
    6 1 -5 471.751
    -6 -1 5 495.12
    -6 -1 5 479.533
    5 1 -5 16.7986
    -5 -1 5 17.5229
    -5 -1 5 8.91669
    4 1 -5 149.944
    -4 -1 5 156.72
    3 1 -5 25.976
    -3 -1 5 20.9701
    2 1 -5 39.5363
    -2 -1 5 40.9125
    1 1 -5 46.8257
    -1 -1 5 57.8074
    -1 -1 5 59.6722
    -1 -1 5 54.6338
    0 1 -5 398.271
    0 1 -5 385.118
    0 -1 5 389.123
    0 -1 5 392.78
    0 -1 5 415.143
    -1 1 -5 297.987
    1 -1 5 302.193
    1 -1 5 310.965
    1 -1 5 280.71
    -2 1 -5 70.9622
    -2 1 -5 71.8376
    2 -1 5 78.2282
    -3 1 -5 12.9567
    3 -1 5 10.2301
    -4 1 -5 183.959
    -5 1 -5 5.45367
    -6 1 -5 416.651
    -7 1 -5 147.463
    -8 1 -5 -0.8847
    -9 1 -5 -4.7656
    -10 1 -5 7.73944
    -11 1 -5 44.676
    -12 1 -5 152.845
    11 0 -5 4.02277
    -11 0 5 -11.934
    10 0 -5 4.31343
    -10 0 5 11.618
    9 0 -5 17.7973
    -9 0 5 20.2133
    8 0 -5 12.6328
    -8 0 5 2.26227
    7 0 -5 2.81863
    -7 0 5 -2.6387
    6 0 -5 33.0793
    -6 0 5 34.8098
    5 0 -5 3.79259
    -5 0 5 10.453
    4 0 -5 82.402
    -4 0 5 86.5805
    3 0 -5 30.9805
    -3 0 5 27.9133
    2 0 -5 604.045
    -2 0 5 630.505
    1 0 -5 149.746
    -1 0 5 147.12
    0 0 -5 140.282
    0 0 5 144.663
    0 0 5 142.386
    -1 0 -5 143.481
    -1 0 -5 138.927
    1 0 5 159.833
    1 0 5 140.175
    1 0 5 142.249
    -2 0 -5 33.98
    -2 0 -5 41.1903
    -2 0 -5 45.5816
    2 0 5 34.412
    -3 0 -5 0.2042
    -3 0 -5 4.1759
    -3 0 -5 -1.6679
    3 0 5 8.72736
    -4 0 -5 334.401
    -5 0 -5 -1.879
    -6 0 -5 119.184
    -7 0 -5 1.05734
    -8 0 -5 14.9048
    -9 0 -5 188.055
    -10 0 -5 43.4445
    -11 0 -5 -15.855
    -12 0 -5 31.4051
    11 -1 -5 91.7435
    -11 1 5 45.2909
    10 -1 -5 17.1635
    -10 1 5 21.4389
    9 -1 -5 42.2236
    -9 1 5 39.2332
    8 -1 -5 5.15486
    -8 1 5 -6.9652
    7 -1 -5 117.712
    -7 1 5 111.668
    6 -1 -5 9.14191
    5 -1 -5 278.843
    4 -1 -5 73.4425
    3 -1 -5 15.7024
    -3 1 5 23.0771
    2 -1 -5 141.52
    -2 1 5 141.543
    1 -1 -5 144.014
    -1 1 5 154.179
    0 -1 -5 177.344
    0 1 5 167.985
    -1 -1 -5 167.587
    -1 -1 -5 171.839
    1 1 5 168.168
    -2 -1 -5 62.4387
    -2 -1 -5 63.7665
    -2 -1 -5 81.5347
    2 1 5 64.3671
    2 1 5 66.4534
    -3 -1 -5 196.902
    -3 -1 -5 214.066
    -3 -1 -5 205.42
    3 1 5 217.804
    -4 -1 -5 492.04
    -5 -1 -5 34.2187
    -6 -1 -5 10.1867
    -7 -1 -5 495.807
    -8 -1 -5 8.71949
    -9 -1 -5 155.684
    -10 -1 -5 11.3929
    -11 -1 -5 30.2617
    -12 -1 -5 21.7935
    11 -2 -5 84.1858
    10 -2 -5 119.18
    -10 2 5 90.3345
    9 -2 -5 -9.4639
    -9 2 5 -5.7044
    8 -2 -5 36.7261
    7 -2 -5 11.9859
    6 -2 -5 3.6035
    5 -2 -5 388.078
    4 -2 -5 199.656
    3 -2 -5 347.065
    2 -2 -5 10.3502
    1 -2 -5 24.4876
    0 -2 -5 621.158
    -1 -2 -5 861.072
    -2 -2 -5 794.051
    -2 -2 -5 764.954
    -2 -2 -5 795.311
    2 2 5 805.288
    -3 -2 -5 127.644
    -3 -2 -5 148.531
    -3 -2 -5 133.846
    -4 -2 -5 280.089
    -5 -2 -5 309.152
    -6 -2 -5 76.4664
    -7 -2 -5 852.965
    -8 -2 -5 37.6245
    -9 -2 -5 4.12218
    -10 -2 -5 0.85569
    -11 -2 -5 24.221
    -12 -2 -5 5.80406
    11 -3 -5 25.2467
    10 -3 -5 -4.4168
    9 -3 -5 12.6698
    8 -3 -5 -0.3275
    7 -3 -5 30.8128
    6 -3 -5 95.2719
    5 -3 -5 83.9718
    4 -3 -5 42.7303
    3 -3 -5 360.023
    2 -3 -5 28.5468
    1 -3 -5 267.255
    0 -3 -5 93.4573
    -1 -3 -5 135.317
    -2 -3 -5 154.468
    -3 -3 -5 1.02646
    -3 -3 -5 -3.6717
    -4 -3 -5 129.278
    -5 -3 -5 822.274
    -6 -3 -5 138.437
    -7 -3 -5 27.91
    -8 -3 -5 13.8804
    -9 -3 -5 0.04845
    -10 -3 -5 58.9464
    -11 -3 -5 191.135
    -12 -3 -5 29.2785
    11 -4 -5 2.44524
    10 -4 -5 102.261
    9 -4 -5 56.4472
    8 -4 -5 7.49412
    7 -4 -5 63.137
    6 -4 -5 115.504
    5 -4 -5 2.83916
    4 -4 -5 3.04255
    3 -4 -5 253.019
    2 -4 -5 9.54606
    1 -4 -5 325.228
    0 -4 -5 393.056
    -1 -4 -5 88.54
    -2 -4 -5 285.301
    -3 -4 -5 299.297
    -3 -4 -5 327.667
    -4 -4 -5 -1.9497
    -5 -4 -5 346.204
    -6 -4 -5 452.447
    -7 -4 -5 91.0338
    -8 -4 -5 27.5533
    -9 -4 -5 28.2033
    -10 -4 -5 31.1553
    -11 -4 -5 97.0061
    -12 -4 -5 39.389
    11 -5 -5 -6.0579
    10 -5 -5 45.6158
    9 -5 -5 58.4732
    8 -5 -5 1.31182
    7 -5 -5 1.78882
    6 -5 -5 20.0916
    5 -5 -5 -1.8053
    4 -5 -5 204.237
    3 -5 -5 95.6025
    2 -5 -5 35.8717
    1 -5 -5 181.496
    0 -5 -5 64.335
    -1 -5 -5 12.0149
    -2 -5 -5 1337.2
    -3 -5 -5 366.971
    -3 -5 -5 366.45
    -4 -5 -5 5.31468
    -4 -5 -5 20.2025
    -5 -5 -5 4.51001
    -6 -5 -5 17.4916
    -7 -5 -5 23.8334
    -8 -5 -5 98.6341
    -9 -5 -5 50.5511
    -10 -5 -5 0.72721
    -11 -5 -5 1.22978
    -12 -5 -5 12.3344
    11 -6 -5 53.8484
    10 -6 -5 -0.0679
    9 -6 -5 18.4122
    8 -6 -5 55.0627
    7 -6 -5 -5.667
    6 -6 -5 225.734
    5 -6 -5 155.445
    4 -6 -5 9.2402
    3 -6 -5 19.9796
    2 -6 -5 -5.0298
    1 -6 -5 9.50043
    0 -6 -5 692.643
    -1 -6 -5 598.337
    -2 -6 -5 26.7257
    -3 -6 -5 167.548
    -3 -6 -5 164.183
    -4 -6 -5 7.94174
    -4 -6 -5 -1.8924
    -5 -6 -5 48.5202
    -6 -6 -5 572.006
    -7 -6 -5 230.297
    -8 -6 -5 1.50912
    -9 -6 -5 8.55413
    -10 -6 -5 22.5042
    -11 -6 -5 63.4956
    -12 -6 -5 106.337
    10 -7 -5 9.71065
    9 -7 -5 -9.9889
    8 -7 -5 112.575
    8 -7 -5 115.816
    7 -7 -5 28.6089
    6 -7 -5 50.9169
    5 -7 -5 126.652
    4 -7 -5 42.3321
    3 -7 -5 45.9677
    2 -7 -5 169.374
    1 -7 -5 0.0943
    0 -7 -5 170.938
    -1 -7 -5 203.95
    -2 -7 -5 124.857
    -3 -7 -5 19.1832
    -3 -7 -5 14.8342
    -4 -7 -5 106.547
    -4 -7 -5 102.75
    -5 -7 -5 58.5905
    -5 -7 -5 47.2022
    -5 -7 -5 58.6662
    -6 -7 -5 300.597
    -6 -7 -5 313.139
    -7 -7 -5 436.515
    -8 -7 -5 2.56028
    -9 -7 -5 4.31146
    -10 -7 -5 55.6879
    -11 -7 -5 -9.5312
    -12 -7 -5 16.5781
    9 -8 -5 -4.5422
    8 -8 -5 82.6534
    7 -8 -5 88.1181
    7 -8 -5 83.467
    6 -8 -5 1.91111
    6 -8 -5 1.74622
    5 -8 -5 -1.0788
    4 -8 -5 40.4755
    3 -8 -5 -0.2854
    2 -8 -5 94.3216
    1 -8 -5 52.3519
    0 -8 -5 34.6306
    -1 -8 -5 36.3253
    -2 -8 -5 8.76967
    -3 -8 -5 34.2016
    -4 -8 -5 251.4
    -4 -8 -5 248.619
    -4 -8 -5 258.224
    -5 -8 -5 179.149
    -5 -8 -5 188.23
    -5 -8 -5 175.324
    -6 -8 -5 -6.6233
    -6 -8 -5 2.44145
    -7 -8 -5 31.136
    -7 -8 -5 28.1116
    -8 -8 -5 30.3464
    -9 -8 -5 -4.4394
    -10 -8 -5 137.635
    -11 -8 -5 18.5672
    -12 -8 -5 15.6951
    8 -9 -5 20.5682
    7 -9 -5 18.8887
    7 -9 -5 17.3435
    6 -9 -5 17.3582
    6 -9 -5 7.6881
    5 -9 -5 11.6914
    5 -9 -5 -1.9908
    4 -9 -5 112.508
    4 -9 -5 109.54
    3 -9 -5 78.2901
    3 -9 -5 69.9017
    2 -9 -5 1.72503
    2 -9 -5 13.5734
    1 -9 -5 -3.9516
    1 -9 -5 1.87346
    0 -9 -5 39.4504
    0 -9 -5 47.7342
    -1 -9 -5 161.979
    -1 -9 -5 172.146
    -2 -9 -5 224.87
    -2 -9 -5 227.376
    -3 -9 -5 44.6441
    -3 -9 -5 48.9332
    -4 -9 -5 0.71209
    -4 -9 -5 10.8683
    -4 -9 -5 0.71004
    -5 -9 -5 19.2317
    -5 -9 -5 11.5913
    -5 -9 -5 21.3635
    -6 -9 -5 35.6023
    -6 -9 -5 34.0045
    -6 -9 -5 37.0855
    -7 -9 -5 276.707
    -7 -9 -5 282.066
    -8 -9 -5 186.8
    -9 -9 -5 7.48551
    -10 -9 -5 40.2388
    -11 -9 -5 10.2076
    7 -10 -5 14.4314
    6 -10 -5 101.191
    5 -10 -5 7.00929
    5 -10 -5 11.6038
    4 -10 -5 180.927
    4 -10 -5 167.547
    3 -10 -5 10.1143
    3 -10 -5 13.8934
    2 -10 -5 12.2581
    2 -10 -5 1.17443
    1 -10 -5 88.1603
    1 -10 -5 93.8029
    0 -10 -5 56.5476
    0 -10 -5 69.2852
    -1 -10 -5 31.7706
    -1 -10 -5 22.9558
    -2 -10 -5 49.3456
    -2 -10 -5 36.4213
    -3 -10 -5 29.1235
    -3 -10 -5 24.7971
    -4 -10 -5 -0.8793
    -4 -10 -5 -4.2478
    -5 -10 -5 52.1807
    -5 -10 -5 46.2969
    -5 -10 -5 59.2189
    -6 -10 -5 72.303
    -6 -10 -5 60.1673
    -6 -10 -5 70.1225
    -7 -10 -5 114.721
    -7 -10 -5 94.9552
    -7 -10 -5 107.415
    -8 -10 -5 102.949
    -9 -10 -5 10.567
    -10 -10 -5 14.7111
    -11 -10 -5 20.9157
    7 -11 -5 44.5279
    6 -11 -5 88.2754
    5 -11 -5 -4.5847
    4 -11 -5 -20.283
    3 -11 -5 12.3535
    2 -11 -5 16.5054
    1 -11 -5 244.195
    0 -11 -5 28.1881
    -1 -11 -5 16.4112
    -1 -11 -5 4.87702
    -2 -11 -5 -2.302
    -2 -11 -5 0.50725
    -3 -11 -5 3.71664
    -3 -11 -5 -5.2621
    -4 -11 -5 15.3276
    -4 -11 -5 23.7987
    -5 -11 -5 41.842
    -5 -11 -5 24.9851
    -5 -11 -5 45.811
    -6 -11 -5 129.241
    -6 -11 -5 152.615
    -6 -11 -5 124.552
    -7 -11 -5 -10.472
    -7 -11 -5 -14.541
    -7 -11 -5 -3.2087
    -8 -11 -5 8.99661
    -8 -11 -5 -10.25
    -8 -11 -5 -9.8193
    -9 -11 -5 27.8643
    -10 -11 -5 -1.5805
    6 -12 -5 3.36809
    5 -12 -5 -14.164
    4 -12 -5 0.79941
    3 -12 -5 99.3274
    2 -12 -5 40.9057
    1 -12 -5 13.4477
    0 -12 -5 11.8256
    -1 -12 -5 -15.078
    -2 -12 -5 -1.182
    -3 -12 -5 33.9545
    -3 -12 -5 66.6453
    -4 -12 -5 107.858
    -4 -12 -5 79.9647
    -5 -12 -5 6.34688
    -5 -12 -5 30.0688
    -5 -12 -5 -22.296
    -6 -12 -5 19.1144
    -6 -12 -5 22.46
    -6 -12 -5 -5.1255
    -7 -12 -5 -7.5426
    -7 -12 -5 -27.709
    -7 -12 -5 -21.169
    -8 -12 -5 -1.0052
    -8 -12 -5 -19.373
    -8 -12 -5 0.90423
    -9 -12 -5 53.3793
    -9 -12 -5 29.2385
    -10 -12 -5 40.555
    4 -13 -5 -7.4021
    3 -13 -5 17.5547
    2 -13 -5 -10.57
    1 -13 -5 -12.53
    0 -13 -5 37.1234
    -1 -13 -5 86.5999
    -2 -13 -5 6.66786
    -3 -13 -5 46.6912
    -4 -13 -5 42.2389
    -5 -13 -5 10.5912
    -6 -13 -5 31.8151
    -6 -13 -5 8.87506
    -7 -13 -5 26.8391
    -7 -13 -5 19.8219
    -8 -13 -5 -0.666
    -8 -13 -5 -29.493
    -9 -13 -5 -9.4461
    2 -14 -5 -9.5358
    1 -14 -5 -5.6799
    0 -14 -5 18.8376
    -1 -14 -5 69.4044
    -2 -14 -5 12.7185
    -3 -14 -5 9.62976
    -4 -14 -5 0.12897
    -5 -14 -5 6.36741
    -5 -14 -5 52.4304
    -6 -14 -5 -6.6339
    -6 -14 -5 35.0967
    -7 -14 -5 45.9611
    -7 -14 -5 72.5052
    -6 -12 6 15.2013
    -5 -12 6 12.1387
    -4 -12 6 9.02392
    -3 -12 6 41.47
    -2 -12 6 -4.9673
    -1 -12 6 6.2292
    0 -12 6 3.20417
    1 -12 6 2.26027
    2 -12 6 -2.5055
    3 -12 6 3.41028
    -8 -11 6 16.2945
    -7 -11 6 -13.436
    -6 -11 6 11.3388
    -5 -11 6 53.2535
    -4 -11 6 -12.244
    -3 -11 6 7.64509
    -2 -11 6 12.8413
    -1 -11 6 13.5893
    0 -11 6 74.1132
    1 -11 6 48.1966
    2 -11 6 -3.1732
    3 -11 6 -0.5738
    -4 11 -6 11.0055
    4 -11 6 -4.4132
    -5 11 -6 0.36204
    5 -11 6 -10.423
    -8 -10 6 17.607
    -7 -10 6 26.3004
    -6 -10 6 7.01882
    -5 -10 6 20.4566
    -4 -10 6 6.10462
    -3 -10 6 31.8259
    -2 -10 6 90.7585
    -1 -10 6 -6.3282
    0 -10 6 61.4953
    1 -10 6 104.323
    2 -10 6 2.89882
    -3 10 -6 -6.7597
    3 -10 6 -2.9948
    -4 10 -6 25.2915
    4 -10 6 41.7244
    -5 10 -6 -8.9087
    5 -10 6 -4.3754
    -6 10 -6 21.9725
    6 -10 6 -3.8121
    -10 -9 6 27.1828
    -9 -9 6 -2.4677
    -9 -9 6 -5.7877
    -8 -9 6 3.27688
    -7 -9 6 28.9116
    -6 -9 6 -6.1794
    -5 -9 6 15.6662
    -4 -9 6 58.7751
    -3 -9 6 12.8885
    -2 -9 6 74.5173
    -1 -9 6 44.4475
    0 -9 6 6.57396
    1 -9 6 -14.108
    2 -9 6 25.5809
    -3 9 -6 12.3776
    3 -9 6 18.8505
    -4 9 -6 115.914
    4 -9 6 126.898
    -5 9 -6 21.1389
    5 -9 6 20.2125
    -6 9 -6 6.70976
    6 -9 6 -0.3086
    -7 9 -6 -3.0286
    -10 -8 6 51.8585
    -9 -8 6 6.82635
    -9 -8 6 13.2353
    -8 -8 6 15.208
    -7 -8 6 15.5604
    -6 -8 6 9.58096
    -5 -8 6 41.0593
    -4 -8 6 54.3748
    -3 -8 6 46.825
    -2 -8 6 4.2782
    -1 -8 6 7.14172
    0 -8 6 2.54142
    1 -8 6 35.7138
    -2 8 -6 111.053
    2 -8 6 108.851
    -3 8 -6 -6.2633
    3 -8 6 8.83434
    -4 8 -6 29.0571
    4 -8 6 37.0682
    -5 8 -6 8.29017
    5 -8 6 -4.6634
    -6 8 -6 -13.992
    6 -8 6 -8.1704
    -7 8 -6 55.7481
    -8 8 -6 53.6974
    -11 -7 6 -5.1898
    -10 -7 6 28.8262
    -9 -7 6 -5.3706
    -9 -7 6 7.70541
    -8 -7 6 46.566
    -7 -7 6 59.3901
    -6 -7 6 182.075
    -5 -7 6 -12.767
    -4 -7 6 173.959
    -3 -7 6 13.0184
    -2 -7 6 31.5103
    -1 -7 6 37.9232
    0 -7 6 59.0126
    -1 7 -6 51.8083
    1 -7 6 55.4034
    -2 7 -6 71.8161
    2 -7 6 49.2277
    -3 7 -6 3.67891
    3 -7 6 -0.3441
    -4 7 -6 -3.7973
    4 -7 6 -2.9901
    -5 7 -6 18.9523
    5 -7 6 24.1972
    -6 7 -6 37.5824
    6 -7 6 27.5576
    -7 7 -6 35.1636
    -8 7 -6 17.5722
    -9 7 -6 -3.4824
    -11 -6 6 -4.1668
    -10 -6 6 18.8591
    -9 -6 6 38.5393
    -9 -6 6 41.4175
    -8 -6 6 5.17844
    -8 -6 6 15.6555
    -7 -6 6 50.7204
    6 6 -6 57.0596
    -6 -6 6 66.3452
    5 6 -6 6.62886
    -5 -6 6 7.27514
    4 6 -6 3.63193
    -4 -6 6 6.43961
    -3 -6 6 93.4138
    -2 -6 6 2.93955
    -1 -6 6 286.204
    0 -6 6 18.8282
    -1 6 -6 0.03593
    1 -6 6 -3.9558
    -2 6 -6 -4.9938
    2 -6 6 0.4268
    -3 6 -6 13.4296
    3 -6 6 14.685
    -4 6 -6 -10.459
    4 -6 6 10.495
    -5 6 -6 120.75
    5 -6 6 127.512
    -6 6 -6 117.265
    6 -6 6 119.708
    -7 6 -6 -2.3738
    -8 6 -6 -9.0344
    -9 6 -6 -4.4987
    -10 6 -6 -0.318
    -11 -5 6 53.9178
    -10 -5 6 19.3126
    -9 -5 6 81.2372
    -9 -5 6 74.4596
    8 5 -6 52.2845
    -8 -5 6 67.9362
    -8 -5 6 60.7275
    7 5 -6 16.8627
    -7 -5 6 13.8457
    6 5 -6 34.169
    -6 -5 6 32.7054
    5 5 -6 17.1937
    -5 -5 6 12.8913
    4 5 -6 -1.7099
    -4 -5 6 -0.475
    3 5 -6 296.602
    -3 -5 6 292.905
    -2 -5 6 162.329
    -1 -5 6 52.6585
    0 -5 6 36.5679
    -1 5 -6 49.8751
    1 -5 6 51.4714
    -2 5 -6 12.0397
    2 -5 6 9.07276
    -3 5 -6 255.346
    3 -5 6 270.209
    -4 5 -6 61.4202
    4 -5 6 57.6635
    -5 5 -6 6.24185
    5 -5 6 13.154
    -6 5 -6 -0.6476
    6 -5 6 16.8446
    -7 5 -6 -10.446
    -8 5 -6 2.08983
    -9 5 -6 78.9424
    -10 5 -6 26.1741
    -12 -4 6 -3.4622
    -11 -4 6 77.3213
    -10 -4 6 12.3056
    9 4 -6 14.043
    -9 -4 6 11.5157
    8 4 -6 3.17693
    -8 -4 6 16.7384
    -8 -4 6 17.8457
    7 4 -6 31.0762
    -7 -4 6 11.8074
    -7 -4 6 14.0467
    6 4 -6 76.047
    -6 -4 6 80.2052
    5 4 -6 333.131
    -5 -4 6 312.383
    4 4 -6 7.59186
    -4 -4 6 2.58627
    3 4 -6 154.815
    -3 -4 6 149.83
    2 4 -6 33.05
    -2 -4 6 33.211
    -1 -4 6 31.0664
    0 4 -6 129.978
    0 -4 6 129.958
    -1 4 -6 444.13
    1 -4 6 422.691
    -2 4 -6 -2.8034
    2 -4 6 -5.4247
    -3 4 -6 252.682
    3 -4 6 243.801
    -4 4 -6 50.3725
    4 -4 6 51.5691
    -5 4 -6 10.8655
    5 -4 6 19.0322
    -6 4 -6 7.98273
    -7 4 -6 97.3604
    -8 4 -6 24.6387
    -9 4 -6 34.3805
    -10 4 -6 2.27192
    -11 4 -6 5.56109
    -12 -3 6 15.6886
    -11 -3 6 45.8927
    10 3 -6 25.0298
    -10 -3 6 -0.4593
    9 3 -6 -0.1857
    -9 -3 6 22.3135
    8 3 -6 17.674
    -8 -3 6 -10.011
    -8 -3 6 5.92942
    7 3 -6 6.47026
    -7 -3 6 -7.4328
    -7 -3 6 -5.455
    6 3 -6 34.111
    -6 -3 6 28.8436
    5 3 -6 182.763
    -5 -3 6 178.893
    4 3 -6 17.342
    -4 -3 6 7.87229
    3 3 -6 206.705
    -3 -3 6 195.915
    2 3 -6 48.3164
    -2 -3 6 54.8628
    1 3 -6 361.247
    -1 -3 6 360.976
    0 3 -6 401.24
    0 -3 6 391.096
    -1 3 -6 1079.09
    1 -3 6 1047.62
    -2 3 -6 5.78698
    2 -3 6 -5.8925
    -3 3 -6 231.823
    3 -3 6 234.547
    -4 3 -6 2.96635
    -4 3 -6 -6.3791
    4 -3 6 5.48475
    -5 3 -6 129.488
    5 -3 6 129.209
    -6 3 -6 44.2614
    -7 3 -6 343.417
    -8 3 -6 17.1205
    -9 3 -6 13.498
    -10 3 -6 10.2384
    -11 3 -6 3.21103
    11 2 -6 25.0679
    -11 -2 6 -0.2295
    10 2 -6 23.6432
    -10 -2 6 -2.1047
    9 2 -6 -6.15
    -9 -2 6 -6.5766
    8 2 -6 15.439
    -8 -2 6 25.757
    7 2 -6 1.90502
    -7 -2 6 3.74943
    -7 -2 6 12.7531
    6 2 -6 9.92867
    -6 -2 6 15.029
    -6 -2 6 3.43757
    5 2 -6 45.9618
    -5 -2 6 47.3965
    4 2 -6 1.4248
    -4 -2 6 -5.005
    3 2 -6 326.14
    -3 -2 6 301.536
    2 2 -6 34.0439
    -2 -2 6 28.8172
    1 2 -6 584.852
    -1 -2 6 584.282
    0 2 -6 33.7338
    0 2 -6 27.8202
    0 -2 6 35.3922
    0 -2 6 32.6841
    -1 2 -6 2.215
    -1 2 -6 -1.9057
    1 -2 6 12.2437
    1 -2 6 13.3644
    -2 2 -6 95.6261
    -2 2 -6 105.205
    2 -2 6 96.3189
    -3 2 -6 9.29419
    -3 2 -6 9.68535
    3 -2 6 5.92441
    -4 2 -6 307.338
    4 -2 6 306.82
    -5 2 -6 411.295
    -6 2 -6 1.11808
    -7 2 -6 6.16498
    -8 2 -6 11.1804
    -9 2 -6 47.1068
    -10 2 -6 59.7095
    -11 2 -6 98.5169
    11 1 -6 18.2952
    -11 -1 6 -0.5499
    10 1 -6 214.05
    -10 -1 6 238.528
    9 1 -6 21.666
    -9 -1 6 36.5748
    8 1 -6 228.036
    -8 -1 6 220.379
    7 1 -6 59.9441
    -7 -1 6 72.2273
    -7 -1 6 70.7632
    6 1 -6 61.6751
    -6 -1 6 63.3841
    -6 -1 6 54.1212
    5 1 -6 28.1524
    -5 -1 6 37.1292
    -5 -1 6 45.8118
    4 1 -6 534.446
    -4 -1 6 544.607
    3 1 -6 -0.2452
    -3 -1 6 0.84471
    2 1 -6 545.053
    -2 -1 6 538.185
    -2 -1 6 576.063
    1 1 -6 51.3046
    -1 -1 6 55.8329
    0 1 -6 -1.3842
    0 1 -6 5.27876
    0 -1 6 3.7825
    -1 1 -6 170.398
    -1 1 -6 157.599
    1 -1 6 180.38
    -2 1 -6 907.69
    -2 1 -6 911.154
    2 -1 6 912.14
    -3 1 -6 263.104
    -3 1 -6 260.541
    3 -1 6 268.248
    -4 1 -6 220.637
    4 -1 6 216.801
    -5 1 -6 231.137
    -6 1 -6 32.446
    -7 1 -6 113.634
    -8 1 -6 74.0536
    -9 1 -6 6.51118
    -10 1 -6 38.5346
    -11 1 -6 36.4341
    -12 1 -6 -14.644
    11 0 -6 2.93727
    10 0 -6 62.6506
    -10 0 6 52.9249
    9 0 -6 26.2068
    -9 0 6 18.7909
    8 0 -6 6.22825
    -8 0 6 0.77764
    7 0 -6 5.7
    6 0 -6 136.144
    -6 0 6 147.849
    5 0 -6 41.8269
    -5 0 6 36.1041
    4 0 -6 831.536
    -4 0 6 836.105
    3 0 -6 12.3195
    -3 0 6 14.7613
    2 0 -6 97.8494
    -2 0 6 87.8098
    1 0 -6 27.7446
    -1 0 6 22.6595
    0 0 -6 16.9237
    0 0 6 13.5898
    -1 0 -6 24.1601
    -1 0 -6 15.0027
    1 0 6 10.2501
    1 0 6 18.2544
    -2 0 -6 1013.76
    -2 0 -6 1029.33
    2 0 6 1043.27
    -3 0 -6 302.439
    -3 0 -6 312.194
    3 0 6 307.41
    -4 0 -6 179.175
    -5 0 -6 9.76098
    -6 0 -6 169.454
    -7 0 -6 0.40512
    -8 0 -6 125.971
    -9 0 -6 23.6769
    -10 0 -6 1.63625
    -11 0 -6 12.181
    -12 0 -6 42.3509
    11 -1 -6 11.1651
    10 -1 -6 -13.206
    9 -1 -6 1.79256
    8 -1 -6 127.633
    7 -1 -6 -6.0115
    6 -1 -6 490.858
    5 -1 -6 61.4027
    4 -1 -6 127.747
    3 -1 -6 4.44662
    -3 1 6 -1.0496
    2 -1 -6 118.375
    -2 1 6 122.105
    1 -1 -6 121.979
    -1 1 6 109.737
    0 -1 -6 869.876
    0 1 6 873.663
    -1 -1 -6 334.387
    1 1 6 333.738
    -2 -1 -6 19.0631
    -2 -1 -6 13.7206
    2 1 6 10.3875
    2 1 6 13.5586
    -3 -1 -6 6.7534
    -3 -1 -6 2.81702
    3 1 6 3.23635
    -4 -1 -6 22.4968
    -5 -1 -6 57.5316
    -6 -1 -6 834.282
    -7 -1 -6 221.416
    -8 -1 -6 21.1541
    -9 -1 -6 7.17033
    -10 -1 -6 1.27114
    -11 -1 -6 128.742
    -12 -1 -6 142.745
    11 -2 -6 5.56509
    10 -2 -6 5.13512
    9 -2 -6 82.1324
    8 -2 -6 90.3419
    7 -2 -6 53.8458
    6 -2 -6 129.154
    5 -2 -6 7.82467
    4 -2 -6 47.9644
    3 -2 -6 84.9821
    2 -2 -6 97.1543
    1 -2 -6 87.6605
    0 -2 -6 473.671
    -1 -2 -6 140.952
    -2 -2 -6 747.753
    -3 -2 -6 397.949
    -3 -2 -6 400.96
    -4 -2 -6 125.721
    -4 -2 -6 161.021
    -5 -2 -6 34.6219
    -6 -2 -6 633.219
    -7 -2 -6 196.303
    -8 -2 -6 0.53938
    -9 -2 -6 24.5095
    -10 -2 -6 15.0234
    -11 -2 -6 -11.423
    -12 -2 -6 21.0035
    11 -3 -6 47.3354
    10 -3 -6 5.63368
    9 -3 -6 115.298
    8 -3 -6 22.5025
    7 -3 -6 8.60944
    6 -3 -6 37.6791
    5 -3 -6 114.846
    4 -3 -6 9.66656
    3 -3 -6 83.4636
    2 -3 -6 191.094
    1 -3 -6 4.18384
    0 -3 -6 87.8707
    -1 -3 -6 1208.68
    -2 -3 -6 6.1557
    -3 -3 -6 1081.22
    -3 -3 -6 1091.2
    -4 -3 -6 435.799
    -4 -3 -6 443.598
    -5 -3 -6 44.5307
    -6 -3 -6 99.9571
    -7 -3 -6 226.978
    -8 -3 -6 2.73677
    -9 -3 -6 100.658
    -10 -3 -6 94.5003
    -11 -3 -6 11.4287
    -12 -3 -6 -10.581
    11 -4 -6 93.7624
    10 -4 -6 55.1939
    9 -4 -6 33.5671
    8 -4 -6 39.5589
    7 -4 -6 57.1127
    6 -4 -6 79.149
    5 -4 -6 194.419
    4 -4 -6 179.072
    3 -4 -6 22.7465
    2 -4 -6 10.0002
    1 -4 -6 27.8646
    0 -4 -6 21.4828
    -1 -4 -6 546.842
    -2 -4 -6 820.009
    -3 -4 -6 100.43
    -3 -4 -6 136.765
    -4 -4 -6 -3.7229
    -4 -4 -6 -9.0983
    -5 -4 -6 58.6836
    -6 -4 -6 275.41
    -7 -4 -6 1119.4
    -8 -4 -6 230.625
    -9 -4 -6 35.8959
    -10 -4 -6 9.74055
    -11 -4 -6 2.00313
    -12 -4 -6 37.7942
    11 -5 -6 0.6317
    10 -5 -6 0.47964
    9 -5 -6 11.5097
    8 -5 -6 100.084
    7 -5 -6 158.481
    6 -5 -6 7.61911
    5 -5 -6 56.5765
    4 -5 -6 97.7275
    3 -5 -6 -7.8853
    2 -5 -6 3.7508
    1 -5 -6 411.391
    0 -5 -6 79.7226
    -1 -5 -6 364.961
    -2 -5 -6 253.145
    -3 -5 -6 10.813
    -3 -5 -6 5.54621
    -4 -5 -6 20.3789
    -4 -5 -6 33.9133
    -5 -5 -6 363.727
    -5 -5 -6 360.588
    -6 -5 -6 90.6317
    -7 -5 -6 353.958
    -8 -5 -6 99.2765
    -9 -5 -6 54.9873
    -10 -5 -6 26.874
    -11 -5 -6 120.582
    -12 -5 -6 8.32072
    10 -6 -6 36.6587
    9 -6 -6 36.5751
    8 -6 -6 -0.2576
    7 -6 -6 108.355
    6 -6 -6 57.0726
    5 -6 -6 30.0031
    4 -6 -6 52.5439
    3 -6 -6 117.909
    2 -6 -6 0.93021
    1 -6 -6 541.532
    0 -6 -6 128.057
    -1 -6 -6 3.15296
    -2 -6 -6 95.0413
    -3 -6 -6 21.1627
    -3 -6 -6 27.9193
    -4 -6 -6 14.731
    -4 -6 -6 33.4475
    -5 -6 -6 172.221
    -5 -6 -6 152.173
    -6 -6 -6 150.434
    -7 -6 -6 100.035
    -8 -6 -6 112.225
    -9 -6 -6 28.355
    -10 -6 -6 39.5529
    -11 -6 -6 199.017
    -12 -6 -6 39.6022
    10 -7 -6 66.3411
    9 -7 -6 82.246
    8 -7 -6 -1.7055
    7 -7 -6 28.0496
    6 -7 -6 6.98883
    5 -7 -6 -4.7424
    4 -7 -6 70.2485
    3 -7 -6 302.57
    2 -7 -6 45.0204
    1 -7 -6 0.31281
    0 -7 -6 15.8878
    -1 -7 -6 5.63984
    -2 -7 -6 159.904
    -3 -7 -6 295.29
    -3 -7 -6 310.514
    -4 -7 -6 26.7813
    -4 -7 -6 23.6417
    -5 -7 -6 -2.3036
    -5 -7 -6 17.5209
    -6 -7 -6 18.9308
    -6 -7 -6 21.1362
    -7 -7 -6 146.934
    -8 -7 -6 267.094
    -9 -7 -6 41.472
    -10 -7 -6 20.392
    -11 -7 -6 -7.8912
    -12 -7 -6 0.65217
    9 -8 -6 14.3756
    8 -8 -6 2.6957
    7 -8 -6 0.83949
    6 -8 -6 94.156
    5 -8 -6 115.516
    4 -8 -6 2.60802
    3 -8 -6 34.239
    2 -8 -6 0.2518
    1 -8 -6 104.08
    0 -8 -6 332.914
    -1 -8 -6 144.699
    -2 -8 -6 -4.0161
    -3 -8 -6 87.4857
    -3 -8 -6 88.8574
    -4 -8 -6 4.32129
    -4 -8 -6 4.69714
    -5 -8 -6 13.902
    -5 -8 -6 -1.6022
    -5 -8 -6 24.776
    -6 -8 -6 177.633
    -6 -8 -6 212.77
    -6 -8 -6 177.906
    -7 -8 -6 31.041
    -8 -8 -6 21.1066
    -9 -8 -6 4.0144
    -10 -8 -6 -6.5343
    -11 -8 -6 -3.1519
    -12 -8 -6 73.7481
    8 -9 -6 44.377
    7 -9 -6 17.2131
    7 -9 -6 9.72801
    6 -9 -6 112.193
    6 -9 -6 99.3352
    5 -9 -6 106.04
    4 -9 -6 0.56731
    3 -9 -6 36.1767
    2 -9 -6 63.4588
    1 -9 -6 18.336
    0 -9 -6 56.916
    -1 -9 -6 40.5069
    -2 -9 -6 14.8961
    -3 -9 -6 12.5137
    -3 -9 -6 3.75106
    -4 -9 -6 63.9703
    -4 -9 -6 81.0372
    -4 -9 -6 80.7957
    -5 -9 -6 -7.0238
    -5 -9 -6 5.74804
    -5 -9 -6 11.9203
    -6 -9 -6 101.33
    -6 -9 -6 95.4937
    -6 -9 -6 97.4116
    -7 -9 -6 80.1542
    -7 -9 -6 74.1737
    -7 -9 -6 68.2522
    -8 -9 -6 2.763
    -9 -9 -6 4.4081
    -10 -9 -6 78.6547
    -11 -9 -6 5.0789
    7 -10 -6 19.7317
    6 -10 -6 -10.044
    6 -10 -6 12.0858
    5 -10 -6 10.2538
    5 -10 -6 13.6576
    4 -10 -6 4.25085
    4 -10 -6 7.71788
    3 -10 -6 -3.5714
    3 -10 -6 1.10772
    2 -10 -6 43.3603
    2 -10 -6 42.0168
    1 -10 -6 51.3974
    1 -10 -6 46.4551
    0 -10 -6 16.9656
    0 -10 -6 7.62223
    -1 -10 -6 8.69765
    -1 -10 -6 21.9755
    -2 -10 -6 29.9435
    -2 -10 -6 12.9877
    -3 -10 -6 -1.5163
    -3 -10 -6 -11.88
    -3 -10 -6 11.5721
    -4 -10 -6 71.0344
    -4 -10 -6 75.6475
    -4 -10 -6 83.4508
    -5 -10 -6 32.1818
    -5 -10 -6 58.8961
    -5 -10 -6 48.6473
    -6 -10 -6 -9.2601
    -6 -10 -6 8.64465
    -6 -10 -6 -16.637
    -7 -10 -6 1.29962
    -7 -10 -6 -9.0814
    -7 -10 -6 -0.9195
    -8 -10 -6 23.0167
    -8 -10 -6 32.2959
    -9 -10 -6 22.9194
    -10 -10 -6 75.6856
    -11 -10 -6 15.395
    7 -11 -6 6.2178
    6 -11 -6 -0.599
    5 -11 -6 59.2048
    4 -11 -6 59.2248
    3 -11 -6 -1.7994
    3 -11 -6 -3.6739
    2 -11 -6 57.7571
    2 -11 -6 84.0997
    1 -11 -6 -6.0898
    1 -11 -6 10.7637
    0 -11 -6 0.28131
    0 -11 -6 28.2362
    -1 -11 -6 130.491
    -1 -11 -6 82.5979
    -2 -11 -6 101.868
    -2 -11 -6 97.7979
    -3 -11 -6 5.39129
    -3 -11 -6 -1.9889
    -4 -11 -6 20.1613
    -4 -11 -6 28.5393
    -4 -11 -6 14.5492
    -5 -11 -6 1.06243
    -5 -11 -6 -0.2185
    -5 -11 -6 10.8532
    -6 -11 -6 7.48943
    -6 -11 -6 -3.2412
    -6 -11 -6 -6.2772
    -7 -11 -6 29.2945
    -7 -11 -6 39.1386
    -7 -11 -6 42.3017
    -8 -11 -6 94.3174
    -8 -11 -6 94.0587
    -8 -11 -6 98.7444
    -9 -11 -6 10.0916
    -9 -11 -6 18.4713
    -10 -11 -6 34.4493
    -10 -11 -6 11.1898
    5 -12 -6 12.6709
    4 -12 -6 15.9348
    3 -12 -6 15.4003
    2 -12 -6 -6.9879
    1 -12 -6 -2.9178
    0 -12 -6 8.15019
    -1 -12 -6 36.4482
    -1 -12 -6 28.1235
    -2 -12 -6 30.8518
    -2 -12 -6 51.1863
    -3 -12 -6 -0.0525
    -3 -12 -6 3.46321
    -4 -12 -6 3.94869
    -4 -12 -6 9.71746
    -4 -12 -6 -2.2106
    -5 -12 -6 -1.9574
    -5 -12 -6 18.609
    -5 -12 -6 7.1585
    -6 -12 -6 31.5216
    -6 -12 -6 17.0872
    -6 -12 -6 19.7449
    -7 -12 -6 -0.5085
    -7 -12 -6 2.26041
    -7 -12 -6 -21.247
    -8 -12 -6 15.5665
    -8 -12 -6 10.3699
    -8 -12 -6 23.2892
    -9 -12 -6 2.3146
    -9 -12 -6 -0.7143
    -10 -12 -6 4.96929
    4 -13 -6 0.67169
    3 -13 -6 21.4388
    2 -13 -6 0.22935
    1 -13 -6 90.5604
    0 -13 -6 75.5328
    -1 -13 -6 -23.142
    -2 -13 -6 4.46384
    -3 -13 -6 -9.8292
    -4 -13 -6 13.711
    -4 -13 -6 -1.6593
    -5 -13 -6 29.4939
    -5 -13 -6 27.5642
    -6 -13 -6 22.1915
    -6 -13 -6 1.19145
    -6 -13 -6 59.8104
    -7 -13 -6 -3.0566
    -7 -13 -6 -19.662
    -7 -13 -6 -0.1672
    -8 -13 -6 -9.2691
    -8 -13 -6 -22.416
    1 -14 -6 18.9365
    0 -14 -6 21.0714
    -1 -14 -6 -8.3326
    -2 -14 -6 10.5917
    -3 -14 -6 66.4624
    -4 -14 -6 26.5671
    -4 -14 -6 29.9667
    -5 -14 -6 17.1553
    -5 -14 -6 1.8723
    -6 -14 -6 17.0602
    -6 -14 -6 7.54684
    -7 -14 -6 11.5057
    -7 -14 -6 27.905
    -5 -12 7 -2.8041
    -4 -12 7 0.9834
    -3 -12 7 -1.8646
    -2 -12 7 17.0676
    -1 -12 7 10.1406
    0 -12 7 -9.7702
    1 -12 7 1.53276
    2 -12 7 -0.6369
    -7 -11 7 -17.942
    -6 -11 7 -13.611
    -5 -11 7 0.31148
    -4 -11 7 16.3162
    -3 -11 7 13.0244
    -2 -11 7 -0.0591
    -1 -11 7 61.6121
    0 -11 7 1.82206
    1 -11 7 22.389
    2 -11 7 -2.0988
    3 -11 7 -0.7641
    4 -11 7 -9.1829
    -8 -10 7 0.86241
    -7 -10 7 -15.643
    -6 -10 7 46.2651
    -5 -10 7 -12.789
    -4 -10 7 23.1859
    -3 -10 7 36.8161
    -2 -10 7 -7.7839
    -1 -10 7 1.06286
    0 -10 7 -1.3074
    1 -10 7 6.18988
    2 -10 7 28.0639
    3 -10 7 48.6331
    -4 10 -7 -2.6244
    4 -10 7 -4.4411
    -5 10 -7 -0.972
    5 -10 7 0.22286
    6 -10 7 3.95296
    -9 -9 7 11.3841
    -9 -9 7 -6.1193
    -8 -9 7 9.71085
    -7 -9 7 12.8671
    -6 -9 7 50.426
    -5 -9 7 59.6013
    -4 -9 7 -5.5193
    -3 -9 7 10.7365
    -2 -9 7 -1.5001
    -1 -9 7 30.5795
    0 -9 7 66.0338
    1 -9 7 18.7125
    2 -9 7 0.3117
    -3 9 -7 41.2517
    3 -9 7 39.234
    -4 9 -7 -0.9353
    4 -9 7 3.6967
    -5 9 -7 -5.6765
    5 -9 7 -11.016
    -6 9 -7 21.9558
    6 -9 7 16.2175
    -7 9 -7 39.0705
    -10 -8 7 -3.3708
    -9 -8 7 10.054
    -9 -8 7 18.0633
    -8 -8 7 -11.543
    -7 -8 7 -1.4802
    -6 -8 7 -2.5512
    -5 -8 7 33.0627
    -4 -8 7 -9.1905
    -3 -8 7 9.35438
    -2 -8 7 65.2402
    -1 -8 7 4.92465
    0 -8 7 44.6265
    1 -8 7 7.10496
    -2 8 -7 3.7199
    2 -8 7 -1.8553
    -3 8 -7 30.3276
    3 -8 7 35.3064
    -4 8 -7 36.7454
    4 -8 7 38.7017
    -5 8 -7 -25.569
    5 -8 7 -8.0599
    -6 8 -7 64.2647
    6 -8 7 59.4841
    -7 8 -7 56.241
    -8 8 -7 -3.1634
    -10 -7 7 18.2068
    -9 -7 7 29.7396
    -9 -7 7 -2.586
    -8 -7 7 18.8818
    -7 -7 7 18.0573
    -6 -7 7 -4.1703
    5 7 -7 -3.0048
    -5 -7 7 11.5207
    -4 -7 7 5.1828
    -3 -7 7 21.5963
    -2 -7 7 1.67182
    -1 -7 7 34.6175
    0 -7 7 3.07698
    1 -7 7 28.3161
    -2 7 -7 14.2023
    2 -7 7 8.8341
    -3 7 -7 30.4766
    3 -7 7 13.2964
    -4 7 -7 54.4078
    4 -7 7 61.7589
    -5 7 -7 -0.5071
    5 -7 7 9.07564
    -6 7 -7 4.39717
    6 -7 7 -5.9261
    -7 7 -7 -5.3438
    -8 7 -7 14.6216
    -11 -6 7 19.7596
    -10 -6 7 71.1356
    -9 -6 7 -4.7403
    -9 -6 7 -11.905
    8 6 -7 75.2377
    -8 -6 7 72.2244
    -8 -6 7 62.2957
    7 6 -7 32.869
    -7 -6 7 31.3617
    6 6 -7 20.2302
    -6 -6 7 13.8532
    5 6 -7 9.72767
    -5 -6 7 -3.0796
    4 6 -7 256.658
    -4 -6 7 245.974
    -3 -6 7 0.59952
    -2 -6 7 252.478
    -1 -6 7 -9.3059
    0 -6 7 -1.7544
    -1 6 -7 236.094
    1 -6 7 218.919
    -2 6 -7 97.294
    2 -6 7 107.278
    -3 6 -7 9.2066
    3 -6 7 24.3321
    -4 6 -7 57.1074
    4 -6 7 47.3196
    -5 6 -7 -1.6486
    5 -6 7 -4.4703
    -6 6 -7 -8.8789
    6 -6 7 -10.607
    -7 6 -7 83.5292
    -8 6 -7 61.5961
    -9 6 -7 -11.638
    -11 -5 7 5.75551
    -10 -5 7 26.2453
    9 5 -7 -3.3193
    -9 -5 7 -5.8509
    -9 -5 7 6.46057
    8 5 -7 3.66051
    -8 -5 7 4.59119
    -8 -5 7 4.62654
    7 5 -7 -3.6739
    -7 -5 7 11.0595
    6 5 -7 18.2192
    -6 -5 7 14.091
    5 5 -7 3.49086
    -5 -5 7 5.75366
    4 5 -7 345.371
    -4 -5 7 328.777
    3 5 -7 5.46116
    -3 -5 7 5.46213
    -2 -5 7 18.206
    -1 -5 7 175.99
    0 -5 7 31.1202
    -1 5 -7 236.9
    1 -5 7 220.727
    -2 5 -7 122.443
    2 -5 7 111.825
    -3 5 -7 -3.0869
    3 -5 7 8.31716
    -4 5 -7 -2.3166
    4 -5 7 -2.2886
    -5 5 -7 14.7058
    5 -5 7 12.7705
    -6 5 -7 27.7237
    6 -5 7 37.9255
    -7 5 -7 -12.715
    -8 5 -7 49.8788
    -9 5 -7 0.64948
    -10 5 -7 -4.0143
    -11 -4 7 3.85242
    10 4 -7 5.40498
    -10 -4 7 2.74219
    9 4 -7 62.0832
    -9 -4 7 58.7811
    8 4 -7 -8.5164
    -8 -4 7 25.9552
    -8 -4 7 9.99001
    7 4 -7 60.5229
    -7 -4 7 68.905
    -7 -4 7 56.318
    6 4 -7 21.0897
    -6 -4 7 28.075
    5 4 -7 0.50877
    -5 -4 7 1.41584
    4 4 -7 12.1785
    -4 -4 7 -2.5311
    3 4 -7 44.5317
    -3 -4 7 44.0969
    2 4 -7 11.3493
    -2 -4 7 6.97817
    -1 -4 7 277.186
    0 4 -7 169.078
    0 -4 7 163.262
    -1 4 -7 -9.9286
    1 -4 7 1.82081
    -2 4 -7 22.2707
    2 -4 7 18.3229
    -3 4 -7 87.6062
    3 -4 7 102.591
    -4 4 -7 -3.1748
    4 -4 7 -6.8635
    -5 4 -7 51.6783
    -5 4 -7 40.4547
    5 -4 7 50.7685
    -6 4 -7 136.546
    -7 4 -7 117.92
    -8 4 -7 -7.2968
    -9 4 -7 -11.983
    -10 4 -7 13.4071
    11 3 -7 5.5307
    -11 -3 7 -0.9897
    10 3 -7 39.5382
    -10 -3 7 26.5828
    9 3 -7 93.3369
    -9 -3 7 108.137
    8 3 -7 2.6045
    -8 -3 7 -16.299
    -8 -3 7 -0.0935
    7 3 -7 94.2637
    -7 -3 7 108.737
    -7 -3 7 105.166
    6 3 -7 -2.2297
    -6 -3 7 7.6959
    5 3 -7 6.34821
    -5 -3 7 14.0341
    4 3 -7 125.055
    -4 -3 7 98.7234
    3 3 -7 224.087
    -3 -3 7 225.277
    2 3 -7 -2.0045
    -2 -3 7 4.21419
    1 3 -7 121.055
    -1 -3 7 121.847
    0 3 -7 36.023
    0 3 -7 40.8503
    0 -3 7 31.6504
    -1 3 -7 45.3976
    1 -3 7 37.1815
    -2 3 -7 321.721
    2 -3 7 320.32
    -3 3 -7 600.481
    -3 3 -7 585.788
    3 -3 7 587.892
    -4 3 -7 51.8676
    -4 3 -7 48.1499
    4 -3 7 48.2047
    -5 3 -7 46.2339
    -5 3 -7 51.9911
    5 -3 7 59.5065
    -6 3 -7 292.817
    -7 3 -7 1.45207
    -8 3 -7 10.2074
    -9 3 -7 27.8662
    -10 3 -7 10.9297
    -11 3 -7 21.9762
    11 2 -7 57.876
    10 2 -7 -15.603
    -10 -2 7 -2.1549
    9 2 -7 52.9469
    -9 -2 7 46.5837
    8 2 -7 -5.6972
    -8 -2 7 2.36011
    -8 -2 7 8.65224
    7 2 -7 48.7861
    -7 -2 7 46.7382
    -7 -2 7 40.633
    6 2 -7 72.44
    -6 -2 7 73.9637
    -6 -2 7 76.6065
    5 2 -7 151.274
    -5 -2 7 168.477
    4 2 -7 38.4114
    -4 -2 7 31.9589
    3 2 -7 128.65
    -3 -2 7 130.05
    2 2 -7 9.53039
    -2 -2 7 11.8269
    1 2 -7 44.2249
    -1 -2 7 42.258
    0 2 -7 374.172
    0 2 -7 383.584
    0 -2 7 390.99
    -1 2 -7 749.994
    -1 2 -7 706.072
    1 -2 7 714.809
    -2 2 -7 11.8536
    -2 2 -7 13.3204
    2 -2 7 24.1811
    -3 2 -7 666.876
    -3 2 -7 662.73
    3 -2 7 661.383
    -4 2 -7 204.455
    -4 2 -7 203.673
    4 -2 7 206.26
    -5 2 -7 21.6301
    -5 2 -7 17.4688
    5 -2 7 16.6808
    -6 2 -7 75.3766
    -7 2 -7 384.222
    -8 2 -7 11.399
    -9 2 -7 142.346
    -10 2 -7 30.6496
    -11 2 -7 -18.144
    11 1 -7 102.568
    10 1 -7 29.5044
    -10 -1 7 12.3672
    9 1 -7 55.5795
    -9 -1 7 34.746
    8 1 -7 29.1086
    -8 -1 7 26.1948
    7 1 -7 57.0756
    -7 -1 7 43.0988
    -7 -1 7 54.5852
    6 1 -7 121.218
    -6 -1 7 115.823
    5 1 -7 383.223
    -5 -1 7 346.42
    4 1 -7 182.919
    -4 -1 7 188.274
    3 1 -7 110.286
    -3 -1 7 98.5658
    2 1 -7 14.567
    -2 -1 7 14.4875
    1 1 -7 35.7237
    -1 -1 7 26.3293
    0 1 -7 241.992
    0 1 -7 229.684
    0 -1 7 239.306
    -1 1 -7 450.92
    1 -1 7 415.911
    -2 1 -7 314.21
    -2 1 -7 322.985
    2 -1 7 300.257
    -3 1 -7 101.016
    -3 1 -7 99.8536
    3 -1 7 105.39
    -4 1 -7 18.5001
    -4 1 -7 8.76177
    4 -1 7 22.3395
    -5 1 -7 89.4507
    -6 1 -7 266.528
    -7 1 -7 841.886
    -8 1 -7 52.2528
    -9 1 -7 4.82096
    -10 1 -7 10.2427
    -11 1 -7 0.86536
    11 0 -7 17.5219
    10 0 -7 42.9512
    9 0 -7 6.11755
    8 0 -7 305.387
    7 0 -7 87.2765
    6 0 -7 28.9418
    -6 0 7 37.7634
    5 0 -7 76.6656
    -5 0 7 83.3856
    4 0 -7 8.57877
    -4 0 7 -2.1689
    3 0 -7 3.99469
    -3 0 7 4.55196
    2 0 -7 184.779
    -2 0 7 180.063
    1 0 -7 238.812
    -1 0 7 243.404
    0 0 -7 18.3878
    0 0 7 18.7877
    -1 0 -7 12.2692
    -1 0 -7 7.36142
    1 0 7 15.5114
    -2 0 -7 26.6718
    -2 0 -7 25.5916
    2 0 7 30.0569
    -3 0 -7 53.8086
    -3 0 -7 46.9091
    3 0 7 45.7687
    -4 0 -7 300.7
    -4 0 -7 302.823
    4 0 7 307.567
    -5 0 -7 356.071
    -6 0 -7 3.74982
    -7 0 -7 26.0169
    -8 0 -7 8.63515
    -9 0 -7 -10.45
    -10 0 -7 78.6041
    -11 0 -7 80.6348
    -12 0 -7 11.6153
    11 -1 -7 39.3893
    10 -1 -7 181.422
    9 -1 -7 -18.183
    8 -1 -7 36.576
    7 -1 -7 -15.433
    6 -1 -7 21.4031
    5 -1 -7 123.52
    4 -1 -7 329.525
    -4 1 7 328.964
    3 -1 -7 222.122
    -3 1 7 212.185
    2 -1 -7 112.09
    -2 1 7 100.154
    1 -1 -7 388.028
    -1 1 7 385.236
    0 -1 -7 103.196
    0 1 7 93.6871
    -1 -1 -7 8.51932
    1 1 7 14.9007
    -2 -1 -7 641.23
    -2 -1 -7 649.104
    2 1 7 643.92
    -3 -1 -7 265.321
    -3 -1 -7 257.567
    3 1 7 262.44
    -4 -1 -7 192.274
    -4 -1 -7 202.616
    4 1 7 188.395
    -5 -1 -7 90.5725
    -6 -1 -7 35.8786
    -7 -1 -7 415.147
    -8 -1 -7 339.138
    -9 -1 -7 -0.3522
    -10 -1 -7 78.5631
    -11 -1 -7 31.3343
    -12 -1 -7 19.6991
    11 -2 -7 -0.951
    10 -2 -7 136.325
    9 -2 -7 14.196
    8 -2 -7 12.6691
    7 -2 -7 31.0363
    6 -2 -7 55.8862
    5 -2 -7 17.2616
    4 -2 -7 401.698
    3 -2 -7 186.973
    2 -2 -7 46.3528
    1 -2 -7 6.85041
    0 -2 -7 369.05
    0 2 7 366.634
    -1 -2 -7 6.27108
    1 2 7 3.1461
    -2 -2 -7 1004.37
    -3 -2 -7 540.441
    -3 -2 -7 540.342
    -4 -2 -7 11.475
    -4 -2 -7 6.20749
    -5 -2 -7 -3.7818
    -5 -2 -7 5.65582
    -6 -2 -7 73.5791
    -7 -2 -7 168.246
    -8 -2 -7 509.349
    -9 -2 -7 -14.089
    -10 -2 -7 -9.0525
    -11 -2 -7 16.1613
    -12 -2 -7 -0.1189
    11 -3 -7 -0.3727
    10 -3 -7 19.3556
    9 -3 -7 29.1466
    8 -3 -7 -8.6015
    7 -3 -7 138.158
    6 -3 -7 114.53
    5 -3 -7 0.78626
    4 -3 -7 -4.3717
    3 -3 -7 21.2774
    2 -3 -7 175.973
    1 -3 -7 451.034
    0 -3 -7 2391.97
    -1 -3 -7 28.3185
    -2 -3 -7 489.448
    -3 -3 -7 47.2552
    -3 -3 -7 47.9587
    -4 -3 -7 -3.0727
    -4 -3 -7 17.86
    -5 -3 -7 108.005
    -5 -3 -7 86.288
    -6 -3 -7 562.927
    -7 -3 -7 118.724
    -8 -3 -7 27.8865
    -9 -3 -7 4.65777
    -10 -3 -7 4.00503
    -11 -3 -7 56.2355
    -12 -3 -7 112.163
    11 -4 -7 19.9721
    10 -4 -7 3.20901
    9 -4 -7 141.705
    8 -4 -7 35.1022
    7 -4 -7 71.0466
    6 -4 -7 51.3515
    5 -4 -7 24.0255
    4 -4 -7 46.639
    3 -4 -7 490.108
    2 -4 -7 443.323
    1 -4 -7 282.759
    0 -4 -7 830.806
    -1 -4 -7 33.2176
    -2 -4 -7 4.64593
    -3 -4 -7 751.135
    -4 -4 -7 308.698
    -4 -4 -7 318.468
    -5 -4 -7 28.9074
    -5 -4 -7 25.471
    -6 -4 -7 150.601
    -7 -4 -7 304.077
    -8 -4 -7 171.47
    -9 -4 -7 8.42621
    -10 -4 -7 71.9196
    -11 -4 -7 0.09053
    -12 -4 -7 143.519
    10 -5 -7 14.2592
    9 -5 -7 162.614
    8 -5 -7 54.1096
    7 -5 -7 -4.7258
    6 -5 -7 6.80194
    5 -5 -7 24.9782
    4 -5 -7 6.16614
    3 -5 -7 83.421
    2 -5 -7 122.885
    1 -5 -7 7.207
    0 -5 -7 -2.3045
    -1 -5 -7 316.857
    -2 -5 -7 166.895
    -3 -5 -7 190.496
    -4 -5 -7 70.5097
    -4 -5 -7 85.8207
    -5 -5 -7 23.9619
    -5 -5 -7 13.2836
    -6 -5 -7 67.2187
    -6 -5 -7 60.4665
    -7 -5 -7 25.7765
    -8 -5 -7 8.40081
    -9 -5 -7 38.5546
    -10 -5 -7 107.884
    -11 -5 -7 9.84235
    -12 -5 -7 -2.0194
    10 -6 -7 -3.9946
    9 -6 -7 22.4395
    8 -6 -7 7.1572
    7 -6 -7 3.52742
    6 -6 -7 86.218
    5 -6 -7 288.89
    4 -6 -7 136.882
    3 -6 -7 0.6951
    2 -6 -7 46.0666
    1 -6 -7 8.68764
    0 -6 -7 -5.5044
    -1 -6 -7 537.766
    -2 -6 -7 78.8383
    -3 -6 -7 67.2742
    -4 -6 -7 0.10329
    -4 -6 -7 -9.7904
    -5 -6 -7 10.0427
    -5 -6 -7 3.03014
    -6 -6 -7 31.76
    -6 -6 -7 26.184
    -7 -6 -7 183.812
    -8 -6 -7 130.27
    -9 -6 -7 30.7171
    -10 -6 -7 20.7454
    -11 -6 -7 -8.405
    -12 -6 -7 20.6828
    9 -7 -7 2.14644
    8 -7 -7 42.7724
    7 -7 -7 130.34
    6 -7 -7 -9.4215
    5 -7 -7 136.949
    4 -7 -7 67.5044
    3 -7 -7 36.654
    2 -7 -7 44.41
    1 -7 -7 176.064
    0 -7 -7 8.44125
    -1 -7 -7 250.069
    -2 -7 -7 59.3377
    -3 -7 -7 2.00533
    -4 -7 -7 65.4539
    -4 -7 -7 77.4531
    -5 -7 -7 27.4961
    -5 -7 -7 30.3082
    -6 -7 -7 13.8165
    -6 -7 -7 13.1986
    -7 -7 -7 88.9609
    -7 -7 -7 70.4355
    -8 -7 -7 12.1728
    -9 -7 -7 21.3468
    -10 -7 -7 60.4344
    -11 -7 -7 97.2664
    -12 -7 -7 -6.4461
    9 -8 -7 21.9673
    8 -8 -7 5.13291
    7 -8 -7 103.95
    6 -8 -7 19.8948
    5 -8 -7 -8.0924
    4 -8 -7 23.5865
    3 -8 -7 38.5601
    2 -8 -7 15.0048
    1 -8 -7 304.772
    0 -8 -7 100.129
    -1 -8 -7 7.37997
    -2 -8 -7 6.23649
    -3 -8 -7 6.40079
    -4 -8 -7 -1.4765
    -4 -8 -7 3.4882
    -5 -8 -7 36.3737
    -5 -8 -7 44.0485
    -6 -8 -7 -6.1947
    -6 -8 -7 3.06134
    -7 -8 -7 -0.7197
    -7 -8 -7 -5.7957
    -8 -8 -7 99.7979
    -8 -8 -7 87.232
    -9 -8 -7 33.774
    -10 -8 -7 37.0251
    -11 -8 -7 48.1617
    8 -9 -7 -10.536
    7 -9 -7 -0.2318
    6 -9 -7 4.64632
    5 -9 -7 0.16593
    4 -9 -7 88.7118
    3 -9 -7 100.844
    2 -9 -7 -0.6006
    1 -9 -7 26.908
    0 -9 -7 30.4573
    -1 -9 -7 -5.1109
    -2 -9 -7 85.1752
    -3 -9 -7 173.076
    -4 -9 -7 14.7023
    -4 -9 -7 14.0987
    -5 -9 -7 20.1546
    -5 -9 -7 -0.4015
    -5 -9 -7 8.16536
    -6 -9 -7 2.42878
    -6 -9 -7 -16.024
    -6 -9 -7 -9.7536
    -7 -9 -7 0.33609
    -7 -9 -7 6.28523
    -7 -9 -7 -13.008
    -8 -9 -7 67.8171
    -8 -9 -7 68.5798
    -9 -9 -7 45.0944
    -9 -9 -7 72.449
    -10 -9 -7 -16.653
    -11 -9 -7 9.35774
    7 -10 -7 3.87232
    7 -10 -7 18.2235
    6 -10 -7 52.627
    6 -10 -7 48.4806
    5 -10 -7 3.69089
    5 -10 -7 5.63137
    4 -10 -7 12.0933
    3 -10 -7 -6.4126
    2 -10 -7 -12.601
    1 -10 -7 34.6737
    0 -10 -7 189.423
    -1 -10 -7 80.0533
    -2 -10 -7 23.2113
    -3 -10 -7 19.8508
    -4 -10 -7 -3.3196
    -4 -10 -7 1.78998
    -4 -10 -7 -7.5499
    -5 -10 -7 -3.3519
    -5 -10 -7 3.07643
    -5 -10 -7 -7.3421
    -6 -10 -7 53.6114
    -6 -10 -7 67.7743
    -6 -10 -7 57.3805
    -7 -10 -7 9.33527
    -7 -10 -7 19.4583
    -7 -10 -7 17.6679
    -8 -10 -7 41.4141
    -8 -10 -7 11.0033
    -8 -10 -7 37.4813
    -9 -10 -7 21.4083
    -9 -10 -7 27.741
    -10 -10 -7 21.1601
    -10 -10 -7 41.6459
    -11 -10 -7 6.36579
    6 -11 -7 34.5262
    5 -11 -7 51.21
    4 -11 -7 15.1777
    4 -11 -7 -1.5319
    3 -11 -7 15.0979
    3 -11 -7 3.12591
    2 -11 -7 16.0959
    2 -11 -7 27.1558
    1 -11 -7 13.5574
    1 -11 -7 18.7708
    0 -11 -7 153.05
    0 -11 -7 161.153
    -1 -11 -7 24.1233
    -1 -11 -7 44.049
    -2 -11 -7 24.2305
    -2 -11 -7 35.3892
    -3 -11 -7 -7.4095
    -3 -11 -7 21.3399
    -4 -11 -7 24.9885
    -4 -11 -7 36.3262
    -4 -11 -7 48.5661
    -5 -11 -7 10.9633
    -5 -11 -7 -13.049
    -5 -11 -7 2.8773
    -6 -11 -7 44.4345
    -6 -11 -7 26.6264
    -6 -11 -7 31.7148
    -7 -11 -7 7.02632
    -7 -11 -7 22.2626
    -7 -11 -7 12.4049
    -8 -11 -7 -16.81
    -8 -11 -7 -7.2721
    -8 -11 -7 6.67391
    -9 -11 -7 17.7788
    -9 -11 -7 19.3175
    -10 -11 -7 23.3518
    -10 -11 -7 23.728
    5 -12 -7 -5.6969
    4 -12 -7 2.76454
    3 -12 -7 10.5488
    2 -12 -7 61.3175
    1 -12 -7 18.3411
    1 -12 -7 -2.8901
    0 -12 -7 52.8389
    0 -12 -7 55.726
    -1 -12 -7 11.5612
    -1 -12 -7 6.90068
    -2 -12 -7 27.3083
    -2 -12 -7 18.5939
    -3 -12 -7 44.5993
    -3 -12 -7 21.2544
    -4 -12 -7 60.8186
    -4 -12 -7 40.5552
    -4 -12 -7 72.6338
    -5 -12 -7 13.4348
    -5 -12 -7 4.57001
    -5 -12 -7 11.6662
    -6 -12 -7 3.43691
    -6 -12 -7 16.6606
    -6 -12 -7 7.69454
    -7 -12 -7 -11.911
    -7 -12 -7 -9.088
    -7 -12 -7 2.92722
    -8 -12 -7 -8.4089
    -8 -12 -7 3.44947
    -9 -12 -7 11.3528
    -9 -12 -7 -4.8973
    4 -13 -7 22.7234
    3 -13 -7 7.94603
    2 -13 -7 14.5118
    1 -13 -7 3.48736
    0 -13 -7 11.7307
    -1 -13 -7 20.3092
    -2 -13 -7 30.3897
    -3 -13 -7 29.9938
    -4 -13 -7 -2.9162
    -4 -13 -7 13.5646
    -4 -13 -7 7.17058
    -5 -13 -7 -14.193
    -5 -13 -7 3.18848
    -5 -13 -7 12.2827
    -6 -13 -7 16.6631
    -6 -13 -7 6.69971
    -6 -13 -7 8.74428
    -7 -13 -7 22.4177
    -7 -13 -7 42.4939
    -7 -13 -7 21.7991
    -8 -13 -7 22.0901
    -8 -13 -7 -6.572
    0 -14 -7 1.31725
    -1 -14 -7 -6.1283
    -2 -14 -7 26.2864
    -3 -14 -7 2.32096
    -4 -14 -7 0.18786
    -5 -14 -7 -3.7191
    -6 -14 -7 5.31562
    -6 -14 -7 1.35887
    -6 -11 8 -6.9793
    -5 -11 8 32.0276
    -4 -11 8 12.7067
    -3 -11 8 -12.954
    -2 -11 8 -13.215
    -1 -11 8 10.5065
    0 -11 8 -13.37
    1 -11 8 41.2542
    2 -11 8 1.60393
    3 -11 8 -3.1385
    -7 -10 8 -12.58
    -6 -10 8 -6.0343
    -5 -10 8 8.15337
    -4 -10 8 9.88307
    -3 -10 8 -0.5742
    -2 -10 8 -8.9743
    -1 -10 8 50.5288
    0 -10 8 -7.2629
    1 -10 8 22.8906
    2 -10 8 2.22482
    3 -10 8 4.54662
    -4 10 -8 16.8727
    4 -10 8 1.17436
    5 -10 8 -4.3251
    -8 -9 8 5.66413
    -7 -9 8 50.0763
    -6 -9 8 -6.2218
    -5 -9 8 -9.7782
    -4 -9 8 0.83515
    -3 -9 8 -6.2761
    -2 -9 8 20.9929
    -1 -9 8 36.0438
    0 -9 8 -3.7445
    1 -9 8 -1.6071
    2 -9 8 24.1874
    -3 9 -8 -14.192
    3 -9 8 9.08004
    -4 9 -8 12.6581
    4 -9 8 10.0571
    -5 9 -8 29.0424
    5 -9 8 29.533
    -6 9 -8 -13.173
    6 -9 8 -19.634
    -9 -8 8 46.5275
    -9 -8 8 47.0973
    -8 -8 8 6.74567
    -7 -8 8 18.7666
    -6 -8 8 -10.654
    -5 -8 8 7.32322
    -4 -8 8 47.9652
    -3 -8 8 71.7609
    -2 -8 8 2.07573
    -1 -8 8 11.5819
    0 -8 8 10.9673
    1 -8 8 18.7385
    -2 8 -8 134.933
    2 -8 8 161.43
    -3 8 -8 72.997
    3 -8 8 80.6634
    -4 8 -8 -2.19
    4 -8 8 -14.956
    -5 8 -8 3.70222
    5 -8 8 4.88287
    -6 8 -8 -10.649
    6 -8 8 -9.8602
    -7 8 -8 -20.754
    -10 -7 8 14.3118
    -9 -7 8 21.0086
    -9 -7 8 -0.0183
    -8 -7 8 -0.7638
    7 7 -8 -6.9162
    -7 -7 8 3.41181
    6 7 -8 14.2807
    -6 -7 8 12.0785
    5 7 -8 36.4779
    -5 -7 8 29.6706
    -4 -7 8 5.95705
    -3 -7 8 6.62518
    -2 -7 8 -4.9778
    -1 -7 8 34.2705
    0 -7 8 113.15
    1 -7 8 -8.0801
    -2 7 -8 19.938
    2 -7 8 12.9902
    -3 7 -8 8.07789
    3 -7 8 -6.3911
    -4 7 -8 -1.0652
    4 -7 8 2.07219
    -5 7 -8 10.8107
    5 -7 8 -10.309
    -6 7 -8 56.8461
    6 -7 8 63.4447
    -7 7 -8 60.3221
    -8 7 -8 11.336
    -10 -6 8 24.9731
    -9 -6 8 21.3881
    -9 -6 8 12.7859
    8 6 -8 13.9074
    -8 -6 8 21.1341
    7 6 -8 17.0678
    -7 -6 8 13.5606
    6 6 -8 51.5913
    -6 -6 8 58.3996
    5 6 -8 78.7545
    -5 -6 8 70.3691
    4 6 -8 24.7538
    -4 -6 8 41.85
    -3 -6 8 17.7248
    -2 -6 8 9.26794
    -1 -6 8 4.07
    0 -6 8 32.18
    -1 6 -8 2.27169
    1 -6 8 1.10047
    -2 6 -8 27.6505
    2 -6 8 22.9565
    -3 6 -8 103.677
    3 -6 8 108.55
    -4 6 -8 -1.1468
    4 -6 8 12.9467
    -5 6 -8 -0.8789
    5 -6 8 -11.273
    -6 6 -8 72.0281
    6 -6 8 60.1502
    -7 6 -8 84.4267
    -8 6 -8 0.58072
    -9 6 -8 15.241
    -11 -5 8 -12.303
    10 5 -8 -0.7256
    -10 -5 8 2.85787
    9 5 -8 21.1658
    -9 -5 8 20.5643
    -9 -5 8 26.2005
    8 5 -8 115.275
    -8 -5 8 80.7496
    -8 -5 8 91.1018
    7 5 -8 3.84159
    -7 -5 8 -2.7853
    6 5 -8 27.1415
    -6 -5 8 24.1122
    5 5 -8 -10.021
    -5 -5 8 6.61419
    4 5 -8 4.85569
    -4 -5 8 -5.7688
    3 5 -8 29.5504
    -3 -5 8 30.5968
    -2 -5 8 283.238
    -1 -5 8 2.81673
    0 -5 8 74.9052
    -1 5 -8 51.079
    1 -5 8 62.2579
    -2 5 -8 3.36483
    2 -5 8 13.1408
    -3 5 -8 125.39
    3 -5 8 146.672
    -4 5 -8 131.046
    4 -5 8 143.526
    -5 5 -8 39.8839
    5 -5 8 45.9111
    -6 5 -8 0.63462
    6 -5 8 -3.476
    -7 5 -8 -10.586
    -8 5 -8 -4.497
    -9 5 -8 41.495
    11 4 -8 9.57933
    10 4 -8 70.8994
    -10 -4 8 62.5498
    9 4 -8 -10.002
    -9 -4 8 6.79612
    -9 -4 8 1.86905
    8 4 -8 16.1838
    -8 -4 8 10.018
    -8 -4 8 -3.2265
    7 4 -8 -1.8588
    -7 -4 8 18.384
    6 4 -8 27.8724
    -6 -4 8 10.461
    5 4 -8 134.433
    -5 -4 8 119.353
    4 4 -8 336.467
    -4 -4 8 323.359
    3 4 -8 -5.466
    -3 -4 8 3.10568
    2 4 -8 281.91
    -2 -4 8 276.99
    -1 -4 8 -3.7791
    0 -4 8 23.1851
    -1 4 -8 318.482
    1 -4 8 303.334
    -2 4 -8 341.905
    2 -4 8 319.032
    -3 4 -8 29.6296
    3 -4 8 30.6048
    -4 4 -8 60.5954
    4 -4 8 81.4929
    -5 4 -8 19.2986
    -5 4 -8 17.3664
    5 -4 8 22.9325
    -6 4 -8 13.8416
    -6 4 -8 12.1402
    6 -4 8 5.79451
    -7 4 -8 172.318
    -7 4 -8 198.837
    -8 4 -8 126.335
    -9 4 -8 5.53967
    -10 4 -8 9.2591
    11 3 -8 33.5175
    10 3 -8 56.1353
    -10 -3 8 45.386
    9 3 -8 18.0123
    -9 -3 8 -4.8698
    8 3 -8 -0.4832
    -8 -3 8 17.1816
    -8 -3 8 -1.075
    7 3 -8 43.5126
    -7 -3 8 43.4865
    -7 -3 8 44.1456
    6 3 -8 20.5246
    -6 -3 8 2.64294
    5 3 -8 60.0948
    -5 -3 8 45.794
    4 3 -8 197.372
    -4 -3 8 201.494
    3 3 -8 13.4536
    -3 -3 8 5.97517
    2 3 -8 12.5732
    -2 -3 8 12.5661
    1 3 -8 127.976
    -1 -3 8 112.442
    0 3 -8 93.5979
    0 3 -8 103.229
    0 -3 8 105.372
    -1 3 -8 153.457
    -1 3 -8 142.664
    1 -3 8 145.155
    -2 3 -8 327.063
    2 -3 8 313.767
    -3 3 -8 65.5701
    -3 3 -8 65.1843
    3 -3 8 62.083
    -4 3 -8 -13.704
    -4 3 -8 -4.9218
    4 -3 8 3.23327
    -5 3 -8 6.92289
    -5 3 -8 1.50072
    5 -3 8 9.34738
    -6 3 -8 44.5861
    -6 3 -8 30.6917
    -7 3 -8 3.64561
    -8 3 -8 85.1118
    -9 3 -8 -8.2354
    -10 3 -8 4.76009
    11 2 -8 0.57494
    10 2 -8 -6.2872
    9 2 -8 4.00649
    -9 -2 8 0.64668
    -9 -2 8 8.34746
    8 2 -8 14.0306
    -8 -2 8 -1.4908
    -8 -2 8 5.01351
    7 2 -8 36.3276
    -7 -2 8 49.732
    -7 -2 8 42.5129
    6 2 -8 82.1982
    -6 -2 8 73.4578
    5 2 -8 5.01043
    -5 -2 8 3.97972
    4 2 -8 25.2506
    -4 -2 8 16.4942
    3 2 -8 110.921
    -3 -2 8 112.795
    2 2 -8 -3.4128
    -2 -2 8 -7.2353
    1 2 -8 356.95
    -1 -2 8 360.51
    0 2 -8 349.814
    0 2 -8 359.441
    0 -2 8 348.877
    -1 2 -8 1.76834
    -1 2 -8 -0.8659
    1 -2 8 4.14054
    -2 2 -8 3.34106
    -2 2 -8 5.58328
    2 -2 8 10.8579
    -3 2 -8 109.755
    -3 2 -8 110.066
    3 -2 8 103.32
    -4 2 -8 7.61105
    -4 2 -8 9.73236
    4 -2 8 1.29605
    -5 2 -8 208.598
    -5 2 -8 216.302
    5 -2 8 219.347
    -6 2 -8 323.138
    -6 2 -8 329.636
    -7 2 -8 114.644
    -8 2 -8 -0.846
    -9 2 -8 11.6307
    -10 2 -8 8.32926
    -11 2 -8 47.5381
    11 1 -8 30.3029
    10 1 -8 5.94958
    9 1 -8 142.43
    8 1 -8 33.0818
    7 1 -8 22.9381
    -7 -1 8 24.2422
    6 1 -8 48.7097
    -6 -1 8 41.1261
    5 1 -8 6.53842
    -5 -1 8 10.0157
    4 1 -8 88.1297
    -4 -1 8 93.0441
    3 1 -8 221.031
    -3 -1 8 223.861
    2 1 -8 7.00655
    -2 -1 8 8.92947
    1 1 -8 83.4451
    -1 -1 8 79.3326
    0 1 -8 46.6987
    0 1 -8 45.6254
    0 -1 8 35.1323
    -1 1 -8 28.0333
    -1 1 -8 20.0768
    1 -1 8 15.4659
    -2 1 -8 269.262
    -2 1 -8 255.048
    2 -1 8 247.234
    -3 1 -8 1041.46
    -3 1 -8 1078.52
    3 -1 8 1052.89
    -4 1 -8 95.8662
    -4 1 -8 91.6366
    4 -1 8 100.601
    -5 1 -8 149.792
    -5 1 -8 149.872
    5 -1 8 149.092
    -6 1 -8 46.7813
    -6 1 -8 36.5819
    -7 1 -8 26.0267
    -8 1 -8 358.341
    -9 1 -8 115.066
    -10 1 -8 7.84515
    -11 1 -8 17.4305
    11 0 -8 21.2133
    10 0 -8 14.9617
    9 0 -8 234.499
    8 0 -8 83.3962
    7 0 -8 19.0829
    6 0 -8 -7.4083
    -6 0 8 -8.9221
    5 0 -8 68.8299
    -5 0 8 88.76
    4 0 -8 10.966
    -4 0 8 2.6792
    3 0 -8 179.598
    -3 0 8 178.879
    2 0 -8 42.7064
    -2 0 8 43.8137
    1 0 -8 -4.0655
    -1 0 8 5.36936
    0 0 -8 211.49
    0 0 8 202.823
    -1 0 -8 122.831
    -1 0 -8 113.635
    1 0 8 118.825
    -2 0 -8 23.4495
    -2 0 -8 22.2914
    2 0 8 26.8889
    -3 0 -8 171.404
    -3 0 -8 156.12
    3 0 8 147.631
    -4 0 -8 10.3615
    -4 0 -8 12.8591
    4 0 8 17.5105
    -5 0 -8 10.3466
    -5 0 -8 6.1384
    5 0 8 -10.662
    -6 0 -8 213.263
    -6 0 -8 214.448
    -7 0 -8 199.972
    -8 0 -8 4.79263
    -9 0 -8 127.955
    -10 0 -8 16.3044
    -11 0 -8 -12.373
    11 -1 -8 59.6828
    10 -1 -8 19.587
    9 -1 -8 16.6955
    8 -1 -8 73.5481
    7 -1 -8 37.4685
    6 -1 -8 202.254
    5 -1 -8 412.185
    4 -1 -8 73.2758
    -4 1 8 84.3839
    3 -1 -8 8.86032
    -3 1 8 11.7544
    2 -1 -8 227.245
    -2 1 8 221.853
    1 -1 -8 0.37227
    -1 1 8 6.33924
    0 -1 -8 596.876
    0 1 8 615.388
    1 1 8 618.237
    -2 -1 -8 4.6182
    -2 -1 -8 -0.3854
    2 1 8 -1.4984
    -3 -1 -8 4.33894
    -3 -1 -8 3.1712
    3 1 8 -6.2269
    -4 -1 -8 91.5731
    -4 -1 -8 89.3938
    4 1 8 87.3836
    -5 -1 -8 11.0307
    -5 -1 -8 -0.5718
    5 1 8 0.23543
    -6 -1 -8 87.7445
    -6 -1 -8 59.8222
    -7 -1 -8 370.355
    -8 -1 -8 224.661
    -9 -1 -8 20.4718
    -10 -1 -8 1.50239
    -11 -1 -8 25.3386
    -12 -1 -8 83.7532
    10 -2 -8 39.4091
    9 -2 -8 16.5628
    8 -2 -8 143.669
    7 -2 -8 35.4983
    6 -2 -8 -7.2915
    5 -2 -8 26.3795
    4 -2 -8 1.42782
    3 -2 -8 41.8916
    2 -2 -8 386.383
    1 -2 -8 481.689
    -1 2 8 493.039
    0 -2 -8 86.3659
    0 2 8 104.962
    1 2 8 339.537
    -2 -2 -8 19.6172
    2 2 8 26.8574
    -3 -2 -8 11.5322
    -3 -2 -8 20.8468
    -4 -2 -8 185.326
    -4 -2 -8 197.213
    -5 -2 -8 33.2756
    -5 -2 -8 27.1271
    -6 -2 -8 10.8868
    -6 -2 -8 0.33619
    -7 -2 -8 71.6288
    -8 -2 -8 25.633
    -9 -2 -8 7.73495
    -10 -2 -8 74.4038
    -11 -2 -8 101.643
    -12 -2 -8 11.4986
    10 -3 -8 29.3524
    9 -3 -8 -5.6236
    8 -3 -8 86.073
    7 -3 -8 22.1635
    6 -3 -8 -5.0712
    5 -3 -8 99.0435
    4 -3 -8 146.64
    3 -3 -8 23.2317
    2 -3 -8 399.745
    1 -3 -8 416.434
    0 -3 -8 221.299
    -1 -3 -8 5.03803
    -2 -3 -8 575.009
    -3 -3 -8 -2.3521
    -4 -3 -8 70.6339
    -4 -3 -8 107.641
    -5 -3 -8 155.051
    -5 -3 -8 134.02
    -6 -3 -8 23.5374
    -6 -3 -8 33.9386
    -7 -3 -8 19.6259
    -8 -3 -8 86.5978
    -9 -3 -8 48.0723
    -10 -3 -8 53.6339
    -11 -3 -8 37.7814
    -12 -3 -8 25.8939
    10 -4 -8 58.2667
    9 -4 -8 6.31095
    8 -4 -8 -6.7793
    7 -4 -8 31.425
    6 -4 -8 -2.1649
    5 -4 -8 161.051
    4 -4 -8 232.82
    3 -4 -8 81.5709
    2 -4 -8 59.5526
    1 -4 -8 -6.311
    0 -4 -8 991.143
    -1 -4 -8 80.8355
    -2 -4 -8 1340.11
    -3 -4 -8 98.041
    -4 -4 -8 5.29824
    -4 -4 -8 -9.9345
    -5 -4 -8 45.9702
    -5 -4 -8 34.6404
    -6 -4 -8 11.1677
    -6 -4 -8 11.1467
    -7 -4 -8 6.4712
    -8 -4 -8 226.055
    -9 -4 -8 113.556
    -10 -4 -8 26.3092
    -11 -4 -8 6.704
    -12 -4 -8 4.96032
    10 -5 -8 9.87995
    9 -5 -8 -11.076
    8 -5 -8 -11.296
    7 -5 -8 125.441
    6 -5 -8 123.349
    5 -5 -8 -2.181
    4 -5 -8 12.7205
    3 -5 -8 0.97184
    2 -5 -8 4.48018
    1 -5 -8 482.426
    0 -5 -8 880.916
    -1 -5 -8 16.913
    -2 -5 -8 205.551
    -3 -5 -8 26.0487
    -4 -5 -8 10.8576
    -4 -5 -8 -12.106
    -5 -5 -8 108.199
    -5 -5 -8 117.246
    -6 -5 -8 112.083
    -6 -5 -8 147.876
    -7 -5 -8 13.9467
    -7 -5 -8 -9.311
    -8 -5 -8 45.4788
    -9 -5 -8 9.04403
    -10 -5 -8 37.5301
    -11 -5 -8 11.1049
    -12 -5 -8 54.1294
    10 -6 -8 9.03803
    9 -6 -8 53.2829
    8 -6 -8 57.6148
    7 -6 -8 14.3373
    6 -6 -8 161.334
    5 -6 -8 104.857
    4 -6 -8 40.5259
    3 -6 -8 103.1
    2 -6 -8 8.06086
    1 -6 -8 215.487
    0 -6 -8 220.407
    -1 -6 -8 4.48637
    -2 -6 -8 -13.127
    -3 -6 -8 41.7835
    -4 -6 -8 56.3375
    -5 -6 -8 20.2479
    -5 -6 -8 -1.4536
    -6 -6 -8 41.8166
    -6 -6 -8 30.3212
    -7 -6 -8 15.5882
    -7 -6 -8 -3.2766
    -8 -6 -8 4.54938
    -9 -6 -8 59.2341
    -10 -6 -8 43.7681
    -11 -6 -8 10.876
    -12 -6 -8 56.2491
    9 -7 -8 42.6498
    8 -7 -8 21.9096
    7 -7 -8 8.24857
    6 -7 -8 -15.504
    5 -7 -8 31.7548
    4 -7 -8 13.0963
    3 -7 -8 153.244
    2 -7 -8 137.65
    1 -7 -8 6.75639
    0 -7 -8 3.72746
    -1 -7 -8 57.2946
    -2 -7 -8 2.81453
    -3 -7 -8 138.027
    -4 -7 -8 55.4238
    -5 -7 -8 -4.8707
    -5 -7 -8 2.5236
    -6 -7 -8 -11.898
    -6 -7 -8 -1.6769
    -7 -7 -8 48.9398
    -7 -7 -8 52.8399
    -8 -7 -8 20.0667
    -8 -7 -8 23.7666
    -9 -7 -8 129.758
    -10 -7 -8 66.5044
    -11 -7 -8 21.1915
    8 -8 -8 1.67855
    7 -8 -8 27.252
    6 -8 -8 16.482
    5 -8 -8 237.612
    4 -8 -8 107.789
    3 -8 -8 10.2052
    2 -8 -8 8.22112
    1 -8 -8 0.96728
    0 -8 -8 124.993
    -1 -8 -8 272.806
    -2 -8 -8 29.5877
    -3 -8 -8 19.7948
    -4 -8 -8 -5.9649
    -5 -8 -8 -4.079
    -5 -8 -8 -13.018
    -6 -8 -8 32.4162
    -6 -8 -8 21.7514
    -7 -8 -8 85.4366
    -7 -8 -8 81.5018
    -8 -8 -8 1.55287
    -8 -8 -8 18.7173
    -9 -8 -8 42.4472
    -9 -8 -8 54.0483
    -10 -8 -8 11.4361
    -11 -8 -8 15.5277
    8 -9 -8 12.464
    7 -9 -8 40.0826
    6 -9 -8 -5.7284
    5 -9 -8 125.992
    4 -9 -8 2.91594
    3 -9 -8 4.37472
    2 -9 -8 40.8221
    1 -9 -8 98.8652
    -1 -9 -8 99.7028
    -2 -9 -8 34.609
    -3 -9 -8 -3.178
    -4 -9 -8 14.4543
    -5 -9 -8 15.9113
    -5 -9 -8 18.4108
    -6 -9 -8 -1.6521
    -6 -9 -8 -1.5905
    -7 -9 -8 46.8214
    -7 -9 -8 27.0522
    -7 -9 -8 28.1578
    -8 -9 -8 15.7869
    -8 -9 -8 8.44438
    -9 -9 -8 0.9521
    -9 -9 -8 3.98187
    -10 -9 -8 2.0294
    -10 -9 -8 34.7914
    -11 -9 -8 18.5397
    7 -10 -8 7.50254
    7 -10 -8 -2.2968
    6 -10 -8 0.51982
    5 -10 -8 5.65425
    4 -10 -8 44.1142
    3 -10 -8 48.5927
    2 -10 -8 9.36983
    1 -10 -8 102.219
    0 -10 -8 23.6056
    -1 -10 -8 10.6861
    -2 -10 -8 37.04
    -3 -10 -8 43.9742
    -4 -10 -8 44.141
    -5 -10 -8 101.106
    -5 -10 -8 128.287
    -5 -10 -8 142.983
    -6 -10 -8 6.09571
    -6 -10 -8 25.1917
    -6 -10 -8 19.6992
    -7 -10 -8 -15.142
    -7 -10 -8 7.9205
    -7 -10 -8 -14.067
    -8 -10 -8 -9.737
    -8 -10 -8 5.86235
    -9 -10 -8 30.7651
    -9 -10 -8 7.70798
    -10 -10 -8 14.3612
    -10 -10 -8 11.4883
    6 -11 -8 0.29281
    5 -11 -8 14.5126
    5 -11 -8 25.2002
    4 -11 -8 53.0728
    4 -11 -8 62.5599
    3 -11 -8 7.36336
    2 -11 -8 4.00842
    1 -11 -8 25.1647
    0 -11 -8 7.94008
    -1 -11 -8 12.2704
    -2 -11 -8 64.9943
    -3 -11 -8 73.4935
    -3 -11 -8 74.7927
    -4 -11 -8 21.3973
    -4 -11 -8 0.28738
    -5 -11 -8 -0.8194
    -5 -11 -8 14.0828
    -5 -11 -8 -3.6549
    -6 -11 -8 -8.4809
    -6 -11 -8 2.14204
    -6 -11 -8 0.31072
    -7 -11 -8 -31.664
    -7 -11 -8 1.56931
    -7 -11 -8 -15.062
    -8 -11 -8 20.6021
    -8 -11 -8 49.2057
    -9 -11 -8 61.3087
    -9 -11 -8 46.6638
    -10 -11 -8 15.6868
    -10 -11 -8 3.55793
    5 -12 -8 -9.0426
    4 -12 -8 18.766
    3 -12 -8 -0.5702
    2 -12 -8 10.4641
    2 -12 -8 -5.5925
    1 -12 -8 15.5222
    1 -12 -8 9.83543
    0 -12 -8 33.6419
    0 -12 -8 9.56818
    -1 -12 -8 34.2368
    -1 -12 -8 44.3454
    -2 -12 -8 43.1068
    -2 -12 -8 29.8605
    -3 -12 -8 22.1447
    -3 -12 -8 -3.7161
    -4 -12 -8 -5.9748
    -4 -12 -8 33.4661
    -5 -12 -8 -4.7055
    -5 -12 -8 27.7197
    -5 -12 -8 -5.2856
    -6 -12 -8 49.4567
    -6 -12 -8 38.958
    -6 -12 -8 40.7441
    -7 -12 -8 -5.3724
    -7 -12 -8 3.7316
    -7 -12 -8 -15.536
    -8 -12 -8 3.79726
    -8 -12 -8 -16.254
    -9 -12 -8 44.5229
    -9 -12 -8 -15.871
    3 -13 -8 -5.1017
    2 -13 -8 30.8431
    1 -13 -8 22.4392
    0 -13 -8 85.4066
    -1 -13 -8 21.9119
    -2 -13 -8 -3.2656
    -2 -13 -8 16.206
    -3 -13 -8 9.21816
    -3 -13 -8 44.609
    -4 -13 -8 41.9366
    -4 -13 -8 3.13584
    -5 -13 -8 45.5467
    -5 -13 -8 56.7307
    -6 -13 -8 61.2248
    -6 -13 -8 47.8157
    -7 -13 -8 21.1641
    -7 -13 -8 -10.466
    -7 -13 -8 -13.941
    -8 -13 -8 -2.027
    -1 -14 -8 10.8699
    -2 -14 -8 -11.981
    -3 -14 -8 24.3878
    -4 -14 -8 3.94998
    -5 -14 -8 -6.9882
    -6 -14 -8 -5.4616
    -3 -11 9 0.45539
    -2 -11 9 -12.295
    -1 -11 9 -8.382
    0 -11 9 -3.2993
    1 -11 9 0.12436
    2 -11 9 -4.9453
    -6 -10 9 -13.644
    -5 -10 9 24.6773
    -4 -10 9 -26.112
    -3 -10 9 32.6754
    -2 -10 9 22.0462
    -1 -10 9 -7.1852
    0 -10 9 7.37154
    1 -10 9 19.9872
    2 -10 9 -13.101
    3 -10 9 22.3816
    4 -10 9 10.1381
    -8 -9 9 7.94875
    -7 -9 9 -18.329
    -6 -9 9 -3.7235
    -5 -9 9 34.3886
    -4 -9 9 38.2733
    -3 -9 9 -4.5931
    -2 -9 9 48.0956
    -1 -9 9 -3.385
    0 -9 9 -5.9708
    1 -9 9 65.816
    2 -9 9 2.00918
    -3 9 -9 -1.9221
    3 -9 9 -14.825
    -4 9 -9 13.47
    4 -9 9 15.2914
    -5 9 -9 -0.781
    5 -9 9 -17.215
    6 -9 9 -7.8312
    -8 -8 9 6.62443
    -7 -8 9 11.1405
    -6 -8 9 22.5106
    -5 -8 9 36.9433
    -4 -8 9 0.48584
    -3 -8 9 1.06333
    -2 -8 9 40.5688
    -1 -8 9 12.0478
    0 -8 9 -2.2524
    1 -8 9 18.5386
    -2 8 -9 -1.7734
    2 -8 9 -4.5831
    -3 8 -9 -9.025
    3 -8 9 12.184
    -4 8 -9 14.8023
    4 -8 9 20.5424
    -5 8 -9 16.4323
    5 -8 9 29.6891
    -6 8 -9 -22.094
    6 -8 9 -17.003
    -9 -7 9 10.6625
    -9 -7 9 2.05546
    -8 -7 9 19.164
    -7 -7 9 21.7779
    -6 -7 9 9.32051
    -5 -7 9 -9.3446
    -4 -7 9 28.0556
    -3 -7 9 26.4067
    -2 -7 9 63.4625
    -1 -7 9 89.5615
    0 -7 9 5.30611
    1 -7 9 -6.6022
    -2 7 -9 128.095
    2 -7 9 114.584
    -3 7 -9 39.2553
    3 -7 9 35.8295
    -4 7 -9 49.3957
    4 -7 9 24.0782
    -5 7 -9 76.5293
    5 -7 9 73.3532
    -6 7 -9 2.58746
    6 -7 9 16.4521
    -7 7 -9 -4.089
    -10 -6 9 35.7551
    9 6 -9 29.894
    -9 -6 9 31.6742
    -9 -6 9 28.4458
    8 6 -9 -9.1369
    -8 -6 9 0.72396
    7 6 -9 -4.9697
    -7 -6 9 -4.3566
    6 6 -9 -6.1831
    -6 -6 9 -1.4366
    5 6 -9 1.12488
    -5 -6 9 -1.3292
    4 6 -9 84.7532
    -4 -6 9 89.3267
    -3 -6 9 44.1511
    -2 -6 9 16.6316
    -1 -6 9 -2.4974
    0 -6 9 25.893
    -1 6 -9 9.87663
    1 -6 9 14.6066
    -2 6 -9 201.791
    2 -6 9 195.745
    -3 6 -9 76.8653
    3 -6 9 81.3631
    -4 6 -9 -16.288
    4 -6 9 3.15016
    -5 6 -9 -7.8131
    5 -6 9 -7.1903
    -6 6 -9 1.58648
    6 -6 9 -1.5417
    -7 6 -9 -5.5222
    -8 6 -9 112.536
    10 5 -9 -7.2709
    -10 -5 9 6.67584
    9 5 -9 20.3816
    -9 -5 9 10.3213
    -9 -5 9 31.7877
    8 5 -9 13.8747
    -8 -5 9 -2.7169
    -8 -5 9 -0.4248
    7 5 -9 0.15331
    -7 -5 9 -2.3387
    6 5 -9 9.26643
    -6 -5 9 18.3948
    5 5 -9 5.94914
    -5 -5 9 14.7389
    4 5 -9 4.76385
    -4 -5 9 7.23738
    3 5 -9 56.159
    -3 -5 9 40.725
    -2 -5 9 5.25239
    -1 -5 9 0.61448
    0 -5 9 86.4708
    -1 5 -9 4.94972
    1 -5 9 7.19557
    -2 5 -9 54.2256
    2 -5 9 70.2625
    -3 5 -9 -4.9767
    3 -5 9 -1.5496
    -4 5 -9 -2.4237
    4 -5 9 -2.5948
    -5 5 -9 -0.7469
    5 -5 9 6.20832
    -6 5 -9 47.8779
    6 -5 9 43.2274
    -7 5 -9 93.6328
    -8 5 -9 -9.9755
    -9 5 -9 14.9031
    10 4 -9 -1.019
    9 4 -9 27.4562
    -9 -4 9 9.14182
    -9 -4 9 16.2675
    8 4 -9 77.4035
    -8 -4 9 81.7909
    -8 -4 9 68.9436
    7 4 -9 -8.1373
    -7 -4 9 -4.3439
    6 4 -9 183.871
    -6 -4 9 173.018
    5 4 -9 68.0615
    -5 -4 9 54.7985
    4 4 -9 9.64357
    -4 -4 9 -1.7043
    3 4 -9 61.6306
    -3 -4 9 47.008
    2 4 -9 105.758
    -2 -4 9 113.607
    1 4 -9 19.823
    -1 -4 9 14.4381
    0 4 -9 378.925
    0 -4 9 374.615
    -1 4 -9 65.9675
    1 -4 9 58.0372
    -2 4 -9 -1.2353
    2 -4 9 -7.9269
    -3 4 -9 109.523
    3 -4 9 104.512
    -4 4 -9 88.5601
    -4 4 -9 89.6468
    4 -4 9 77.3489
    -5 4 -9 -4.9102
    5 -4 9 1.1197
    -6 4 -9 75.4139
    -6 4 -9 70.5964
    6 -4 9 78.6081
    -7 4 -9 120.076
    -8 4 -9 65.0872
    -9 4 -9 20.9303
    10 3 -9 25.0799
    9 3 -9 16.4911
    -9 -3 9 21.537
    8 3 -9 209.226
    -8 -3 9 195.546
    -8 -3 9 185.268
    7 3 -9 -12.192
    -7 -3 9 6.68059
    -7 -3 9 2.25022
    6 3 -9 31.6959
    -6 -3 9 31.5824
    5 3 -9 6.66946
    -5 -3 9 5.02139
    4 3 -9 -0.912
    -4 -3 9 -11.381
    3 3 -9 116.052
    -3 -3 9 114.152
    2 3 -9 200.887
    -2 -3 9 192.764
    1 3 -9 16.4757
    -1 -3 9 19.8285
    0 3 -9 -3.793
    0 3 -9 -1.9944
    0 -3 9 -6.2954
    -1 3 -9 1.48881
    -1 3 -9 -2.6847
    1 -3 9 -2.8447
    -2 3 -9 2.16571
    -2 3 -9 1.82527
    2 -3 9 -1.2056
    -3 3 -9 60.1676
    -3 3 -9 56.2821
    3 -3 9 64.9169
    -4 3 -9 168.755
    -4 3 -9 168.821
    4 -3 9 155.72
    -5 3 -9 -5.5914
    -5 3 -9 11.6672
    5 -3 9 12.8737
    -6 3 -9 -4.6325
    -6 3 -9 -5.5783
    6 -3 9 -4.4103
    -7 3 -9 20.1806
    -7 3 -9 16.8071
    -8 3 -9 -5.4236
    -8 3 -9 24.1329
    -9 3 -9 43.8049
    -10 3 -9 72.4938
    10 2 -9 54.5485
    9 2 -9 15.2921
    -9 -2 9 3.44412
    8 2 -9 95.6043
    -8 -2 9 83.2273
    7 2 -9 12.4441
    -7 -2 9 -4.606
    -7 -2 9 -2.5822
    6 2 -9 -2.9571
    -6 -2 9 9.65223
    5 2 -9 150.852
    -5 -2 9 146.769
    4 2 -9 101.668
    -4 -2 9 101.09
    3 2 -9 -0.1013
    -3 -2 9 -0.2311
    2 2 -9 10.0809
    -2 -2 9 8.87782
    1 2 -9 1.96291
    -1 -2 9 -2.9467
    0 2 -9 40.1374
    0 2 -9 35.2835
    0 -2 9 28.4996
    -1 2 -9 119.764
    -1 2 -9 131.967
    1 -2 9 111.134
    -2 2 -9 76.7181
    -2 2 -9 69.9544
    2 -2 9 71.9187
    -3 2 -9 -0.5512
    -3 2 -9 -4.0384
    3 -2 9 2.65919
    -4 2 -9 24.4556
    -4 2 -9 15.6681
    4 -2 9 14.3233
    -5 2 -9 9.74809
    -5 2 -9 4.82178
    5 -2 9 6.47089
    -6 2 -9 -7.0408
    -6 2 -9 5.43664
    -7 2 -9 43.596
    -7 2 -9 52.7574
    -8 2 -9 171.45
    -8 2 -9 224.934
    -9 2 -9 2.34966
    -10 2 -9 36.7587
    10 1 -9 40.8797
    9 1 -9 1.22084
    8 1 -9 5.20857
    7 1 -9 35.3981
    -7 -1 9 12.7622
    6 1 -9 2.68547
    -6 -1 9 18.1108
    5 1 -9 88.2538
    -5 -1 9 92.8317
    4 1 -9 81.7099
    -4 -1 9 92.0887
    3 1 -9 11.2821
    -3 -1 9 14.887
    2 1 -9 62.3279
    -2 -1 9 62.9715
    1 1 -9 117.245
    -1 -1 9 116.569
    0 1 -9 80.8455
    0 1 -9 79.9894
    0 -1 9 73.0736
    -1 1 -9 167.286
    -1 1 -9 154.514
    1 -1 9 151.415
    -2 1 -9 291.271
    -2 1 -9 296.212
    2 -1 9 288.094
    -3 1 -9 20.7486
    -3 1 -9 28.3613
    3 -1 9 29.2492
    -4 1 -9 11.9209
    -4 1 -9 16.0055
    4 -1 9 29.9478
    -5 1 -9 6.21772
    -5 1 -9 21.7398
    5 -1 9 21.6651
    -6 1 -9 3.15934
    -6 1 -9 -2.8548
    -7 1 -9 113.004
    -7 1 -9 131.272
    -8 1 -9 357.187
    -9 1 -9 18.8001
    -10 1 -9 7.19408
    -11 1 -9 -26.305
    10 0 -9 -3.5652
    9 0 -9 8.39139
    8 0 -9 -0.0808
    7 0 -9 115.002
    6 0 -9 134.66
    -6 0 9 112.284
    5 0 -9 10.0828
    -5 0 9 13.5728
    4 0 -9 -4.2737
    -4 0 9 3.95633
    3 0 -9 5.21186
    -3 0 9 6.97208
    2 0 -9 28.8122
    -2 0 9 38.3463
    1 0 -9 234.443
    -1 0 9 227.179
    0 0 -9 59.4251
    0 0 9 70.5687
    -1 0 -9 18.8597
    1 0 9 12.3269
    -2 0 -9 1.4301
    -2 0 -9 5.28915
    2 0 9 9.25129
    -3 0 -9 33.496
    -3 0 -9 29.0519
    3 0 9 18.5361
    -4 0 -9 32.6998
    -4 0 -9 24.9614
    4 0 9 25.7421
    -5 0 -9 257.213
    -5 0 -9 261.433
    5 0 9 239.483
    -6 0 -9 45.5198
    -6 0 -9 60.62
    -7 0 -9 103.994
    -7 0 -9 83.7174
    -8 0 -9 0.44017
    -9 0 -9 59.6822
    -10 0 -9 -6.886
    -11 0 -9 62.0383
    10 -1 -9 -15.186
    9 -1 -9 162.65
    8 -1 -9 80.783
    7 -1 -9 85.8414
    6 -1 -9 223.98
    5 -1 -9 94.2852
    4 -1 -9 36.3746
    -4 1 9 31.3301
    3 -1 -9 284.678
    -3 1 9 266.355
    2 -1 -9 13.48
    -2 1 9 12.0842
    1 -1 -9 430.494
    -1 1 9 398.461
    0 -1 -9 22.5104
    0 1 9 31.5469
    -1 -1 -9 9.72054
    1 1 9 6.74595
    -2 -1 -9 145.605
    2 1 9 143.853
    -3 -1 -9 61.9234
    -3 -1 -9 62.9325
    3 1 9 59.1991
    -4 -1 -9 -1.6747
    -4 -1 -9 -1.9724
    4 1 9 -10.189
    -5 -1 -9 51.3516
    -5 -1 -9 50.429
    5 1 9 48.55
    -6 -1 -9 6.41057
    -6 -1 -9 8.04219
    -7 -1 -9 17.1776
    -7 -1 -9 42.1604
    -8 -1 -9 34.6242
    -9 -1 -9 208.046
    -10 -1 -9 1.2723
    -11 -1 -9 44.4689
    10 -2 -9 43.7132
    9 -2 -9 100.715
    8 -2 -9 -10.818
    7 -2 -9 0.78576
    6 -2 -9 70.9613
    5 -2 -9 56.1144
    4 -2 -9 40.5871
    3 -2 -9 279.663
    2 -2 -9 50.3425
    1 -2 -9 10.7765
    -1 2 9 3.39987
    0 -2 -9 274.556
    0 2 9 257.66
    -1 -2 -9 156.531
    1 2 9 173.96
    -2 -2 -9 98.0089
    2 2 9 91.6912
    -3 -2 -9 212.331
    -3 -2 -9 230.821
    3 2 9 205.375
    -4 -2 -9 2.82829
    -4 -2 -9 12.4948
    -5 -2 -9 13.5597
    -5 -2 -9 8.55589
    -6 -2 -9 7.41635
    -6 -2 -9 2.49187
    -7 -2 -9 11.7652
    -7 -2 -9 11.5829
    -8 -2 -9 -5.0152
    -9 -2 -9 106.966
    -10 -2 -9 17.4753
    -11 -2 -9 8.89767
    10 -3 -9 -4.6219
    9 -3 -9 2.09253
    8 -3 -9 40.9568
    7 -3 -9 6.16256
    6 -3 -9 77.9494
    5 -3 -9 244.329
    4 -3 -9 74.2785
    3 -3 -9 9.72589
    2 -3 -9 30.1107
    1 -3 -9 -4.7824
    0 -3 -9 491.782
    -1 -3 -9 634.848
    -2 -3 -9 7.7058
    -3 -3 -9 51.6736
    -4 -3 -9 10.7102
    -4 -3 -9 0.26128
    -5 -3 -9 10.1158
    -5 -3 -9 32.5686
    -6 -3 -9 47.3483
    -6 -3 -9 55.0817
    -7 -3 -9 38.4628
    -7 -3 -9 18.9507
    -8 -3 -9 -0.2578
    -8 -3 -9 33.3955
    -9 -3 -9 44.1208
    -10 -3 -9 14.2634
    -11 -3 -9 20.487
    10 -4 -9 -13.561
    9 -4 -9 -1.8943
    8 -4 -9 90.5413
    7 -4 -9 28.9454
    6 -4 -9 56.4085
    5 -4 -9 83.5642
    4 -4 -9 15.5051
    3 -4 -9 29.1594
    2 -4 -9 293.594
    1 -4 -9 125.605
    0 -4 -9 256.158
    -1 -4 -9 234.796
    -2 -4 -9 1.15341
    -3 -4 -9 2.47991
    -4 -4 -9 77.793
    -5 -4 -9 38.3453
    -5 -4 -9 34.7503
    -6 -4 -9 32.8206
    -6 -4 -9 9.24428
    -7 -4 -9 110.951
    -7 -4 -9 110.943
    -8 -4 -9 17.155
    -8 -4 -9 2.63979
    -9 -4 -9 18.2423
    -10 -4 -9 14.4455
    -11 -4 -9 19.8092
    9 -5 -9 -3.1622
    8 -5 -9 71.9287
    7 -5 -9 1.67671
    6 -5 -9 10.2573
    5 -5 -9 75.4954
    4 -5 -9 196.808
    3 -5 -9 -1.1176
    2 -5 -9 172.006
    1 -5 -9 161.909
    0 -5 -9 10.7492
    -1 -5 -9 13.3727
    -2 -5 -9 438.715
    -3 -5 -9 25.4063
    -4 -5 -9 156.316
    -5 -5 -9 140.137
    -5 -5 -9 131.116
    -6 -5 -9 4.76822
    -6 -5 -9 19.2578
    -7 -5 -9 15.4954
    -7 -5 -9 1.71996
    -8 -5 -9 28.5085
    -8 -5 -9 46.9471
    -9 -5 -9 33.0467
    -10 -5 -9 75.1697
    -11 -5 -9 48.6083
    9 -6 -9 22.4738
    8 -6 -9 -8.8074
    7 -6 -9 11.995
    6 -6 -9 43.5465
    5 -6 -9 85.3271
    4 -6 -9 277.799
    3 -6 -9 -3.4903
    2 -6 -9 15.7929
    1 -6 -9 -1.6708
    0 -6 -9 2.58366
    -1 -6 -9 72.9085
    -2 -6 -9 213.344
    -3 -6 -9 24.0211
    -4 -6 -9 21.4823
    -5 -6 -9 -1.1282
    -5 -6 -9 -15.857
    -6 -6 -9 18.3423
    -6 -6 -9 9.17848
    -7 -6 -9 31.7995
    -7 -6 -9 42.0913
    -8 -6 -9 101.05
    -8 -6 -9 118.464
    -9 -6 -9 19.7371
    -9 -6 -9 28.0908
    -10 -6 -9 52.1225
    -11 -6 -9 40.5865
    9 -7 -9 -5.6361
    8 -7 -9 -6.7652
    7 -7 -9 39.1979
    6 -7 -9 89.0427
    5 -7 -9 6.43075
    4 -7 -9 49.9777
    3 -7 -9 -4.0196
    2 -7 -9 24.9467
    1 -7 -9 32.1006
    0 -7 -9 99.5239
    -1 -7 -9 8.40769
    -2 -7 -9 66.5374
    -3 -7 -9 -2.2093
    -4 -7 -9 6.84831
    -5 -7 -9 36.0235
    -5 -7 -9 22.3648
    -6 -7 -9 81.7999
    -6 -7 -9 60.2643
    -7 -7 -9 19.3758
    -7 -7 -9 -9.3884
    -8 -7 -9 74.3304
    -8 -7 -9 78.6657
    -9 -7 -9 7.79168
    -9 -7 -9 29.524
    -10 -7 -9 44.3875
    -10 -7 -9 28.17
    -11 -7 -9 -2.521
    8 -8 -9 1.20527
    7 -8 -9 -8.0576
    6 -8 -9 -26.688
    5 -8 -9 -9.5906
    4 -8 -9 4.81183
    3 -8 -9 84.1354
    2 -8 -9 82.3653
    1 -8 -9 1.38029
    0 -8 -9 343.681
    -1 -8 -9 37.7216
    -2 -8 -9 -6.1053
    -3 -8 -9 73.1937
    -4 -8 -9 17.3332
    -5 -8 -9 83.7749
    -5 -8 -9 113.149
    -6 -8 -9 97.0792
    -6 -8 -9 136.515
    -7 -8 -9 6.80648
    -7 -8 -9 -5.02
    -8 -8 -9 10.3505
    -8 -8 -9 18.0127
    -9 -8 -9 79.182
    -9 -8 -9 75.0691
    -10 -8 -9 29.8708
    -10 -8 -9 41.1153
    -11 -8 -9 40.2916
    -11 -8 -9 49.8394
    7 -9 -9 -5.5505
    6 -9 -9 2.41294
    5 -9 -9 35.8577
    4 -9 -9 8.53045
    3 -9 -9 67.2356
    2 -9 -9 37.489
    1 -9 -9 17.9371
    0 -9 -9 28.7829
    -1 -9 -9 4.78421
    -2 -9 -9 -5.1941
    -3 -9 -9 127.504
    -4 -9 -9 22.6741
    -5 -9 -9 4.98911
    -6 -9 -9 -23.421
    -6 -9 -9 -9.8482
    -7 -9 -9 -0.7804
    -7 -9 -9 4.17158
    -8 -9 -9 -12.502
    -8 -9 -9 17.2043
    -9 -9 -9 86.6779
    -9 -9 -9 98.8038
    -10 -9 -9 12.8377
    -10 -9 -9 32.0929
    -11 -9 -9 33.6732
    6 -10 -9 25.4763
    5 -10 -9 44.5864
    4 -10 -9 -13.617
    3 -10 -9 55.4461
    2 -10 -9 0.44182
    1 -10 -9 124.88
    0 -10 -9 1.83024
    -1 -10 -9 275.921
    -2 -10 -9 19.4508
    -3 -10 -9 20.4821
    -4 -10 -9 -6.7419
    -5 -10 -9 -14.666
    -6 -10 -9 19.0993
    -6 -10 -9 14.7385
    -7 -10 -9 27.1934
    -7 -10 -9 55.3182
    -7 -10 -9 61.6391
    -8 -10 -9 -3.8573
    -8 -10 -9 -13.079
    -9 -10 -9 21.0418
    -9 -10 -9 18.4487
    -10 -10 -9 3.00773
    -10 -10 -9 28.6926
    5 -11 -9 1.9831
    4 -11 -9 -5.7257
    3 -11 -9 16.6461
    2 -11 -9 11.0817
    1 -11 -9 138.791
    0 -11 -9 -10.925
    -1 -11 -9 128.083
    -2 -11 -9 1.49807
    -3 -11 -9 12.3452
    -4 -11 -9 26.9272
    -5 -11 -9 31.8863
    -5 -11 -9 -3.8094
    -6 -11 -9 1.35764
    -6 -11 -9 -4.8321
    -6 -11 -9 -17.649
    -7 -11 -9 48.4108
    -7 -11 -9 26.3818
    -7 -11 -9 68.8782
    -8 -11 -9 66.0676
    -8 -11 -9 38.5753
    -9 -11 -9 14.8591
    -9 -11 -9 -3.5989
    4 -12 -9 20.2865
    3 -12 -9 16.0567
    3 -12 -9 3.94571
    2 -12 -9 9.11042
    1 -12 -9 17.4308
    0 -12 -9 4.07846
    -1 -12 -9 31.2386
    -2 -12 -9 30.8631
    -2 -12 -9 40.2391
    -3 -12 -9 32.8348
    -3 -12 -9 24.9545
    -4 -12 -9 50.8449
    -4 -12 -9 21.1568
    -5 -12 -9 45.7006
    -5 -12 -9 30.6427
    -6 -12 -9 -9.1738
    -6 -12 -9 6.60449
    -7 -12 -9 -5.7392
    -7 -12 -9 -19.7
    -7 -12 -9 -2.3052
    -8 -12 -9 -3.9942
    -8 -12 -9 -25.288
    2 -13 -9 -4.591
    1 -13 -9 13.6807
    0 -13 -9 -8.3376
    -1 -13 -9 6.07297
    -1 -13 -9 7.0182
    -2 -13 -9 41.5534
    -2 -13 -9 11.107
    -3 -13 -9 33.1118
    -3 -13 -9 38.4324
    -4 -13 -9 -2.0358
    -4 -13 -9 30.7858
    -5 -13 -9 24.754
    -5 -13 -9 4.40958
    -6 -13 -9 10.1555
    -6 -13 -9 -11.073
    -7 -13 -9 -0.9171
    -7 -13 -9 4.06471
    -3 -14 -9 6.92097
    -4 -14 -9 -16.253
    -4 -10 10 -13.506
    -3 -10 10 -12.016
    -2 -10 10 -18.478
    -1 -10 10 4.78318
    0 -10 10 1.28651
    1 -10 10 4.25405
    2 -10 10 -7.4087
    3 -10 10 -4.417
    -6 -9 10 2.07347
    -5 -9 10 -22.101
    -4 -9 10 8.01373
    -3 -9 10 34.7913
    -2 -9 10 4.67933
    -1 -9 10 14.183
    0 -9 10 28.4025
    1 -9 10 -8.7327
    2 -9 10 -4.7062
    3 -9 10 51.466
    -4 9 -10 20.7128
    4 -9 10 14.482
    5 -9 10 -11.973
    -7 -8 10 -1.7045
    -6 -8 10 10.1887
    -5 -8 10 -0.3238
    -4 -8 10 1.29113
    -3 -8 10 54.174
    -2 -8 10 66.2766
    -1 -8 10 -8.0192
    0 -8 10 -11.912
    1 -8 10 0.18107
    2 -8 10 6.8115
    -3 8 -10 65.1394
    3 -8 10 49.8292
    -4 8 -10 3.68885
    4 -8 10 15.3471
    -5 8 -10 -7.6396
    5 -8 10 -10.559
    6 -8 10 -11.928
    -8 -7 10 6.15551
    -7 -7 10 -11.544
    -6 -7 10 28.3651
    -5 -7 10 72.5901
    -4 -7 10 24.3828
    -3 -7 10 -7.8596
    -2 -7 10 3.64422
    -1 -7 10 -13.936
    0 -7 10 29.8528
    1 -7 10 114.207
    -2 7 -10 4.39024
    2 -7 10 5.16069
    -3 7 -10 3.16792
    3 -7 10 -8.4181
    -4 7 -10 -11.973
    4 -7 10 4.88984
    -5 7 -10 -6.1913
    5 -7 10 -0.5484
    -6 7 -10 16.7767
    6 -7 10 15.3487
    9 6 -10 11.7407
    -9 -6 10 0.5544
    -9 -6 10 -4.6907
    8 6 -10 57.8725
    -8 -6 10 60.9921
    7 6 -10 41.3843
    -7 -6 10 37.3959
    6 6 -10 14.6549
    -6 -6 10 13.8154
    5 6 -10 59.7055
    -5 -6 10 64.791
    4 6 -10 -12.591
    -4 -6 10 -6.3042
    -3 -6 10 -8.1574
    -2 -6 10 71.8288
    -1 -6 10 103.865
    0 -6 10 2.11026
    1 -6 10 88.6358
    -2 6 -10 15.6421
    2 -6 10 16.6698
    -3 6 -10 -20.673
    3 -6 10 -14.25
    -4 6 -10 44.6699
    4 -6 10 62.1279
    -5 6 -10 39.0082
    5 -6 10 46.5661
    -6 6 -10 0.74999
    6 -6 10 -7.3148
    -7 6 -10 6.06372
    9 5 -10 9.23392
    -9 -5 10 5.27307
    8 5 -10 41.4654
    -8 -5 10 35.9831
    -8 -5 10 38.8778
    7 5 -10 54.2542
    -7 -5 10 41.063
    6 5 -10 -3.9284
    -6 -5 10 5.92593
    5 5 -10 15.8749
    -5 -5 10 11.0185
    4 5 -10 65.5534
    -4 -5 10 59.9423
    3 5 -10 -1.8844
    -3 -5 10 -5.5234
    2 5 -10 74.6262
    -2 -5 10 80.8366
    -1 -5 10 18.157
    0 -5 10 0.38174
    -1 5 -10 -10.663
    1 -5 10 1.25132
    -2 5 -10 4.53903
    2 -5 10 13.6769
    -3 5 -10 5.65345
    3 -5 10 -4.9025
    -4 5 -10 -0.3573
    4 -5 10 6.3988
    -5 5 -10 51.1419
    5 -5 10 65.6498
    -6 5 -10 -4.8596
    6 -5 10 2.43389
    -7 5 -10 -10.274
    -8 5 -10 36.4392
    10 4 -10 21.4523
    9 4 -10 84.3168
    -9 -4 10 73.6382
    8 4 -10 -13.626
    -8 -4 10 -5.0753
    -8 -4 10 6.62478
    7 4 -10 45.007
    -7 -4 10 14.8339
    6 4 -10 3.4728
    -6 -4 10 2.70317
    5 4 -10 37.8142
    -5 -4 10 41.1146
    4 4 -10 148.011
    -4 -4 10 148.518
    3 4 -10 62.5289
    -3 -4 10 64.4381
    2 4 -10 -4.7089
    -2 -4 10 2.41171
    1 4 -10 55.3975
    -1 -4 10 61.8817
    0 4 -10 -1.6038
    0 -4 10 3.38163
    -1 4 -10 -5.4
    1 -4 10 6.27922
    -2 4 -10 89.9686
    2 -4 10 96.9877
    -3 4 -10 48.2571
    3 -4 10 48.7198
    -4 4 -10 -7.9712
    4 -4 10 3.14062
    -5 4 -10 15.3707
    5 -4 10 23.3777
    -6 4 -10 -1.1351
    6 -4 10 -1.4979
    -7 4 -10 -9.3932
    -8 4 -10 120.211
    -9 4 -10 91.6973
    10 3 -10 25.3951
    9 3 -10 16.7882
    -9 -3 10 29.1402
    8 3 -10 7.76166
    -8 -3 10 2.6181
    7 3 -10 -10.402
    -7 -3 10 4.18551
    6 3 -10 177.303
    -6 -3 10 168.026
    5 3 -10 8.8687
    -5 -3 10 16.7514
    4 3 -10 50.2638
    -4 -3 10 54.4367
    3 3 -10 27.5607
    -3 -3 10 21.9742
    2 3 -10 1.99649
    -2 -3 10 1.79113
    1 3 -10 36.4263
    -1 -3 10 28.852
    0 3 -10 144.593
    0 -3 10 122.438
    -1 3 -10 23.5766
    -1 3 -10 22.8555
    1 -3 10 8.15341
    -2 3 -10 85.2966
    -2 3 -10 100.371
    2 -3 10 108.266
    -3 3 -10 67.9186
    -3 3 -10 68.2807
    3 -3 10 70.3154
    -4 3 -10 1.47986
    -4 3 -10 -15.551
    4 -3 10 -13.885
    -5 3 -10 10.2418
    -5 3 -10 20.1522
    5 -3 10 16.5539
    -6 3 -10 99.8991
    -6 3 -10 89.5637
    6 -3 10 94.4528
    -7 3 -10 22.6362
    -7 3 -10 12.9023
    -8 3 -10 63.9439
    -8 3 -10 48.5139
    -9 3 -10 7.23018
    10 2 -10 16.2504
    9 2 -10 -0.2159
    -9 -2 10 5.38645
    8 2 -10 122.136
    -8 -2 10 96.4462
    7 2 -10 12.7299
    -7 -2 10 1.17299
    6 2 -10 197.818
    -6 -2 10 199.917
    5 2 -10 93.268
    -5 -2 10 107.025
    4 2 -10 -1.8683
    -4 -2 10 11.8727
    3 2 -10 75.1685
    -3 -2 10 63.4915
    2 2 -10 47.7096
    -2 -2 10 43.599
    1 2 -10 44.2429
    -1 -2 10 45.5455
    0 2 -10 89.8996
    0 -2 10 98.0331
    -1 2 -10 97.6499
    -1 2 -10 95.9907
    1 -2 10 98.4451
    -2 2 -10 27.7823
    -2 2 -10 20.1956
    2 -2 10 25.4668
    -3 2 -10 -0.2142
    -3 2 -10 -11.245
    3 -2 10 -2.1373
    -4 2 -10 17.0227
    -4 2 -10 23.139
    4 -2 10 20.908
    -5 2 -10 69.435
    -5 2 -10 65.6044
    5 -2 10 71.9288
    -6 2 -10 129.881
    -6 2 -10 115.293
    6 -2 10 130.245
    -7 2 -10 24.3013
    -7 2 -10 18.4655
    -8 2 -10 8.61798
    -8 2 -10 7.89488
    -9 2 -10 53.9439
    -9 2 -10 60.7582
    -10 2 -10 44.5142
    -10 2 -10 11.0712
    10 1 -10 -5.1809
    9 1 -10 38.6103
    8 1 -10 149.672
    7 1 -10 14.8404
    -7 -1 10 21.7604
    6 1 -10 34.4705
    -6 -1 10 34.701
    5 1 -10 11.4644
    -5 -1 10 7.77427
    4 1 -10 -2.0656
    -4 -1 10 -1.5246
    3 1 -10 148.173
    -3 -1 10 162.911
    2 1 -10 155.813
    -2 -1 10 155.031
    1 1 -10 8.6226
    -1 -1 10 8.85937
    0 1 -10 3.49467
    0 1 -10 5.37692
    0 -1 10 16.2392
    -1 1 -10 33.3809
    -1 1 -10 42.2832
    1 -1 10 34.9572
    -2 1 -10 18.7588
    -2 1 -10 5.93015
    2 -1 10 4.41207
    -3 1 -10 52.2382
    -3 1 -10 60.2598
    3 -1 10 57.8921
    -4 1 -10 39.7416
    -4 1 -10 41.379
    4 -1 10 32.5841
    -5 1 -10 8.18909
    -5 1 -10 12.9824
    5 -1 10 16.579
    -6 1 -10 23.1069
    -6 1 -10 38.3864
    -7 1 -10 -5.1683
    -7 1 -10 -16.965
    -8 1 -10 -2.3999
    -8 1 -10 13.1766
    -9 1 -10 48.2693
    -9 1 -10 27.0142
    -10 1 -10 55.7057
    -10 1 -10 11.8676
    10 0 -10 25.2922
    9 0 -10 11.2461
    8 0 -10 56.4563
    7 0 -10 3.08615
    6 0 -10 -11.929
    -6 0 10 -13.907
    5 0 -10 163.245
    -5 0 10 159.527
    4 0 -10 111.483
    -4 0 10 87.797
    3 0 -10 30.2307
    -3 0 10 27.4381
    2 0 -10 32.3877
    -2 0 10 24.0504
    1 0 -10 12.3554
    -1 0 10 4.68018
    0 0 -10 12.4754
    0 0 10 2.69093
    -1 0 -10 81.2843
    1 0 10 77.7875
    -2 0 -10 156.266
    -2 0 -10 198.689
    2 0 10 151.779
    -3 0 -10 19.4506
    -3 0 -10 20.2487
    3 0 10 26.2092
    -4 0 -10 64.4331
    -4 0 -10 64.4048
    4 0 10 75.8748
    -5 0 -10 3.67002
    -5 0 -10 2.27154
    5 0 10 1.06586
    -6 0 -10 4.04867
    -6 0 -10 -1.7272
    -7 0 -10 35.8498
    -7 0 -10 41.5158
    -8 0 -10 9.81698
    -8 0 -10 -3.2346
    -9 0 -10 59.7903
    -9 0 -10 33.5779
    -10 0 -10 64.6637
    -10 0 -10 109.203
    -11 0 -10 -16.523
    10 -1 -10 26.1074
    9 -1 -10 1.68525
    8 -1 -10 7.1413
    7 -1 -10 14.6481
    6 -1 -10 -8.9554
    5 -1 -10 95.7604
    4 -1 -10 151.129
    -4 1 10 135.12
    3 -1 -10 24.3345
    -3 1 10 40.4833
    2 -1 -10 16.1783
    -2 1 10 15.1454
    1 -1 -10 14.8504
    -1 1 10 16.3319
    0 -1 -10 0.11739
    0 1 10 2.72714
    -1 -1 -10 201.183
    1 1 10 214.851
    -2 -1 -10 135.121
    2 1 10 129.295
    -3 -1 -10 5.24374
    -3 -1 -10 -1.2903
    3 1 10 -2.3322
    -4 -1 -10 2.86811
    -4 -1 -10 6.66929
    4 1 10 6.05892
    -5 -1 -10 46.6794
    -5 -1 -10 53.408
    5 1 10 36.458
    -6 -1 -10 0.33828
    -6 -1 -10 7.06383
    -7 -1 -10 138.964
    -7 -1 -10 178.892
    -8 -1 -10 58.7874
    -8 -1 -10 56.1333
    -9 -1 -10 2.61929
    -9 -1 -10 23.786
    -10 -1 -10 8.63444
    -11 -1 -10 3.44041
    9 -2 -10 -10.355
    8 -2 -10 14.6094
    7 -2 -10 100.708
    6 -2 -10 76.4333
    5 -2 -10 -2.6666
    4 -2 -10 12.6804
    3 -2 -10 5.22416
    2 -2 -10 15.0328
    1 -2 -10 429.125
    -1 2 10 411.467
    0 -2 -10 156.441
    0 2 10 126.204
    -1 -2 -10 91.8445
    1 2 10 99.2016
    -2 -2 -10 20.4516
    2 2 10 12.5275
    -3 -2 -10 22.9551
    3 2 10 9.35247
    -4 -2 -10 19.0871
    -4 -2 -10 30.6632
    -5 -2 -10 81.0569
    -5 -2 -10 83.9159
    -6 -2 -10 19.0716
    -6 -2 -10 -1.7817
    -7 -2 -10 44.1808
    -7 -2 -10 19.1195
    -8 -2 -10 47.8969
    -8 -2 -10 26.1822
    -9 -2 -10 4.50762
    -9 -2 -10 25.1672
    -10 -2 -10 9.71051
    -11 -2 -10 28.3966
    9 -3 -10 93.8576
    8 -3 -10 10.5157
    7 -3 -10 8.23209
    6 -3 -10 7.16039
    5 -3 -10 13.288
    4 -3 -10 208.992
    3 -3 -10 178.094
    2 -3 -10 3.17796
    1 -3 -10 134.089
    0 -3 -10 95.4457
    -1 -3 -10 -1.7916
    -2 -3 -10 97.0689
    -3 -3 -10 157.933
    -4 -3 -10 22.9553
    -4 -3 -10 17.9875
    -5 -3 -10 75.1167
    -5 -3 -10 75.5052
    -6 -3 -10 13.5857
    -6 -3 -10 13.6412
    -7 -3 -10 4.6279
    -7 -3 -10 -0.678
    -8 -3 -10 -0.6005
    -8 -3 -10 -5.8228
    -9 -3 -10 80.8732
    -9 -3 -10 63.5484
    -10 -3 -10 -3.898
    -10 -3 -10 51.5157
    -11 -3 -10 92.6376
    9 -4 -10 12.9529
    8 -4 -10 1.37879
    7 -4 -10 6.45068
    6 -4 -10 -2.3549
    5 -4 -10 34.1907
    4 -4 -10 25.554
    3 -4 -10 96.9835
    2 -4 -10 5.85296
    1 -4 -10 10.3128
    0 -4 -10 25.7254
    -1 -4 -10 44.7351
    -2 -4 -10 64.9022
    -3 -4 -10 203.103
    -4 -4 -10 3.44068
    -5 -4 -10 -10.528
    -5 -4 -10 8.3964
    -6 -4 -10 -1.1702
    -6 -4 -10 22.6002
    -7 -4 -10 29.8838
    -7 -4 -10 19.6535
    -8 -4 -10 16.1381
    -8 -4 -10 19.6394
    -9 -4 -10 121.824
    -9 -4 -10 108.692
    -10 -4 -10 23.4161
    -10 -4 -10 2.27442
    -11 -4 -10 35.4135
    9 -5 -10 2.27445
    8 -5 -10 -21.023
    7 -5 -10 4.41318
    6 -5 -10 38.157
    5 -5 -10 100.786
    4 -5 -10 8.20787
    3 -5 -10 29.4487
    2 -5 -10 57.8846
    1 -5 -10 96.0186
    0 -5 -10 191.266
    -1 -5 -10 505.943
    -2 -5 -10 6.59096
    -3 -5 -10 30.5931
    -4 -5 -10 -2.419
    -5 -5 -10 13.913
    -5 -5 -10 -2.7658
    -6 -5 -10 141.871
    -6 -5 -10 93.6462
    -7 -5 -10 169.814
    -7 -5 -10 144.004
    -8 -5 -10 -15.259
    -8 -5 -10 6.60604
    -9 -5 -10 29.671
    -9 -5 -10 25.8434
    -10 -5 -10 -5.5277
    -10 -5 -10 35.589
    -11 -5 -10 15.8418
    -11 -5 -10 25.631
    8 -6 -10 30.6918
    7 -6 -10 14.0731
    6 -6 -10 11.4531
    5 -6 -10 31.7067
    4 -6 -10 7.54376
    3 -6 -10 -2.1514
    2 -6 -10 62.1235
    1 -6 -10 39.9266
    0 -6 -10 79.0411
    -1 -6 -10 73.7748
    -2 -6 -10 5.64936
    -3 -6 -10 -2.1891
    -4 -6 -10 119.741
    -5 -6 -10 36.9004
    -6 -6 -10 58.4016
    -6 -6 -10 47.4994
    -7 -6 -10 46.4968
    -7 -6 -10 97.6096
    -8 -6 -10 -2.5578
    -8 -6 -10 21.5732
    -9 -6 -10 16.9645
    -9 -6 -10 25.3767
    -10 -6 -10 48.2132
    -10 -6 -10 35.0184
    -11 -6 -10 -5.8218
    -11 -6 -10 32.4791
    8 -7 -10 36.2321
    7 -7 -10 23.1302
    6 -7 -10 10.3384
    5 -7 -10 12.1734
    4 -7 -10 68.0981
    3 -7 -10 1.62675
    2 -7 -10 41.3509
    1 -7 -10 42.3464
    0 -7 -10 2.75589
    -1 -7 -10 42.8687
    -2 -7 -10 27.4876
    -3 -7 -10 6.2729
    -4 -7 -10 75.1453
    -5 -7 -10 25.1664
    -6 -7 -10 -12.944
    -6 -7 -10 7.92235
    -7 -7 -10 24.2372
    -7 -7 -10 -1.056
    -8 -7 -10 65.1022
    -8 -7 -10 36.954
    -9 -7 -10 22.0684
    -9 -7 -10 12.7464
    -10 -7 -10 40.6449
    -10 -7 -10 25.9245
    -11 -7 -10 23.0451
    7 -8 -10 -10.793
    6 -8 -10 3.71735
    5 -8 -10 28.1587
    4 -8 -10 181.935
    3 -8 -10 12.7079
    2 -8 -10 27.156
    1 -8 -10 58.3158
    0 -8 -10 8.22939
    -1 -8 -10 130.098
    -2 -8 -10 82.3134
    -3 -8 -10 0.61391
    -4 -8 -10 37.0136
    -5 -8 -10 6.49134
    -6 -8 -10 -17.776
    -6 -8 -10 -27.115
    -7 -8 -10 -7.3387
    -7 -8 -10 10.0205
    -8 -8 -10 205.105
    -8 -8 -10 150.377
    -9 -8 -10 60.7395
    -9 -8 -10 48.7896
    -10 -8 -10 0.94717
    -10 -8 -10 14.2188
    -11 -8 -10 8.014
    7 -9 -10 -1.9631
    6 -9 -10 4.13634
    5 -9 -10 12.4888
    4 -9 -10 27.4406
    3 -9 -10 1.39592
    2 -9 -10 24.181
    1 -9 -10 31.6517
    0 -9 -10 39.9037
    -1 -9 -10 36.4297
    -2 -9 -10 78.5819
    -3 -9 -10 0.02991
    -4 -9 -10 25.4032
    -5 -9 -10 46.5147
    -6 -9 -10 66.6039
    -6 -9 -10 85.1688
    -7 -9 -10 -18.752
    -7 -9 -10 -21.467
    -8 -9 -10 124.192
    -8 -9 -10 112.8
    -9 -9 -10 9.75058
    -9 -9 -10 49.7077
    -10 -9 -10 19.1015
    -10 -9 -10 -11.672
    6 -10 -10 -2.873
    5 -10 -10 -10.659
    4 -10 -10 -9.1994
    3 -10 -10 55.0806
    2 -10 -10 20.8558
    1 -10 -10 -4.0635
    0 -10 -10 39.0312
    -1 -10 -10 -13.623
    -2 -10 -10 -9.2138
    -3 -10 -10 78.2406
    -4 -10 -10 11.7756
    -5 -10 -10 115.408
    -6 -10 -10 108.248
    -6 -10 -10 103.697
    -7 -10 -10 -5.065
    -7 -10 -10 -12.886
    -8 -10 -10 7.38267
    -8 -10 -10 -9.5191
    -9 -10 -10 21.8385
    -9 -10 -10 -13.618
    5 -11 -10 1.93812
    4 -11 -10 10.4548
    3 -11 -10 84.9914
    2 -11 -10 6.27293
    1 -11 -10 -4.8709
    0 -11 -10 -3.4477
    -1 -11 -10 12.7518
    -2 -11 -10 -17.879
    -3 -11 -10 60.4451
    -4 -11 -10 7.63881
    -5 -11 -10 19.167
    -6 -11 -10 8.72481
    -6 -11 -10 26.9805
    -7 -11 -10 -20.515
    -7 -11 -10 24.4148
    -7 -11 -10 -36.034
    -8 -11 -10 -22.873
    -8 -11 -10 13.0299
    -9 -11 -10 16.9403
    -9 -11 -10 11.8188
    3 -12 -10 52.3644
    2 -12 -10 -11.69
    1 -12 -10 20.4396
    0 -12 -10 1.46133
    -1 -12 -10 44.9138
    -2 -12 -10 12.4021
    -3 -12 -10 12.3964
    -4 -12 -10 -16.212
    -4 -12 -10 7.61052
    -5 -12 -10 -16.28
    -5 -12 -10 -7.1786
    -6 -12 -10 18.827
    -6 -12 -10 12.7949
    -7 -12 -10 21.8377
    -7 -12 -10 24.9475
    -8 -12 -10 -8.4262
    0 -13 -10 12.7714
    0 -13 -10 9.01307
    -1 -13 -10 29.8852
    -1 -13 -10 56.9383
    -2 -13 -10 14.4503
    -2 -13 -10 11.7296
    -3 -13 -10 -4.0895
    -3 -13 -10 10.5367
    -4 -13 -10 31.1089
    -4 -13 -10 24.8307
    -5 -13 -10 14.7408
    -5 -13 -10 3.18873
    -6 -13 -10 2.56993
    -6 -13 -10 5.65141
    -5 -9 11 21.8931
    -4 -9 11 39.568
    -3 -9 11 -4.4643
    -2 -9 11 -14.075
    -1 -9 11 -19.523
    0 -9 11 -20.846
    1 -9 11 -6.323
    2 -9 11 42.2588
    3 -9 11 -20.314
    -6 -8 11 18.8876
    -5 -8 11 5.86605
    -4 -8 11 -22.774
    -3 -8 11 -6.9786
    -2 -8 11 -13.116
    -1 -8 11 15.9385
    0 -8 11 33.1252
    1 -8 11 1.19318
    2 -8 11 24.6792
    -3 8 -11 1.477
    3 -8 11 -16.038
    -4 8 -11 -0.9562
    4 -8 11 -8.6312
    5 -8 11 22.5052
    -7 -7 11 13.2977
    -6 -7 11 31.0643
    -5 -7 11 -9.5264
    -4 -7 11 2.17183
    -3 -7 11 62.5988
    -2 -7 11 24.4122
    -1 -7 11 52.9509
    0 -7 11 69.3792
    1 -7 11 -11.466
    -2 7 -11 -3.9947
    2 -7 11 -2.1599
    -3 7 -11 17.2991
    3 -7 11 -1.1716
    -4 7 -11 -12.637
    4 -7 11 6.44837
    -5 7 -11 0.95794
    5 -7 11 22.4826
    -6 7 -11 26.868
    6 -7 11 34.7945
    -8 -6 11 17.8321
    -7 -6 11 -10.688
    -6 -6 11 -2.2276
    -5 -6 11 24.4154
    -4 -6 11 26.0251
    -3 -6 11 144.671
    -2 -6 11 52.3407
    -1 -6 11 13.9726
    0 -6 11 -4.4048
    1 -6 11 7.83212
    -2 6 -11 -14.003
    2 -6 11 -1.566
    -3 6 -11 88.6151
    3 -6 11 103.198
    -4 6 -11 12.1722
    4 -6 11 28.7055
    -5 6 -11 1.88688
    5 -6 11 2.19274
    -6 6 -11 -10.992
    6 -6 11 -3.1979
    -7 6 -11 -2.8782
    9 5 -11 25.7461
    -9 -5 11 16.233
    8 5 -11 7.65244
    -8 -5 11 -5.4084
    7 5 -11 23.2622
    -7 -5 11 0.92519
    6 5 -11 55.1997
    -6 -5 11 54.469
    5 5 -11 121.326
    -5 -5 11 135.126
    4 5 -11 -2.1512
    -4 -5 11 3.9867
    3 5 -11 55.4608
    -3 -5 11 51.0775
    2 5 -11 17.4565
    -2 -5 11 19.882
    -1 -5 11 25.6104
    0 -5 11 4.62099
    1 -5 11 160.396
    -2 5 -11 27.3258
    2 -5 11 44.8503
    -3 5 -11 56.0132
    3 -5 11 79.0111
    -4 5 -11 4.54488
    4 -5 11 -10.005
    -5 5 -11 2.71587
    5 -5 11 13.2845
    -6 5 -11 40.7395
    6 -5 11 10.5767
    -7 5 -11 13.7124
    9 4 -11 2.00114
    -9 -4 11 7.35254
    8 4 -11 41.656
    -8 -4 11 35.6935
    7 4 -11 38.3888
    -7 -4 11 37.9116
    6 4 -11 38.1808
    -6 -4 11 42.6056
    5 4 -11 70.7419
    -5 -4 11 69.5301
    4 4 -11 -1.7674
    -4 -4 11 -7.5748
    3 4 -11 30.5628
    -3 -4 11 44.2161
    2 4 -11 122.325
    -2 -4 11 102.162
    1 4 -11 1.51611
    -1 -4 11 9.55987
    0 4 -11 24.1548
    0 -4 11 28.1992
    -1 4 -11 85.1527
    -1 4 -11 88.8571
    1 -4 11 84.7867
    -2 4 -11 16.8295
    2 -4 11 19.9068
    -3 4 -11 22.7366
    -3 4 -11 0.93384
    3 -4 11 3.45196
    -4 4 -11 6.37381
    4 -4 11 20.2865
    -5 4 -11 22.6433
    5 -4 11 37.0291
    -6 4 -11 23.2331
    6 -4 11 28.2905
    -7 4 -11 84.3846
    -8 4 -11 -3.8681
    9 3 -11 -5.4724
    -9 -3 11 8.57175
    8 3 -11 35.6031
    -8 -3 11 34.4752
    7 3 -11 91.9772
    -7 -3 11 92.9118
    6 3 -11 1.31338
    -6 -3 11 -2.2594
    5 3 -11 6.22856
    -5 -3 11 -0.3216
    4 3 -11 64.4008
    -4 -3 11 48.9459
    3 3 -11 9.23376
    -3 -3 11 1.84089
    2 3 -11 83.331
    -2 -3 11 72.9114
    1 3 -11 136.987
    -1 -3 11 153.724
    0 3 -11 49.027
    0 -3 11 50.0506
    -1 3 -11 34.2078
    -1 3 -11 40.9309
    1 -3 11 48.9938
    -2 3 -11 -3.9139
    -2 3 -11 -8.4188
    2 -3 11 2.66406
    -3 3 -11 5.26961
    -3 3 -11 -12.294
    3 -3 11 1.01134
    -4 3 -11 77.5925
    -4 3 -11 87.2722
    4 -3 11 97.5211
    -5 3 -11 61.7046
    -5 3 -11 51.0225
    5 -3 11 83.8751
    -6 3 -11 1.48275
    -6 3 -11 22.0676
    6 -3 11 24.4695
    -7 3 -11 16.6081
    -8 3 -11 -16.679
    -9 3 -11 -14.738
    9 2 -11 9.21007
    -9 -2 11 52.5968
    8 2 -11 -0.1381
    -8 -2 11 9.40802
    7 2 -11 10.4501
    -7 -2 11 6.09623
    6 2 -11 38.4819
    -6 -2 11 19.1393
    5 2 -11 -1.6467
    -5 -2 11 8.13126
    4 2 -11 259.785
    -4 -2 11 234.364
    3 2 -11 58.3704
    -3 -2 11 64.6062
    2 2 -11 -2.2057
    -2 -2 11 -0.2053
    1 2 -11 10.1118
    -1 -2 11 14.8831
    0 2 -11 19.5298
    0 -2 11 24.6417
    -1 2 -11 27.812
    -1 2 -11 18.4169
    1 -2 11 21.8863
    -2 2 -11 111.846
    -2 2 -11 95.5424
    2 -2 11 105.549
    -3 2 -11 36.7256
    -3 2 -11 41.0062
    3 -2 11 38.3787
    -4 2 -11 73.8405
    -4 2 -11 55.8493
    4 -2 11 51.7894
    -5 2 -11 2.99618
    -5 2 -11 -1.012
    5 -2 11 -3.607
    -6 2 -11 30.0109
    -6 2 -11 15.042
    6 -2 11 25.285
    -7 2 -11 -4.7713
    -7 2 -11 17.2438
    -8 2 -11 86.0942
    -8 2 -11 79.1879
    -9 2 -11 -15.461
    -9 2 -11 -12.122
    9 1 -11 12.2454
    8 1 -11 7.52249
    7 1 -11 15.1623
    -7 -1 11 9.38924
    6 1 -11 45.9847
    -6 -1 11 55.9156
    5 1 -11 8.48069
    -5 -1 11 4.1071
    4 1 -11 68.9447
    -4 -1 11 26.51
    3 1 -11 23.9706
    -3 -1 11 19.4515
    2 1 -11 2.66008
    -2 -1 11 7.09088
    1 1 -11 25.9597
    -1 -1 11 29.6142
    0 1 -11 90.9502
    0 -1 11 98.6823
    -1 1 -11 13.5025
    -1 1 -11 3.6913
    1 -1 11 9.73013
    -2 1 -11 45.0408
    -2 1 -11 57.6361
    2 -1 11 53.6693
    -3 1 -11 30.1289
    -3 1 -11 29.4986
    3 -1 11 32.8126
    -4 1 -11 -5.7912
    -4 1 -11 -8.6705
    4 -1 11 3.45504
    -5 1 -11 38.4996
    -5 1 -11 25.1701
    5 -1 11 43.6374
    -6 1 -11 41.7109
    -6 1 -11 39.2151
    6 -1 11 40.4712
    -7 1 -11 62.8468
    -7 1 -11 70.5211
    -8 1 -11 142.845
    -8 1 -11 161.963
    -9 1 -11 -2.9989
    -9 1 -11 -10.013
    -10 1 -11 16.8829
    -10 1 -11 -4.2291
    9 0 -11 20.5421
    8 0 -11 5.99115
    7 0 -11 -5.336
    6 0 -11 19.8365
    -6 0 11 27.7179
    5 0 -11 5.12479
    -5 0 11 7.82785
    4 0 -11 1.47904
    -4 0 11 16.1899
    3 0 -11 15.3354
    -3 0 11 14.8348
    2 0 -11 71.7395
    -2 0 11 75.8165
    1 0 -11 -5.37
    -1 0 11 0.29512
    0 0 -11 255.31
    0 0 11 227.264
    -1 0 -11 123.975
    1 0 11 129.06
    -2 0 -11 -8.3863
    -2 0 -11 -6.8397
    2 0 11 11.5809
    -3 0 -11 -4.5039
    -3 0 -11 6.6957
    3 0 11 4.56798
    -4 0 -11 -1.6504
    -4 0 -11 -0.5714
    4 0 11 -2.5109
    -5 0 -11 84.8084
    -5 0 -11 89.2521
    5 0 11 100.118
    -6 0 -11 71.5103
    -6 0 -11 49.8083
    6 0 11 67.9993
    -7 0 -11 1.56984
    -7 0 -11 3.45289
    -8 0 -11 22.3161
    -8 0 -11 27.3142
    -9 0 -11 8.52199
    -9 0 -11 7.44263
    -10 0 -11 -5.4383
    -10 0 -11 16.973
    -11 0 -11 55.7872
    9 -1 -11 37.0727
    8 -1 -11 22.028
    7 -1 -11 -6.7886
    6 -1 -11 4.99462
    5 -1 -11 15.6652
    4 -1 -11 -5.613
    -4 1 11 -7.2262
    3 -1 -11 119.268
    -3 1 11 113.206
    2 -1 -11 53.4001
    -2 1 11 54.2241
    1 -1 -11 26.7682
    -1 1 11 28.755
    0 -1 -11 113.076
    0 1 11 113.958
    -1 -1 -11 10.8131
    1 1 11 10.6719
    -2 -1 -11 10.3355
    2 1 11 8.34375
    -3 -1 -11 76.7235
    -3 -1 -11 72.2534
    3 1 11 93.689
    -4 -1 -11 88.9694
    -4 -1 -11 78.7492
    4 1 11 75.9934
    -5 -1 -11 -9.7647
    -5 -1 -11 1.98199
    5 1 11 -4.4514
    -6 -1 -11 36.2317
    -6 -1 -11 31.7152
    6 1 11 29.7129
    -7 -1 -11 3.5449
    -7 -1 -11 -9.2002
    -8 -1 -11 16.7492
    -8 -1 -11 -4.7033
    -9 -1 -11 46.0278
    -9 -1 -11 45.6547
    -10 -1 -11 74.4264
    -10 -1 -11 43.555
    -11 -1 -11 29.2801
    9 -2 -11 -14.931
    8 -2 -11 14.2476
    7 -2 -11 8.88128
    6 -2 -11 5.96912
    5 -2 -11 24.7945
    4 -2 -11 24.122
    3 -2 -11 77.4645
    2 -2 -11 35.1687
    1 -2 -11 121.617
    -1 2 11 98.9499
    0 -2 -11 5.88089
    0 2 11 4.1092
    -1 -2 -11 362.762
    1 2 11 350.103
    -2 -2 -11 13.8272
    2 2 11 33.8555
    -3 -2 -11 68.1321
    3 2 11 71.2813
    -4 -2 -11 36.6381
    -4 -2 -11 60.3247
    -5 -2 -11 7.88554
    -5 -2 -11 9.31362
    -6 -2 -11 -2.054
    -6 -2 -11 -7.9197
    -7 -2 -11 65.5132
    -7 -2 -11 68.7818
    -8 -2 -11 37.5236
    -8 -2 -11 51.9253
    -9 -2 -11 20.4704
    -9 -2 -11 16.7401
    -10 -2 -11 55.4091
    -10 -2 -11 42.485
    -11 -2 -11 23.0823
    -11 -2 -11 2.12261
    9 -3 -11 1.93618
    8 -3 -11 5.09726
    7 -3 -11 21.3422
    6 -3 -11 29.4403
    5 -3 -11 111.373
    4 -3 -11 120.929
    3 -3 -11 19.5378
    2 -3 -11 9.94068
    1 -3 -11 106.047
    0 -3 -11 -3.5825
    -1 -3 -11 416.495
    -2 -3 -11 74.8936
    -3 -3 -11 23.3137
    -4 -3 -11 11.5685
    -4 -3 -11 0.72402
    -5 -3 -11 18.3981
    -5 -3 -11 8.29484
    -6 -3 -11 -6.7903
    -6 -3 -11 8.11718
    -7 -3 -11 102.171
    -7 -3 -11 99.0632
    -8 -3 -11 89.2384
    -8 -3 -11 77.6602
    -9 -3 -11 -4.0935
    -9 -3 -11 0.52539
    -10 -3 -11 6.3007
    -10 -3 -11 -0.4373
    -11 -3 -11 19.4241
    -11 -3 -11 -3.6526
    8 -4 -11 -5.3713
    7 -4 -11 65.5639
    6 -4 -11 -5.144
    5 -4 -11 60.0362
    4 -4 -11 4.51872
    3 -4 -11 18.9715
    2 -4 -11 4.13763
    1 -4 -11 14.4978
    0 -4 -11 23.9707
    -1 -4 -11 13.1866
    -2 -4 -11 3.57885
    -3 -4 -11 5.00468
    -4 -4 -11 5.94207
    -5 -4 -11 189.498
    -5 -4 -11 206.674
    -6 -4 -11 12.4015
    -6 -4 -11 17.4312
    -7 -4 -11 51.6242
    -7 -4 -11 50.7969
    -8 -4 -11 25.4213
    -8 -4 -11 32.8502
    -9 -4 -11 9.70405
    -9 -4 -11 -17.014
    -10 -4 -11 -14.257
    -10 -4 -11 -3.2902
    -11 -4 -11 47.9661
    -11 -4 -11 47.0329
    8 -5 -11 24.6587
    7 -5 -11 48.5451
    6 -5 -11 3.61037
    5 -5 -11 72.8206
    4 -5 -11 13.1584
    3 -5 -11 61.3542
    2 -5 -11 4.91157
    1 -5 -11 58.5184
    0 -5 -11 9.35957
    -1 -5 -11 225.704
    -2 -5 -11 29.3517
    -3 -5 -11 13.2182
    -4 -5 -11 -7.0514
    -5 -5 -11 173.159
    -6 -5 -11 61.2115
    -6 -5 -11 39.4196
    -7 -5 -11 19.31
    -7 -5 -11 1.66984
    -8 -5 -11 72.6397
    -8 -5 -11 86.3283
    -9 -5 -11 67.5248
    -9 -5 -11 71.8127
    -10 -5 -11 28.3235
    -10 -5 -11 -4.9215
    -11 -5 -11 57.2466
    8 -6 -11 2.23808
    7 -6 -11 21.7437
    6 -6 -11 7.31892
    5 -6 -11 56.2497
    4 -6 -11 87.0908
    3 -6 -11 132.489
    2 -6 -11 -6.7708
    1 -6 -11 -1.6888
    0 -6 -11 8.9966
    -1 -6 -11 28.6829
    -2 -6 -11 7.46802
    -3 -6 -11 67.3559
    -4 -6 -11 6.26034
    -5 -6 -11 19.7414
    -6 -6 -11 28.525
    -6 -6 -11 6.68013
    -7 -6 -11 8.67524
    -7 -6 -11 28.1412
    -8 -6 -11 145.196
    -9 -6 -11 153.291
    -9 -6 -11 138.954
    -10 -6 -11 25.6519
    -10 -6 -11 -13.533
    -11 -6 -11 5.87371
    7 -7 -11 7.22126
    6 -7 -11 47.988
    5 -7 -11 44.559
    4 -7 -11 37.5856
    3 -7 -11 47.0251
    2 -7 -11 3.81237
    1 -7 -11 32.6256
    0 -7 -11 -9.2553
    -1 -7 -11 47.9053
    -2 -7 -11 -4.1265
    -3 -7 -11 14.8375
    -4 -7 -11 35.3229
    -5 -7 -11 3.46999
    -6 -7 -11 191.794
    -6 -7 -11 209.801
    -7 -7 -11 150.341
    -7 -7 -11 171.532
    -8 -7 -11 17.1822
    -8 -7 -11 4.7201
    -9 -7 -11 43.6179
    -9 -7 -11 8.76749
    -10 -7 -11 20.0086
    -10 -7 -11 25.7247
    7 -8 -11 20.6624
    6 -8 -11 14.2214
    5 -8 -11 4.10484
    4 -8 -11 2.55556
    3 -8 -11 12.4348
    2 -8 -11 58.5391
    1 -8 -11 -1.452
    0 -8 -11 26.7922
    -1 -8 -11 33.8384
    -2 -8 -11 -11.182
    -3 -8 -11 -4.7331
    -4 -8 -11 84.5884
    -5 -8 -11 7.76195
    -6 -8 -11 80.1472
    -6 -8 -11 126.03
    -7 -8 -11 70.8333
    -7 -8 -11 77.0677
    -8 -8 -11 23.9393
    -8 -8 -11 5.71396
    -9 -8 -11 40.3722
    -9 -8 -11 -0.1306
    -10 -8 -11 19.912
    6 -9 -11 -6.0227
    5 -9 -11 27.0154
    4 -9 -11 11.6258
    3 -9 -11 -2.9632
    2 -9 -11 113.119
    1 -9 -11 18.6362
    0 -9 -11 13.8936
    -1 -9 -11 7.7437
    -2 -9 -11 11.2263
    -3 -9 -11 13.6106
    -4 -9 -11 100.609
    -5 -9 -11 19.5401
    -6 -9 -11 11.2028
    -7 -9 -11 -13.732
    -7 -9 -11 10.0872
    -8 -9 -11 18.7155
    -8 -9 -11 14.7617
    -9 -9 -11 -25.998
    -9 -9 -11 23.3945
    -10 -9 -11 43.8408
    5 -10 -11 27.8705
    4 -10 -11 26.5112
    3 -10 -11 -10.054
    2 -10 -11 8.46718
    1 -10 -11 1.56451
    0 -10 -11 11.0441
    -1 -10 -11 49.5035
    -2 -10 -11 103.767
    -3 -10 -11 1.46052
    -4 -10 -11 27.4453
    -5 -10 -11 -7.6046
    -6 -10 -11 3.27335
    -7 -10 -11 33.1686
    -8 -10 -11 62.7891
    -8 -10 -11 55.69
    -9 -10 -11 19.3812
    4 -11 -11 16.5976
    3 -11 -11 2.00953
    2 -11 -11 13.9953
    1 -11 -11 34.9882
    0 -11 -11 31.8366
    -1 -11 -11 1.48694
    -2 -11 -11 36.9765
    -3 -11 -11 -9.4683
    -4 -11 -11 -1.7832
    -5 -11 -11 32.4203
    -6 -11 -11 18.1952
    -7 -11 -11 23.7949
    -7 -11 -11 -3.2906
    -8 -11 -11 26.1032
    3 -12 -11 23.8313
    2 -12 -11 -1.4763
    1 -12 -11 33.91
    0 -12 -11 41.9159
    -1 -12 -11 3.67798
    -2 -12 -11 -6.3546
    -3 -12 -11 0.13631
    -4 -12 -11 -9.2281
    -5 -12 -11 28.6238
    -6 -12 -11 19.7214
    -6 -12 -11 34.3234
    -7 -12 -11 8.73018
    -7 -12 -11 29.8853
    0 -13 -11 -5.0094
    -1 -13 -11 5.55744
    -2 -13 -11 0.74474
    -3 -13 -11 20.2396
    -3 -13 -11 27.4908
    -4 -13 -11 3.99695
    -4 -13 -11 12.5699
    -5 -13 -11 13.8729
    -5 -13 -11 -9.9852
    -5 -8 12 16.4444
    -4 -8 12 30.0635
    -3 -8 12 8.19239
    -2 -8 12 24.0901
    -1 -8 12 -13.838
    0 -8 12 1.16669
    1 -8 12 -3.5658
    2 -8 12 -10.121
    3 -8 12 21.1912
    4 -8 12 34.3041
    -6 -7 12 5.52785
    -5 -7 12 28.731
    -4 -7 12 50.5111
    -3 -7 12 -17.827
    -2 -7 12 -7.5082
    -1 -7 12 -14.049
    0 -7 12 -21.501
    1 -7 12 22.3388
    2 -7 12 60.3782
    -3 7 -12 -11.111
    3 -7 12 -12.817
    -4 7 -12 6.08497
    4 -7 12 14.8392
    -5 7 -12 -17.07
    5 -7 12 -12.207
    -7 -6 12 33.9713
    -6 -6 12 12.0415
    -5 -6 12 6.72359
    -4 -6 12 11.2573
    -3 -6 12 -3.33
    -2 -6 12 10.6941
    -1 -6 12 73.8294
    0 -6 12 100.796
    1 -6 12 4.63316
    -2 6 -12 57.1456
    2 -6 12 63.8763
    -3 6 -12 -0.274
    3 -6 12 9.42613
    -4 6 -12 2.02481
    4 -6 12 -5.37
    -5 6 -12 17.7234
    5 -6 12 46.8453
    -6 6 -12 2.63407
    6 -6 12 8.10149
    8 5 -12 0.76354
    -8 -5 12 0.79643
    7 5 -12 39.8266
    -7 -5 12 35.1194
    6 5 -12 -16.894
    -6 -5 12 -4.064
    5 5 -12 0.91196
    -5 -5 12 5.57261
    4 5 -12 38.0859
    -4 -5 12 33.7661
    -3 -5 12 96.494
    -2 -5 12 14.4084
    -1 -5 12 25.0132
    0 -5 12 149.068
    1 -5 12 17.8399
    -2 5 -12 8.18439
    2 -5 12 10.7626
    -3 5 -12 7.27321
    3 -5 12 22.2022
    -4 5 -12 -0.5027
    4 -5 12 4.60205
    -5 5 -12 47.0927
    5 -5 12 33.2368
    -6 5 -12 11.1801
    6 -5 12 23.2388
    -7 5 -12 -23.911
    8 4 -12 3.91464
    -8 -4 12 17.9972
    7 4 -12 28.1746
    -7 -4 12 18.1972
    6 4 -12 -13.581
    -6 -4 12 4.05238
    5 4 -12 57.1157
    -5 -4 12 48.15
    4 4 -12 31.9814
    -4 -4 12 16.5647
    3 4 -12 201.195
    -3 -4 12 195.326
    2 4 -12 -0.301
    -2 -4 12 10.0616
    1 4 -12 43.7943
    -1 -4 12 44.2009
    0 4 -12 6.47364
    0 -4 12 -0.9418
    -1 4 -12 20.3335
    1 -4 12 25.2594
    -2 4 -12 -2.953
    2 -4 12 9.55411
    -3 4 -12 122.62
    3 -4 12 105.468
    -4 4 -12 22.2347
    4 -4 12 22.3637
    -5 4 -12 27.5694
    5 -4 12 34.0701
    -6 4 -12 9.29491
    6 -4 12 8.0642
    -7 4 -12 -4.8644
    -8 4 -12 -2.3404
    8 3 -12 13.0192
    -8 -3 12 0.76226
    7 3 -12 -10.624
    -7 -3 12 -6.0575
    6 3 -12 2.80064
    -6 -3 12 9.57888
    5 3 -12 24.8052
    -5 -3 12 40.2871
    4 3 -12 8.34062
    -4 -3 12 6.4002
    3 3 -12 36.2828
    -3 -3 12 10.694
    2 3 -12 13.4696
    -2 -3 12 -3.3112
    1 3 -12 -0.6836
    -1 -3 12 -1.5668
    0 3 -12 39.0504
    0 -3 12 40.1752
    -1 3 -12 92.5254
    -1 3 -12 85.9223
    1 -3 12 105.047
    -2 3 -12 -1.2725
    -2 3 -12 -5.3224
    2 -3 12 2.90747
    -3 3 -12 63.3986
    -3 3 -12 47.3102
    3 -3 12 71.0983
    -4 3 -12 9.81795
    -4 3 -12 5.46237
    4 -3 12 3.07236
    -5 3 -12 -10.486
    -5 3 -12 -8.9446
    5 -3 12 13.3493
    -6 3 -12 15.1786
    6 -3 12 24.567
    -7 3 -12 38.3396
    -8 3 -12 -5.6739
    9 2 -12 -8.906
    8 2 -12 2.91449
    -8 -2 12 11.6256
    7 2 -12 30.9539
    -7 -2 12 19.4714
    6 2 -12 13.3867
    -6 -2 12 9.26052
    5 2 -12 61.2604
    -5 -2 12 47.5226
    4 2 -12 18.3379
    -4 -2 12 -6.6203
    3 2 -12 8.79714
    -3 -2 12 2.99234
    2 2 -12 11.2752
    -2 -2 12 19.0233
    1 2 -12 12.9067
    -1 -2 12 27.1316
    0 2 -12 15.7573
    0 -2 12 32.4804
    -1 2 -12 185.049
    -1 2 -12 188.603
    1 -2 12 166.741
    -2 2 -12 32.5316
    -2 2 -12 33.0506
    2 -2 12 40.1362
    -3 2 -12 4.33616
    -3 2 -12 -1.8462
    3 -2 12 6.3755
    -4 2 -12 32.0039
    -4 2 -12 14.3498
    4 -2 12 24.6144
    -5 2 -12 14.7653
    -5 2 -12 19.8029
    5 -2 12 22.1689
    -6 2 -12 63.3339
    -6 2 -12 55.2311
    6 -2 12 60.1236
    -7 2 -12 70.9737
    -7 2 -12 51.8719
    -8 2 -12 -19.905
    -9 2 -12 -5.6105
    9 1 -12 12.7986
    8 1 -12 27.8778
    7 1 -12 19.9718
    -7 -1 12 10.6958
    6 1 -12 10.0283
    -6 -1 12 18.1302
    5 1 -12 19.9655
    -5 -1 12 18.2779
    4 1 -12 25.1755
    -4 -1 12 16.671
    3 1 -12 -6.7288
    -3 -1 12 0.46106
    2 1 -12 53.3012
    -2 -1 12 45.8374
    1 1 -12 -9.12
    -1 -1 12 6.77846
    0 1 -12 -1.1998
    0 -1 12 2.91472
    -1 1 -12 3.64252
    -1 1 -12 20.0286
    1 -1 12 9.72596
    -2 1 -12 9.94803
    -2 1 -12 18.6267
    2 -1 12 12.6674
    -3 1 -12 2.74288
    -3 1 -12 -7.5579
    3 -1 12 -5.1063
    -4 1 -12 86.3972
    -4 1 -12 86.3654
    4 -1 12 94.9396
    -5 1 -12 44.0033
    -5 1 -12 40.8045
    5 -1 12 58.7499
    -6 1 -12 22.1182
    -6 1 -12 42.1087
    6 -1 12 52.4131
    -7 1 -12 0.74046
    -7 1 -12 -3.888
    -8 1 -12 36.5948
    -8 1 -12 39.7633
    -9 1 -12 -0.8689
    -9 1 -12 -4.7962
    -10 1 -12 38.6786
    9 0 -12 -12.017
    8 0 -12 38.8538
    7 0 -12 12.5464
    6 0 -12 20.5299
    -6 0 12 14.6514
    5 0 -12 -3.0336
    -5 0 12 2.98221
    4 0 -12 145.533
    -4 0 12 127.991
    3 0 -12 32.6628
    -3 0 12 39.3331
    2 0 -12 78.6569
    -2 0 12 61.3037
    1 0 -12 2.22944
    -1 0 12 -4.9324
    0 0 -12 19.8967
    0 0 12 30.4093
    -1 0 -12 66.5918
    1 0 12 74.4154
    -2 0 -12 110.532
    -2 0 -12 118.866
    2 0 12 119.951
    -3 0 -12 -8.8711
    -3 0 -12 2.27703
    3 0 12 13.2529
    -4 0 -12 37.9991
    -4 0 -12 50.2042
    4 0 12 42.1262
    -5 0 -12 6.79109
    -5 0 -12 4.46268
    5 0 12 3.11665
    -6 0 -12 -1.2315
    -6 0 -12 -7.1547
    6 0 12 -8.2104
    -7 0 -12 23.6869
    -7 0 -12 45.4364
    -8 0 -12 91.0216
    -8 0 -12 73.9008
    -9 0 -12 -17.439
    -9 0 -12 -21.628
    -10 0 -12 21.4566
    -10 0 -12 30.7166
    8 -1 -12 -2.7352
    7 -1 -12 18.0292
    6 -1 -12 32.7128
    5 -1 -12 1.55547
    4 -1 -12 192.129
    -4 1 12 183.16
    3 -1 -12 11.5058
    -3 1 12 24.8134
    2 -1 -12 54.3808
    -2 1 12 62.938
    1 -1 -12 52.1783
    -1 1 12 30.3253
    0 -1 -12 10.2239
    0 1 12 15.4432
    -1 -1 -12 7.87349
    1 1 12 10.8837
    -2 -1 -12 97.2456
    2 1 12 75.1018
    -3 -1 -12 60.8269
    -3 -1 -12 43.714
    3 1 12 46.5367
    -4 -1 -12 4.08421
    -4 -1 -12 -1.4902
    4 1 12 -5.7125
    -5 -1 -12 5.37415
    -5 -1 -12 20.8639
    5 1 12 1.57624
    -6 -1 -12 10.9752
    -6 -1 -12 11.5607
    -7 -1 -12 -2.5173
    -7 -1 -12 21.7578
    -8 -1 -12 71.8775
    -8 -1 -12 64.9139
    -9 -1 -12 54.2397
    -9 -1 -12 54.4247
    -10 -1 -12 11.3195
    -10 -1 -12 -6.2783
    8 -2 -12 -24.986
    7 -2 -12 59.0711
    6 -2 -12 59.2537
    5 -2 -12 50.3725
    4 -2 -12 72.6304
    3 -2 -12 -0.5465
    2 -2 -12 7.08422
    1 -2 -12 9.0844
    0 -2 -12 -3.1425
    0 2 12 -6.7804
    -1 -2 -12 18.5645
    1 2 12 20.9068
    -2 -2 -12 34.6331
    2 2 12 28.8437
    -3 -2 -12 -7.3182
    -4 -2 -12 61.9561
    -4 -2 -12 69.7823
    -5 -2 -12 27.8091
    -5 -2 -12 21.2921
    -6 -2 -12 186.053
    -6 -2 -12 188.667
    -7 -2 -12 29.5852
    -7 -2 -12 25.407
    -8 -2 -12 2.53762
    -8 -2 -12 4.08344
    -9 -2 -12 13.9635
    -9 -2 -12 -12.262
    -10 -2 -12 -12.113
    -10 -2 -12 20.811
    8 -3 -12 20.6846
    7 -3 -12 -0.6787
    6 -3 -12 18.0113
    5 -3 -12 5.99492
    4 -3 -12 1.05366
    3 -3 -12 121.256
    2 -3 -12 34.1011
    1 -3 -12 5.30804
    0 -3 -12 50.0941
    -1 -3 -12 62.3548
    -2 -3 -12 2.94039
    -3 -3 -12 40.1681
    -4 -3 -12 64.9805
    -5 -3 -12 28.9582
    -5 -3 -12 37.125
    -6 -3 -12 97.1217
    -6 -3 -12 112.008
    -7 -3 -12 12.8971
    -7 -3 -12 5.14337
    -8 -3 -12 -2.9999
    -8 -3 -12 12.4922
    -9 -3 -12 83.1457
    -9 -3 -12 91.6321
    -10 -3 -12 23.0672
    -10 -3 -12 -7.192
    8 -4 -12 38.1311
    7 -4 -12 6.59969
    6 -4 -12 -10.055
    5 -4 -12 81.4303
    4 -4 -12 17.1188
    3 -4 -12 89.7074
    2 -4 -12 66.4376
    1 -4 -12 -3.4976
    0 -4 -12 8.85899
    -1 -4 -12 9.39034
    -2 -4 -12 2.38651
    -3 -4 -12 95.6679
    -4 -4 -12 53.2456
    -5 -4 -12 31.6377
    -5 -4 -12 25.5909
    -6 -4 -12 14.6337
    -6 -4 -12 -4.8046
    -7 -4 -12 89.2773
    -7 -4 -12 105.408
    -8 -4 -12 -7.7391
    -8 -4 -12 7.70753
    -9 -4 -12 69.0436
    -9 -4 -12 86.3342
    -10 -4 -12 17.0907
    -10 -4 -12 4.80147
    7 -5 -12 24.666
    6 -5 -12 4.42388
    5 -5 -12 76.2068
    4 -5 -12 -1.439
    3 -5 -12 0.16364
    2 -5 -12 13.9327
    1 -5 -12 -4.7341
    0 -5 -12 -6.6997
    -1 -5 -12 34.8151
    -2 -5 -12 30.4277
    -3 -5 -12 4.90154
    -4 -5 -12 -7.4769
    -5 -5 -12 46.3914
    -6 -5 -12 42.852
    -6 -5 -12 67.6292
    -7 -5 -12 314.153
    -7 -5 -12 345.974
    -8 -5 -12 48.9109
    -8 -5 -12 42.7231
    -9 -5 -12 2.78409
    -9 -5 -12 4.20055
    -10 -5 -12 13.2278
    -10 -5 -12 -11.715
    7 -6 -12 38.2734
    6 -6 -12 -7.6827
    5 -6 -12 63.6396
    4 -6 -12 37.7324
    3 -6 -12 -2.237
    2 -6 -12 -0.6623
    1 -6 -12 48.8072
    0 -6 -12 -8.6959
    -1 -6 -12 6.58852
    -2 -6 -12 42.6767
    -3 -6 -12 8.07928
    -4 -6 -12 18.2385
    -5 -6 -12 86.7009
    -6 -6 -12 8.80342
    -6 -6 -12 15.5568
    -7 -6 -12 92.1458
    -7 -6 -12 83.8413
    -8 -6 -12 12.6828
    -8 -6 -12 32.6784
    -9 -6 -12 0.78219
    -9 -6 -12 25.0568
    -10 -6 -12 91.3431
    -10 -6 -12 40.2327
    7 -7 -12 40.5131
    6 -7 -12 -3.4307
    5 -7 -12 -8.0384
    4 -7 -12 25.9076
    3 -7 -12 42.2014
    2 -7 -12 -1.3631
    1 -7 -12 54.0981
    0 -7 -12 14.6234
    -1 -7 -12 6.98374
    -2 -7 -12 25.8658
    -3 -7 -12 22.8762
    -4 -7 -12 4.02736
    -5 -7 -12 83.5409
    -6 -7 -12 9.29369
    -6 -7 -12 24.3705
    -7 -7 -12 9.44127
    -7 -7 -12 31.0457
    -8 -7 -12 37.5409
    -8 -7 -12 69.8584
    -9 -7 -12 14.3985
    -9 -7 -12 -4.9535
    -10 -7 -12 47.4054
    6 -8 -12 13.9146
    5 -8 -12 -7.2675
    4 -8 -12 39.5147
    3 -8 -12 89.5003
    2 -8 -12 -10.568
    1 -8 -12 5.21557
    0 -8 -12 19.698
    -1 -8 -12 -1.3846
    -2 -8 -12 78.3066
    -3 -8 -12 64.4067
    -4 -8 -12 6.11148
    -5 -8 -12 19.6002
    -6 -8 -12 -11.142
    -7 -8 -12 10.1593
    -7 -8 -12 9.25768
    -8 -8 -12 82.9653
    -8 -8 -12 48.389
    -9 -8 -12 55.1048
    -9 -8 -12 58.2984
    5 -9 -12 22.7138
    4 -9 -12 1.56109
    3 -9 -12 21.8516
    2 -9 -12 -8.4197
    1 -9 -12 -3.4441
    0 -9 -12 112.579
    -1 -9 -12 14.0378
    -2 -9 -12 26.4959
    -3 -9 -12 21.1469
    -4 -9 -12 -4.8133
    -5 -9 -12 -4.3437
    -6 -9 -12 19.3197
    -7 -9 -12 47.0731
    -8 -9 -12 -10.333
    -9 -9 -12 29.6761
    4 -10 -12 -22.237
    3 -10 -12 3.5436
    2 -10 -12 54.2546
    1 -10 -12 6.47944
    0 -10 -12 83.8292
    -1 -10 -12 52.3937
    -2 -10 -12 -4.7573
    -3 -10 -12 13.324
    -4 -10 -12 55.4312
    -5 -10 -12 -7.5304
    -6 -10 -12 58.4956
    -7 -10 -12 44.0264
    -8 -10 -12 -2.9565
    3 -11 -12 -8.9362
    2 -11 -12 34.4705
    1 -11 -12 5.97224
    0 -11 -12 -15.685
    -1 -11 -12 3.98959
    -2 -11 -12 -7.9386
    -3 -11 -12 16.3928
    -4 -11 -12 76.9518
    -5 -11 -12 11.3536
    -6 -11 -12 14.2879
    -7 -11 -12 3.67905
    1 -12 -12 -5.0345
    0 -12 -12 -14.027
    -1 -12 -12 28.2067
    -2 -12 -12 23.2568
    -3 -12 -12 3.91928
    -4 -12 -12 -4.3834
    -5 -12 -12 -6.4888
    -6 -12 -12 0.8032
    -4 -7 13 2.41287
    -3 -7 13 14.0458
    -2 -7 13 40.4752
    -1 -7 13 -6.6796
    0 -7 13 7.30056
    1 -7 13 34.3481
    2 -7 13 3.05144
    -3 7 -13 6.14591
    3 -7 13 9.89391
    4 -7 13 7.9744
    -6 -6 13 2.68795
    -5 -6 13 3.47453
    -4 -6 13 11.7717
    -3 -6 13 9.29906
    -2 -6 13 42.3097
    -1 -6 13 11.1902
    0 -6 13 -14.046
    1 -6 13 22.2259
    2 -6 13 27.945
    -3 6 -13 16.771
    3 -6 13 -3.188
    -4 6 -13 59.4617
    4 -6 13 67.5495
    -5 6 -13 2.58435
    5 -6 13 -9.263
    -6 -5 13 10.6484
    -5 -5 13 33.7403
    -4 -5 13 44.3532
    -3 -5 13 4.12273
    -2 -5 13 -3.7452
    -1 -5 13 11.751
    0 -5 13 27.6088
    1 -5 13 19.4053
    -2 5 -13 112.398
    2 -5 13 94.4126
    -3 5 -13 3.03683
    3 -5 13 -3.0606
    -4 5 -13 15.2413
    4 -5 13 29.5687
    -5 5 -13 -36.785
    5 -5 13 10.586
    -6 5 -13 -29.683
    7 4 -13 29.6489
    -7 -4 13 45.2432
    6 4 -13 6.46513
    -6 -4 13 30.1417
    5 4 -13 47.3232
    -5 -4 13 59.9439
    4 4 -13 28.9115
    -4 -4 13 24.1476
    3 4 -13 -11.919
    -3 -4 13 -8.776
    2 4 -13 0.39634
    -2 -4 13 13.4699
    1 4 -13 -17.582
    -1 -4 13 -2.8428
    0 -4 13 25.0709
    1 -4 13 -2.8942
    -2 4 -13 54.4727
    2 -4 13 55.8095
    -3 4 -13 -17.259
    3 -4 13 -3.9429
    -4 4 -13 0.09816
    4 -4 13 7.37469
    -5 4 -13 27.4687
    5 -4 13 38.8075
    -6 4 -13 -0.3253
    6 -4 13 13.9627
    -7 4 -13 9.04894
    8 3 -13 4.71677
    7 3 -13 31.0496
    -7 -3 13 35.0557
    6 3 -13 -9.8323
    -6 -3 13 10.42
    5 3 -13 39.819
    -5 -3 13 25.1961
    4 3 -13 -2.3179
    -4 -3 13 3.39152
    3 3 -13 57.7944
    -3 -3 13 66.7225
    2 3 -13 3.96422
    -2 -3 13 14.1154
    1 3 -13 49.2732
    -1 -3 13 35.0285
    0 3 -13 -0.5331
    0 -3 13 6.96155
    -1 3 -13 2.82178
    1 -3 13 7.17173
    -2 3 -13 -10.246
    -2 3 -13 4.58964
    2 -3 13 4.78897
    -3 3 -13 9.05785
    -3 3 -13 23.2159
    3 -3 13 13.2921
    -4 3 -13 -8.8006
    4 -3 13 13.503
    -5 3 -13 64.3078
    5 -3 13 81.0037
    -6 3 -13 13.0457
    6 -3 13 19.7068
    -7 3 -13 5.11023
    -8 3 -13 21.7497
    8 2 -13 13.708
    -8 -2 13 -5.2238
    7 2 -13 -5.8418
    -7 -2 13 0.57345
    6 2 -13 5.35646
    -6 -2 13 5.08735
    5 2 -13 -6.7654
    -5 -2 13 -11.514
    4 2 -13 13.4081
    -4 -2 13 23.4427
    3 2 -13 87.614
    -3 -2 13 94.6247
    2 2 -13 -16.04
    -2 -2 13 5.83392
    1 2 -13 73.2627
    -1 -2 13 67.975
    0 2 -13 13.5509
    0 -2 13 18.8175
    -1 2 -13 -2.9212
    -1 2 -13 -3.5177
    1 -2 13 13.3778
    -2 2 -13 14.4216
    -2 2 -13 4.78584
    2 -2 13 35.0251
    -3 2 -13 96.2922
    -3 2 -13 80.0891
    3 -2 13 79.0624
    -4 2 -13 4.16576
    -4 2 -13 3.52803
    4 -2 13 0.08558
    -5 2 -13 21.4147
    -5 2 -13 36.2704
    5 -2 13 34.221
    -6 2 -13 -9.74
    -6 2 -13 -4.9514
    6 -2 13 15.2129
    -7 2 -13 -11.368
    -8 2 -13 2.80829
    8 1 -13 -13.519
    7 1 -13 -7.812
    -7 -1 13 -6.9023
    6 1 -13 16.348
    -6 -1 13 22.7332
    5 1 -13 8.31672
    -5 -1 13 14.3212
    4 1 -13 -3.4268
    -4 -1 13 -2.25
    3 1 -13 59.8531
    -3 -1 13 75.9846
    2 1 -13 0.50971
    -2 -1 13 18.8251
    1 1 -13 52.3911
    -1 -1 13 30.6538
    0 1 -13 15.2826
    0 -1 13 8.78222
    -1 1 -13 92.8624
    1 -1 13 104.351
    -2 1 -13 5.28589
    -2 1 -13 1.21949
    2 -1 13 2.71409
    -3 1 -13 117.818
    -3 1 -13 119.493
    3 -1 13 133.437
    -4 1 -13 5.7278
    -4 1 -13 -16.238
    4 -1 13 9.49887
    -5 1 -13 16.7497
    -5 1 -13 20.0003
    5 -1 13 0.64523
    -6 1 -13 23.2161
    -6 1 -13 17.9714
    6 -1 13 12.2989
    -7 1 -13 63.44
    -7 1 -13 58.6491
    -8 1 -13 -22.24
    -8 1 -13 -6.5987
    -9 1 -13 38.499
    -9 1 -13 25.5384
    8 0 -13 6.48418
    7 0 -13 1.04628
    6 0 -13 34.2779
    5 0 -13 41.524
    -5 0 13 38.715
    4 0 -13 4.28197
    -4 0 13 0.23265
    3 0 -13 5.63404
    -3 0 13 2.0012
    2 0 -13 19.1293
    -2 0 13 15.7585
    1 0 -13 21.8426
    -1 0 13 15.1527
    0 0 -13 62.7815
    0 0 13 48.7122
    -1 0 -13 115.2
    1 0 13 110.635
    -2 0 -13 8.08768
    -2 0 -13 5.29966
    2 0 13 4.55422
    -3 0 -13 12.0746
    -3 0 -13 2.23479
    3 0 13 5.95774
    -4 0 -13 16.0322
    -4 0 -13 26.779
    4 0 13 8.51467
    -5 0 -13 5.39015
    -5 0 -13 -1.1978
    5 0 13 4.15861
    -6 0 -13 73.2415
    -6 0 -13 47.6292
    6 0 13 63.0214
    -7 0 -13 105.541
    -7 0 -13 82.2622
    -8 0 -13 3.33707
    -8 0 -13 -5.5053
    -9 0 -13 -24.922
    -9 0 -13 0.15614
    8 -1 -13 55.3887
    7 -1 -13 -4.7986
    6 -1 -13 23.3692
    5 -1 -13 -20.244
    4 -1 -13 3.00475
    3 -1 -13 -9.404
    -3 1 13 -20.027
    2 -1 -13 113.489
    -2 1 13 107.883
    1 -1 -13 50.4168
    -1 1 13 47.6834
    0 -1 -13 116.716
    0 1 13 123.459
    -1 -1 -13 47.8409
    1 1 13 48.8464
    -2 -1 -13 35.9203
    2 1 13 9.62319
    -3 -1 -13 3.40858
    3 1 13 -4.4078
    -4 -1 -13 67.1445
    -4 -1 -13 57.4003
    4 1 13 62.1332
    -5 -1 -13 7.49726
    -5 -1 -13 18.1444
    5 1 13 20.4508
    -6 -1 -13 -8.9924
    -6 -1 -13 -1.9863
    -7 -1 -13 2.53386
    -7 -1 -13 -20.138
    -8 -1 -13 4.07282
    -8 -1 -13 -11.65
    -9 -1 -13 24.2689
    -9 -1 -13 34.4182
    7 -2 -13 -6.0659
    6 -2 -13 0.09471
    5 -2 -13 7.33816
    4 -2 -13 106.211
    3 -2 -13 16.2141
    2 -2 -13 106.082
    1 -2 -13 67.9337
    0 -2 -13 46.8405
    -1 -2 -13 3.24024
    1 2 13 -12.626
    -2 -2 -13 111.305
    -3 -2 -13 17.6041
    -4 -2 -13 63.7725
    -4 -2 -13 48.6464
    -5 -2 -13 27.6422
    -5 -2 -13 17.4305
    -6 -2 -13 -0.7428
    -6 -2 -13 -2.3999
    -7 -2 -13 46.0681
    -7 -2 -13 25.3864
    -8 -2 -13 54.6902
    -8 -2 -13 38.9361
    -9 -2 -13 2.347
    -9 -2 -13 -2.5491
    -10 -2 -13 1.58806
    7 -3 -13 23.7742
    6 -3 -13 33.8201
    5 -3 -13 49.0652
    4 -3 -13 208.165
    3 -3 -13 21.8432
    2 -3 -13 16.9729
    1 -3 -13 15.2757
    0 -3 -13 -4.017
    -1 -3 -13 47.4812
    -2 -3 -13 281.89
    -3 -3 -13 31.7612
    -4 -3 -13 40.8491
    -5 -3 -13 -13.256
    -5 -3 -13 2.82997
    -6 -3 -13 31.8491
    -6 -3 -13 49.226
    -7 -3 -13 -3.1541
    -7 -3 -13 -2.5547
    -8 -3 -13 92.4602
    -8 -3 -13 107.397
    -9 -3 -13 26.2379
    -9 -3 -13 19.8856
    -10 -3 -13 26.7105
    -10 -3 -13 -7.0305
    7 -4 -13 26.1945
    6 -4 -13 36.5519
    5 -4 -13 -11.222
    4 -4 -13 28.801
    3 -4 -13 -5.1151
    2 -4 -13 20.2387
    1 -4 -13 44.5051
    0 -4 -13 48.3862
    -1 -4 -13 5.17985
    -2 -4 -13 26.9466
    -3 -4 -13 26.3732
    -4 -4 -13 14.6354
    -5 -4 -13 11.3589
    -6 -4 -13 108.487
    -6 -4 -13 133.843
    -7 -4 -13 -9.6719
    -7 -4 -13 3.41687
    -8 -4 -13 29.0471
    -8 -4 -13 -9.9083
    -9 -4 -13 -1.1349
    -9 -4 -13 2.72668
    -10 -4 -13 19.7489
    6 -5 -13 16.459
    5 -5 -13 -8.2251
    4 -5 -13 8.71376
    3 -5 -13 90.9501
    2 -5 -13 47.529
    1 -5 -13 2.64425
    0 -5 -13 9.25607
    -1 -5 -13 30.6721
    -2 -5 -13 39.3719
    -3 -5 -13 77.773
    -4 -5 -13 73.866
    -5 -5 -13 47.0706
    -6 -5 -13 182.067
    -6 -5 -13 130.784
    -7 -5 -13 5.06933
    -7 -5 -13 -13.587
    -8 -5 -13 7.27262
    -8 -5 -13 7.75834
    -9 -5 -13 59.2625
    -9 -5 -13 73.4012
    6 -6 -13 3.84066
    5 -6 -13 3.45633
    4 -6 -13 -2.0603
    3 -6 -13 86.1663
    2 -6 -13 4.14739
    1 -6 -13 -7.8288
    0 -6 -13 52.0918
    -1 -6 -13 22.1437
    -2 -6 -13 8.00153
    -3 -6 -13 82.0824
    -4 -6 -13 71.3473
    -5 -6 -13 -18.517
    -6 -6 -13 -6.8713
    -7 -6 -13 56.8143
    -7 -6 -13 23.6794
    -8 -6 -13 -17.092
    -8 -6 -13 12.8418
    -9 -6 -13 73.5477
    -9 -6 -13 119.077
    6 -7 -13 -10.487
    5 -7 -13 13.4068
    4 -7 -13 22.0209
    3 -7 -13 8.76239
    2 -7 -13 -15.658
    1 -7 -13 -6.4537
    0 -7 -13 24.1088
    -1 -7 -13 42.6376
    -2 -7 -13 30.5977
    -3 -7 -13 6.69592
    -4 -7 -13 2.43965
    -5 -7 -13 16.8023
    -6 -7 -13 15.9661
    -7 -7 -13 134.38
    -8 -7 -13 1.29474
    -8 -7 -13 23.7678
    -9 -7 -13 26.4155
    5 -8 -13 5.45152
    4 -8 -13 5.72215
    3 -8 -13 -3.062
    2 -8 -13 19.0609
    1 -8 -13 70.8674
    0 -8 -13 -1.9525
    -1 -8 -13 61.3624
    -2 -8 -13 28.0124
    -3 -8 -13 -7.1749
    -4 -8 -13 14.9182
    -5 -8 -13 97.8864
    -6 -8 -13 -4.6833
    -7 -8 -13 37.9651
    -8 -8 -13 -26.1
    4 -9 -13 5.74581
    3 -9 -13 2.00609
    2 -9 -13 22.8396
    1 -9 -13 68.8355
    0 -9 -13 -3.2203
    -1 -9 -13 2.21463
    -2 -9 -13 18.633
    -3 -9 -13 28.6691
    -4 -9 -13 28.1025
    -5 -9 -13 45.1238
    -6 -9 -13 2.92042
    -7 -9 -13 6.07223
    3 -10 -13 50.3603
    2 -10 -13 -18.53
    1 -10 -13 16.4712
    0 -10 -13 -12.062
    -1 -10 -13 14.7484
    -2 -10 -13 64.1401
    -3 -10 -13 43.4983
    -4 -10 -13 -16.143
    -5 -10 -13 -6.8316
    -6 -10 -13 5.16859
    -7 -10 -13 -3.9657
    2 -11 -13 -10.37
    1 -11 -13 3.24748
    0 -11 -13 14.4857
    -1 -11 -13 -6.3175
    -2 -11 -13 -0.3644
    -3 -11 -13 2.77343
    -4 -11 -13 -14.631
    -5 -11 -13 -13.182
    -6 -11 -13 9.14572
    -1 -12 -13 5.868
    -2 -12 -13 4.81508
    -3 -12 -13 -5.2853
    -4 -12 -13 -7.4549
    -3 -6 14 3.66563
    -2 -6 14 0.00915
    -1 -6 14 2.24278
    0 -6 14 -1.9851
    1 -6 14 -14.605
    2 -6 14 7.21578
    -3 6 -14 0.35274
    3 -6 14 23.5543
    -5 -5 14 -0.3938
    -4 -5 14 6.18343
    -3 -5 14 9.65135
    -2 -5 14 -1.2334
    -1 -5 14 3.72729
    0 -5 14 41.072
    1 -5 14 -4.7127
    2 -5 14 -4.8707
    -3 5 -14 3.55535
    3 -5 14 14.5578
    -4 5 -14 6.53487
    4 -5 14 29.8718
    -5 5 -14 -3.664
    5 -5 14 6.56604
    6 4 -14 -7.7109
    -6 -4 14 4.0604
    5 4 -14 -6.0982
    -5 -4 14 -13.308
    -4 -4 14 13.3823
    -3 -4 14 -1.6878
    -2 -4 14 32.241
    -1 -4 14 -3.1273
    0 -4 14 56.7479
    1 -4 14 1.79984
    -2 4 -14 12.02
    2 -4 14 17.0187
    -3 4 -14 7.98897
    3 -4 14 27.2507
    -4 4 -14 6.32333
    4 -4 14 39.2455
    -5 4 -14 -32.516
    5 -4 14 9.65392
    -6 4 -14 -5.1815
    6 3 -14 -12.37
    -6 -3 14 2.01413
    5 3 -14 0.45926
    -5 -3 14 22.4904
    4 3 -14 40.2834
    -4 -3 14 53.4011
    3 3 -14 -22.494
    -3 -3 14 3.31023
    2 3 -14 49.405
    -2 -3 14 47.3602
    1 3 -14 4.12682
    -1 -3 14 7.94146
    0 3 -14 9.01642
    0 -3 14 16.1974
    -1 3 -14 7.855
    1 -3 14 -0.7209
    -2 3 -14 20.59
    2 -3 14 32.3107
    -3 3 -14 -10.336
    3 -3 14 -12.021
    -4 3 -14 41.1436
    4 -3 14 30.1933
    -5 3 -14 -22.626
    5 -3 14 -8.4306
    -6 3 -14 -27.623
    6 -3 14 2.94172
    -7 3 -14 32.2972
    7 2 -14 12.1247
    -7 -2 14 22.4137
    6 2 -14 -7.4633
    -6 -2 14 8.12681
    5 2 -14 16.9786
    -5 -2 14 30.688
    4 2 -14 85.5886
    -4 -2 14 87.0685
    3 2 -14 -11.806
    -3 -2 14 12.4192
    2 2 -14 -4.1367
    -2 -2 14 -4.3335
    1 2 -14 50.4867
    -1 -2 14 49.8724
    0 2 -14 13.8956
    0 -2 14 43.2307
    -1 2 -14 197.534
    1 -2 14 152.258
    -2 2 -14 26.3442
    -2 2 -14 37.0182
    2 -2 14 35.0324
    -3 2 -14 5.39159
    -3 2 -14 -3.8334
    3 -2 14 5.98811
    -4 2 -14 -5.9316
    -4 2 -14 -5.474
    4 -2 14 6.55118
    -5 2 -14 -11.252
    5 -2 14 6.88655
    -6 2 -14 -10.567
    6 -2 14 1.58264
    -7 2 -14 10.4709
    7 1 -14 13.9426
    -7 -1 14 18.7212
    6 1 -14 -7.0534
    -6 -1 14 -2.7323
    5 1 -14 -18.228
    -5 -1 14 -1.2165
    4 1 -14 7.06185
    -4 -1 14 0.37207
    3 1 -14 18.6742
    -3 -1 14 14.8301
    2 1 -14 -15.688
    -2 -1 14 10.9615
    1 1 -14 118.057
    -1 -1 14 124.762
    0 1 -14 -8.3014
    0 -1 14 -1.264
    -1 1 -14 48.0538
    1 -1 14 15.8027
    -2 1 -14 14.1357
    -2 1 -14 -16.149
    2 -1 14 6.01789
    -3 1 -14 19.8682
    -3 1 -14 3.6752
    3 -1 14 -8.166
    -4 1 -14 -1.108
    -4 1 -14 1.35716
    4 -1 14 10.8979
    -5 1 -14 11.4302
    -5 1 -14 13.3552
    5 -1 14 28.1005
    -6 1 -14 50.0087
    -6 1 -14 41.5271
    6 -1 14 45.2969
    -7 1 -14 19.9304
    -7 1 -14 -7.4292
    -8 1 -14 -0.755
    7 0 -14 -1.8268
    6 0 -14 1.33798
    5 0 -14 -10.201
    -5 0 14 4.87329
    4 0 -14 5.74614
    -4 0 14 13.4123
    3 0 -14 111.983
    -3 0 14 116.807
    2 0 -14 31.9046
    -2 0 14 14.3399
    1 0 -14 35.1493
    -1 0 14 39.4878
    0 0 -14 -1.0329
    0 0 14 8.38164
    -1 0 -14 -6.7945
    1 0 14 -3.6688
    -2 0 -14 91.2278
    2 0 14 97.3447
    -3 0 -14 209.567
    -3 0 -14 218.791
    3 0 14 233.434
    -4 0 -14 9.64136
    -4 0 -14 10.4968
    4 0 14 3.99403
    -5 0 -14 59.5852
    -5 0 -14 71.1691
    5 0 14 64.6355
    -6 0 -14 56.4399
    -6 0 -14 40.7572
    6 0 14 59.8705
    -7 0 -14 -0.9017
    -7 0 -14 6.70314
    -8 0 -14 -23.884
    -8 0 -14 0.76575
    7 -1 -14 15.7356
    6 -1 -14 30.8382
    5 -1 -14 15.1522
    4 -1 -14 26.5802
    3 -1 -14 104.212
    -3 1 14 117.945
    2 -1 -14 3.45452
    -2 1 14 1.74153
    1 -1 -14 21.6276
    -1 1 14 -1.9552
    0 -1 -14 42.7819
    0 1 14 55.3398
    -1 -1 -14 14.1503
    1 1 14 18.6107
    -2 -1 -14 67.5097
    2 1 14 61.5512
    -3 -1 -14 149.769
    3 1 14 202.476
    -4 -1 -14 12.0505
    -4 -1 -14 10.6074
    4 1 14 18.8565
    -5 -1 -14 20.1922
    -5 -1 -14 32.3391
    5 1 14 32.3955
    -6 -1 -14 -2.4951
    -6 -1 -14 -0.9177
    -7 -1 -14 39.3821
    -7 -1 -14 28.7431
    -8 -1 -14 -6.2537
    -8 -1 -14 -0.1394
    -9 -1 -14 45.8664
    6 -2 -14 64.1199
    5 -2 -14 20.2804
    4 -2 -14 -1.2098
    3 -2 -14 9.24743
    2 -2 -14 13.4152
    1 -2 -14 3.4843
    0 -2 -14 48.0073
    -1 -2 -14 64.7018
    -2 -2 -14 0.09773
    -3 -2 -14 4.14844
    -4 -2 -14 27.3189
    -4 -2 -14 19.1237
    -5 -2 -14 4.18727
    -5 -2 -14 14.2703
    -6 -2 -14 55.0994
    -6 -2 -14 58.5459
    -7 -2 -14 121.08
    -7 -2 -14 88.363
    -8 -2 -14 9.01684
    -8 -2 -14 9.5209
    -9 -2 -14 -10.917
    -9 -2 -14 -16.258
    6 -3 -14 29.1797
    5 -3 -14 18.7999
    4 -3 -14 7.99167
    3 -3 -14 -2.6058
    2 -3 -14 99.0646
    1 -3 -14 30.5587
    0 -3 -14 -9.2328
    -1 -3 -14 35.6286
    -2 -3 -14 7.1179
    -3 -3 -14 -5.3797
    -4 -3 -14 113.584
    -5 -3 -14 65.0027
    -5 -3 -14 42.9635
    -6 -3 -14 14.7808
    -6 -3 -14 15.8297
    -7 -3 -14 23.6064
    -7 -3 -14 27.4
    -8 -3 -14 -22.183
    -8 -3 -14 -0.382
    -9 -3 -14 20.6879
    -9 -3 -14 17.0201
    6 -4 -14 -5.9928
    5 -4 -14 8.31953
    4 -4 -14 74.5339
    3 -4 -14 5.53342
    2 -4 -14 69.5967
    1 -4 -14 29.7235
    0 -4 -14 5.63451
    -1 -4 -14 13.4401
    -2 -4 -14 35.2935
    -3 -4 -14 -1.0516
    -4 -4 -14 94.1619
    -5 -4 -14 14.352
    -6 -4 -14 4.94061
    -6 -4 -14 -0.6878
    -7 -4 -14 3.52466
    -7 -4 -14 6.17605
    -8 -4 -14 41.9319
    -8 -4 -14 25.4436
    -9 -4 -14 6.86879
    -9 -4 -14 -28.941
    5 -5 -14 12.8834
    4 -5 -14 56.0858
    3 -5 -14 3.12158
    2 -5 -14 -1.583
    1 -5 -14 2.56307
    0 -5 -14 -2.012
    -1 -5 -14 2.99664
    -2 -5 -14 128.47
    -3 -5 -14 20.3097
    -4 -5 -14 -16.698
    -5 -5 -14 7.58335
    -6 -5 -14 4.72643
    -7 -5 -14 33.183
    -7 -5 -14 89.9681
    -8 -5 -14 54.2423
    -8 -5 -14 62.322
    -9 -5 -14 3.06275
    5 -6 -14 -17.343
    4 -6 -14 3.3019
    3 -6 -14 6.26579
    2 -6 -14 -11.31
    1 -6 -14 32.5905
    0 -6 -14 102.861
    -1 -6 -14 0.75166
    -2 -6 -14 33.434
    -3 -6 -14 0.60461
    -4 -6 -14 -20.562
    -5 -6 -14 82.8113
    -6 -6 -14 53.4941
    -7 -6 -14 -0.6654
    -8 -6 -14 4.5783
    4 -7 -14 16.7639
    3 -7 -14 24.3986
    2 -7 -14 2.20106
    1 -7 -14 50.201
    0 -7 -14 66.1875
    -1 -7 -14 -4.4683
    -2 -7 -14 3.22358
    -3 -7 -14 111.096
    -4 -7 -14 -4.7211
    -5 -7 -14 22.6136
    -6 -7 -14 44.9956
    -7 -7 -14 12.6208
    4 -8 -14 8.30232
    3 -8 -14 27.0415
    2 -8 -14 11.9814
    1 -8 -14 -4.0215
    0 -8 -14 0.38503
    -1 -8 -14 7.92305
    -2 -8 -14 -1.1364
    -3 -8 -14 58.1564
    -4 -8 -14 39.6245
    -5 -8 -14 -7.1586
    -6 -8 -14 4.3657
    -7 -8 -14 10.7756
    3 -9 -14 8.9463
    2 -9 -14 1.66951
    1 -9 -14 -12.281
    0 -9 -14 0.75787
    -1 -9 -14 79.0733
    -2 -9 -14 23.004
    -3 -9 -14 14.2244
    -4 -9 -14 -2.3253
    -5 -9 -14 7.98
    -6 -9 -14 27.3466
    2 -10 -14 -13.917
    1 -10 -14 10.3963
    0 -10 -14 -5.0257
    -1 -10 -14 64.9576
    -2 -10 -14 4.90413
    -3 -10 -14 13.4898
    -4 -10 -14 5.39287
    -5 -10 -14 26.1423
    0 -11 -14 -16.487
    -1 -11 -14 4.0106
    -2 -11 -14 6.24027
    -3 -11 -14 11.149
    -4 -11 -14 22.1408
    -1 -5 15 -3.5547
    0 -5 15 -0.2753
    1 -5 15 30.0224
    2 -5 15 43.0324
    -3 5 -15 16.991
    3 -5 15 24.683
    -3 -4 15 30.3304
    -2 -4 15 -8.5555
    -1 -4 15 16.2578
    0 -4 15 17.9818
    1 -4 15 8.15842
    2 -4 15 32.3213
    -3 4 -15 -2.6899
    3 -4 15 -2.6476
    -4 4 -15 6.83177
    4 -4 15 -16.149
    5 3 -15 14.4865
    4 3 -15 -4.2207
    -4 -3 15 -1.6906
    3 3 -15 -0.1292
    -3 -3 15 12.4766
    2 3 -15 1.57333
    -2 -3 15 -10.168
    -1 -3 15 0.75427
    0 -3 15 7.13559
    1 -3 15 0.76534
    2 -3 15 10.1877
    -3 3 -15 33.2369
    3 -3 15 34.0742
    -4 3 -15 -4.3259
    4 -3 15 11.1335
    -5 3 -15 -1.6623
    5 -3 15 13.9651
    5 2 -15 11.8361
    -5 -2 15 -13.854
    4 2 -15 5.35393
    -4 -2 15 28.8297
    3 2 -15 -11.513
    -3 -2 15 20.5696
    2 2 -15 86.3691
    -2 -2 15 85.8948
    1 2 -15 0.72968
    -1 -2 15 3.84741
    0 2 -15 20.4271
    0 -2 15 11.2954
    -1 2 -15 2.98233
    1 -2 15 -8.9787
    -2 2 -15 -5.7668
    -2 2 -15 -16.208
    2 -2 15 -3.278
    -3 2 -15 33.4448
    3 -2 15 44.9995
    -4 2 -15 32.2675
    4 -2 15 34.1845
    -5 2 -15 -2.7222
    5 -2 15 11.0228
    -6 2 -15 9.9005
    6 1 -15 -11.383
    -6 -1 15 3.76783
    5 1 -15 9.89386
    -5 -1 15 16.8145
    4 1 -15 33.2247
    -4 -1 15 64.1555
    3 1 -15 5.86958
    -3 -1 15 10.4664
    2 1 -15 54.6827
    -2 -1 15 34.2399
    1 1 -15 -10.922
    -1 -1 15 1.47512
    0 1 -15 -10.84
    0 -1 15 10.1592
    -1 1 -15 76.6428
    1 -1 15 88.8068
    -2 1 -15 26.6759
    2 -1 15 23.5332
    -3 1 -15 32.5826
    -3 1 -15 26.4496
    3 -1 15 23.4715
    -4 1 -15 19.5995
    -4 1 -15 12.9566
    4 -1 15 32.2116
    -5 1 -15 -23.864
    -5 1 -15 -12.114
    5 -1 15 9.12993
    -6 1 -15 -10.296
    -6 1 -15 2.82434
    6 -1 15 -5.079
    -7 1 -15 17.1276
    6 0 -15 0.14824
    5 0 -15 22.1362
    -5 0 15 8.65023
    4 0 -15 19.3767
    -4 0 15 5.68426
    3 0 -15 -6.5905
    -3 0 15 -4.963
    2 0 -15 -11.634
    -2 0 15 6.80999
    1 0 -15 49.4132
    -1 0 15 54.9321
    0 0 -15 15.9102
    0 0 15 22.8642
    -1 0 -15 70.6378
    1 0 15 82.2675
    -2 0 -15 75.4406
    2 0 15 68.9896
    -3 0 -15 -9.2144
    3 0 15 0.93075
    -4 0 -15 -0.6444
    -4 0 -15 -8.9783
    4 0 15 7.96185
    -5 0 -15 0.15784
    -5 0 -15 1.82265
    5 0 15 21.0352
    -6 0 -15 -3.7525
    -6 0 -15 -4.6289
    6 0 15 0.80882
    -7 0 -15 -2.7588
    -7 0 -15 2.6465
    6 -1 -15 -0.5381
    5 -1 -15 -9.0329
    4 -1 -15 -1.3033
    3 -1 -15 24.8709
    2 -1 -15 5.61484
    -2 1 15 -6.9169
    1 -1 -15 91.8578
    -1 1 15 91.4219
    0 -1 -15 42.8016
    0 1 15 31.0244
    -1 -1 -15 7.77056
    1 1 15 24.9457
    -2 -1 -15 0.02404
    2 1 15 1.46299
    -3 -1 -15 31.1791
    3 1 15 40.0835
    -4 -1 -15 -9.8727
    4 1 15 5.14565
    -5 -1 -15 84.5563
    -5 -1 -15 56.0501
    -6 -1 -15 59.4119
    -6 -1 -15 35.5762
    -7 -1 -15 -15.137
    -7 -1 -15 -7.5522
    -8 -1 -15 13.7414
    5 -2 -15 -21.619
    4 -2 -15 10.7294
    3 -2 -15 47.9045
    2 -2 -15 -7.5145
    1 -2 -15 42.7821
    0 -2 -15 -7.0761
    -1 -2 -15 1.95631
    -2 -2 -15 50.273
    -3 -2 -15 138.145
    -4 -2 -15 -3.7626
    -5 -2 -15 44.7028
    -6 -2 -15 26.7137
    -6 -2 -15 18.4696
    -7 -2 -15 -2.3694
    -7 -2 -15 -29.184
    -8 -2 -15 -2.9815
    -8 -2 -15 -14.506
    5 -3 -15 2.59237
    4 -3 -15 7.91228
    3 -3 -15 49.6007
    2 -3 -15 16.3625
    1 -3 -15 0.4271
    0 -3 -15 -1.3713
    -1 -3 -15 6.56691
    -2 -3 -15 23.5918
    -3 -3 -15 50.544
    -4 -3 -15 6.7467
    -5 -3 -15 -18.494
    -6 -3 -15 44.5036
    -7 -3 -15 2.01032
    -7 -3 -15 16.206
    -8 -3 -15 2.75955
    -8 -3 -15 7.1995
    5 -4 -15 41.1457
    4 -4 -15 -6.581
    3 -4 -15 15.513
    2 -4 -15 3.61074
    1 -4 -15 -2.5703
    0 -4 -15 83.8694
    -1 -4 -15 66.7814
    -2 -4 -15 -7.0562
    -3 -4 -15 -4.8389
    -4 -4 -15 1.13078
    -5 -4 -15 -0.0105
    -6 -4 -15 41.2829
    -7 -4 -15 31.3548
    -8 -4 -15 0.78945
    4 -5 -15 17.1233
    3 -5 -15 2.41794
    2 -5 -15 75.9942
    1 -5 -15 27.5583
    0 -5 -15 55.2551
    -1 -5 -15 80.2849
    -2 -5 -15 11.4432
    -3 -5 -15 21.4148
    -4 -5 -15 65.231
    -5 -5 -15 5.09913
    -6 -5 -15 40.6348
    -7 -5 -15 -10.711
    4 -6 -15 -7.8885
    3 -6 -15 -36.514
    2 -6 -15 45.0654
    1 -6 -15 28.8141
    0 -6 -15 11.8703
    -1 -6 -15 -2.1191
    -2 -6 -15 61.1844
    -3 -6 -15 15.0262
    -4 -6 -15 41.2969
    -5 -6 -15 17.1162
    -6 -6 -15 7.54749
    -7 -6 -15 7.28907
    3 -7 -15 -7.3391
    2 -7 -15 18.0463
    1 -7 -15 -3.3414
    0 -7 -15 75.6758
    -1 -7 -15 33.3916
    -2 -7 -15 251.761
    -3 -7 -15 13.515
    -4 -7 -15 10.374
    -5 -7 -15 7.9034
    -6 -7 -15 -2.2823
    2 -8 -15 -7.4012
    1 -8 -15 29.4975
    0 -8 -15 38.0896
    -1 -8 -15 61.1343
    -2 -8 -15 93.8329
    -3 -8 -15 -5.1952
    -4 -8 -15 -15.379
    -5 -8 -15 3.03427
    1 -9 -15 0.26375
    0 -9 -15 23.38
    -1 -9 -15 0.46646
    -2 -9 -15 -15.666
    -3 -9 -15 19.9108
    -4 -9 -15 -19.684
    -1 -3 16 1.40347
    0 -3 16 12.673
    1 -3 16 34.7458
    2 -3 16 43.7349
    -3 3 -16 -10.125
    3 -3 16 10.7967
    4 2 -16 14.2577
    3 2 -16 33.6427
    2 2 -16 2.56511
    -2 -2 16 15.0378
    1 2 -16 -6.2263
    -1 -2 16 23.4216
    0 2 -16 28.4512
    0 -2 16 8.49144
    1 -2 16 -18.311
    2 -2 16 29.8206
    3 -2 16 6.495
    -4 2 -16 -5.0253
    4 -2 16 3.00979
    4 1 -16 -11.223
    3 1 -16 0.3099
    -3 -1 16 -2.8317
    2 1 -16 1.48458
    -2 -1 16 20.9312
    1 1 -16 1.55061
    -1 -1 16 3.98704
    0 1 -16 57.8071
    0 -1 16 65.0725
    -1 1 -16 6.25515
    1 -1 16 5.32751
    -2 1 -16 -0.1409
    2 -1 16 -2.6778
    -3 1 -16 13.4989
    3 -1 16 21.9841
    -4 1 -16 8.34155
    4 -1 16 8.22718
    -5 1 -16 -1.4135
    5 -1 16 2.55628
    4 0 -16 6.62505
    -4 0 16 10.6586
    3 0 -16 5.4109
    -3 0 16 10.6963
    2 0 -16 81.5408
    -2 0 16 69.2446
    1 0 -16 -0.6771
    -1 0 16 20.4101
    0 0 -16 12.1908
    0 0 16 32.5441
    -1 0 -16 -3.6531
    1 0 16 23.0504
    -2 0 -16 -6.2491
    2 0 16 -1.3998
    -3 0 -16 35.1003
    3 0 16 69.4446
    -4 0 -16 41.4827
    4 0 16 43.9752
    -5 0 -16 -6.2918
    5 0 16 16.7657
    -6 0 -16 -22.76
    -6 0 -16 -10.101
    4 -1 -16 8.17038
    3 -1 -16 9.8023
    2 -1 -16 5.44314
    1 -1 -16 -20.224
    -1 1 16 -5.3611
    0 -1 -16 -15.755
    0 1 16 0.03703
    -1 -1 -16 21.0595
    1 1 16 35.7044
    -2 -1 -16 11.0347
    2 1 16 24.1821
    -3 -1 -16 -14.058
    3 1 16 18.1247
    -4 -1 -16 22.594
    -5 -1 -16 0.77193
    -6 -1 -16 3.91835
    4 -2 -16 18.1869
    3 -2 -16 -2.2159
    2 -2 -16 -9.0906
    1 -2 -16 27.3671
    0 -2 -16 -26.097
    -1 -2 -16 78.2846
    -2 -2 -16 64.9906
    -3 -2 -16 -14.235
    -4 -2 -16 4.62206
    -5 -2 -16 21.5274
    -6 -2 -16 9.50751
    4 -3 -16 -6.3197
    3 -3 -16 -11.267
    2 -3 -16 9.23131
    1 -3 -16 67.7187
    0 -3 -16 3.5622
    -1 -3 -16 15.9332
    -2 -3 -16 -3.4011
    -3 -3 -16 2.97738
    -4 -3 -16 11.2734
    -5 -3 -16 77.5925
    -6 -3 -16 -6.3912
    -7 -3 -16 3.74714
    3 -4 -16 16.7809
    2 -4 -16 9.78
    1 -4 -16 29.4398
    0 -4 -16 -5.0897
    -1 -4 -16 -12.318
    -2 -4 -16 48.9613
    -3 -4 -16 45.9821
    -4 -4 -16 -7.4322
    -5 -4 -16 23.2386
    -6 -4 -16 -8.5139
    3 -5 -16 29.3928
    2 -5 -16 -2.43
    1 -5 -16 7.67431
    0 -5 -16 27.7387
    -1 -5 -16 -1.2232
    -2 -5 -16 64.2745
    -3 -5 -16 81.4116
    -4 -5 -16 10.3908
    -5 -5 -16 -14.449
    -6 -5 -16 -3.0702
    2 -6 -16 7.80887
    1 -6 -16 -10.578
    0 -6 -16 91.2884
    -1 -6 -16 26.4268
    -2 -6 -16 6.7058
    -3 -6 -16 1.80942
    -4 -6 -16 -1.9496
    -5 -6 -16 -14.269
    0 -7 -16 42.6694
    -1 -7 -16 -2.8198
    -2 -7 -16 -6.9266
    -3 -7 -16 4.77357
    -4 -7 -16 39.6712
    2 1 -17 12.3225
    1 1 -17 9.10512
    0 1 -17 -15.191
    -1 1 -17 1.24583
    1 -1 17 16.2247
    -2 1 -17 7.70716
    2 -1 17 33.3422
    2 0 -17 -21.407
    1 0 -17 26.6823
    0 0 -17 30.4896
    0 0 17 38.9393
    -1 0 -17 3.44694
    1 0 17 -3.5072
    -2 0 -17 46.9653
    2 0 17 59.9561
    -3 0 -17 23.011
    3 0 17 28.5045
    -4 0 -17 7.9165
    3 -1 -17 5.8634
    2 -1 -17 6.71603
    1 -1 -17 -0.7589
    0 -1 -17 9.65708
    -1 -1 -17 -0.8225
    -2 -1 -17 -7.4603
    -3 -1 -17 2.91402
    -4 -1 -17 -12.9
    2 -2 -17 4.54016
    1 -2 -17 -17.567
    0 -2 -17 -8.6022
    -1 -2 -17 -16.206
    -2 -2 -17 4.18427
    -3 -2 -17 34.2746
    -4 -2 -17 9.58934
    -5 -2 -17 -25.207
    2 -3 -17 19.5641
    1 -3 -17 -6.3509
    0 -3 -17 4.14846
    -1 -3 -17 4.94829
    -2 -3 -17 3.6436
    -3 -3 -17 14.038
    -4 -3 -17 12.1274
    -5 -3 -17 -16.075
    1 -4 -17 -0.8564
    0 -4 -17 -12.383
    -1 -4 -17 -5.7884
    -2 -4 -17 -11.991
    -3 -4 -17 -3.1797
    -4 -4 -17 -14.064
    0 -5 -17 14.374
    -1 -5 -17 4.1059
    -2 -5 -17 -2.9509
    -3 -5 -17 -16.425
_refine_special_details     ?
_reflns_number_total     7295
_reflns_number_gt     3968
_reflns_threshold_expression     'I > 2\s(I)'
_refine_ls_structure_factor_coef     Fsqd
_refine_ls_matrix_type     full
_refine_ls_R_factor_all     0.1221
_refine_ls_R_factor_gt     0.0563
_refine_ls_wR_factor_gt     0.1148
_refine_ls_wR_factor_ref     0.1355
_refine_ls_goodness_of_fit_ref     0.927
_refine_ls_restrained_S_all     0.898
_refine_ls_number_reflns     7295
_refine_ls_number_parameters     521
_refine_ls_number_restraints     638
_refine_ls_hydrogen_treatment     constr
_refine_ls_weighting_scheme     calc
_refine_ls_weighting_details
                      'w=1/[\s^2^(Fo^2^)+(0.0599P)^2^] where P=(Fo^2^+2Fc^2^)/3'
_atom_sites_solution_hydrogens     geom
_atom_sites_solution_primary     iterative
_atom_sites_solution_secondary     difmap
_refine_ls_shift/su_max     0.000
_refine_ls_shift/su_mean     0.000
_refine_diff_density_max     0.621
_refine_diff_density_min     -0.577
_refine_ls_extinction_method     none
_refine_ls_extinction_coef     .
loop_
    _atom_type_symbol
    _atom_type_description
    _atom_type_scat_dispersion_real
    _atom_type_scat_dispersion_imag
    _atom_type_scat_source
    'C' 'C' 0.0033 0.0016
                         'International Tables Vol C Tables 4.2.6.8 and 6.1.1.4'
    'H' 'H' 0.0000 0.0000
                         'International Tables Vol C Tables 4.2.6.8 and 6.1.1.4'
    'N' 'N' 0.0061 0.0033
                         'International Tables Vol C Tables 4.2.6.8 and 6.1.1.4'
    'O' 'O' 0.0106 0.0060
                         'International Tables Vol C Tables 4.2.6.8 and 6.1.1.4'
    'Co' 'Co' 0.3494 0.9721
                         'International Tables Vol C Tables 4.2.6.8 and 6.1.1.4'
    'Fe' 'Fe' 0.3463 0.8444
                         'International Tables Vol C Tables 4.2.6.8 and 6.1.1.4'
_computing_data_collection
;
APEX2 (Bruker, 2005)
;
_computing_cell_refinement
;
APEX2 (Bruker, 2005)
;
_computing_data_reduction
;
APEX2 (Bruker, 2005)
;
_computing_structure_solution
;
olex2.solve (Bourhis <i>et al.</i>,  2015)
;
_computing_structure_refinement
;
SHELXL2014 (Sheldrick, 2015)
;
_computing_molecular_graphics
;
OLEX2 (Dolomanov <i>et al.</i>,  2009)
;
_computing_publication_material
;
OLEX2 (Dolomanov <i>et al.</i>,  2009)
;
loop_
    _atom_site_type_symbol
    _atom_site_label
    _atom_site_fract_x
    _atom_site_fract_y
    _atom_site_fract_z
    _atom_site_U_iso_or_equiv
    _atom_site_adp_type
    _atom_site_calc_flag
    _atom_site_occupancy
    _atom_site_disorder_assembly
    _atom_site_disorder_group
    Co Co1 0.08639(5) 0.29271(5) 0.45247(4) 0.03107(18) Uani d 1 . .
    Fe Fe1 0.24831(5) -0.44739(5) 0.91168(4) 0.02567(17) Uani d 1 . .
    O O1 -0.0897(2) 0.2936(2) 0.4787(2) 0.0326(7) Uani d 1 . .
    O O2 0.0587(2) 0.2644(2) 0.3252(2) 0.0312(7) Uani d 1 . .
    N N4 0.1996(3) -0.2891(3) 0.7102(2) 0.0255(8) Uani d 1 . .
    H H4 0.1182 -0.2654 0.7009 0.033 Uiso calc 1 . .
    N N3 0.1421(4) 0.1144(3) 0.5130(3) 0.0346(9) Uani d 1 . .
    O O3 0.3940(3) -0.2369(3) 0.6831(3) 0.0619(12) Uani d 1 . .
    C C1A -0.1586(16) 0.3192(14) 0.5562(10) 0.0333(12) Uani d 0.583(12) A 1
    C C2A -0.2883(16) 0.3127(16) 0.5624(13) 0.036(2) Uani d 0.583(12) A 1
    H H2A -0.3230 0.2914 0.5085 0.047 Uiso calc 0.583(12) A 1
    C C3A -0.3684(14) 0.3352(11) 0.6418(11) 0.044(2) Uani d 0.583(12) A 1
    H H3A -0.4560 0.3294 0.6421 0.057 Uiso calc 0.583(12) A 1
    C C4A -0.3204(12) 0.3668(11) 0.7221(10) 0.048(3) Uani d 0.583(12) A 1
    H H4A -0.3750 0.3847 0.7770 0.062 Uiso calc 0.583(12) A 1
    C C5A -0.1939(12) 0.3714(11) 0.7203(10) 0.046(3) Uani d 0.583(12) A 1
    H H5A -0.1607 0.3888 0.7765 0.060 Uiso calc 0.583(12) A 1
    C C6A -0.1090(13) 0.3515(17) 0.6382(12) 0.039(2) Uani d 0.583(12) A 1
    C C7A 0.0225(12) 0.3585(14) 0.6398(13) 0.044(3) Uani d 0.583(12) A 1
    H H7A 0.0495 0.3784 0.6973 0.053 Uiso calc 0.583(12) A 1
    N N1A 0.1100(12) 0.340(2) 0.5693(16) 0.043(3) Uani d 0.583(12) A 1
    C C8A 0.2460(9) 0.3394(10) 0.5832(7) 0.044(2) Uani d 0.583(12) A 1
    H H8AA 0.2872 0.2613 0.6108 0.053 Uiso calc 0.583(12) A 1
    H H8AB 0.2546 0.3924 0.6290 0.053 Uiso calc 0.583(12) A 1
    C C9A 0.3079(9) 0.3779(10) 0.4829(7) 0.043(2) Uani d 0.583(12) A 1
    H H9AA 0.2891 0.4624 0.4650 0.052 Uiso calc 0.583(12) A 1
    H H9AB 0.4014 0.3540 0.4827 0.052 Uiso calc 0.583(12) A 1
    N N2A 0.2519(17) 0.321(2) 0.4131(10) 0.038(2) Uani d 0.583(12) A 1
    C C10A 0.3152(18) 0.3082(18) 0.3311(9) 0.040(2) Uani d 0.583(12) A 1
    H H10A 0.3973 0.3298 0.3220 0.048 Uiso calc 0.583(12) A 1
    C C11A 0.2709(18) 0.264(3) 0.2535(13) 0.0325(19) Uani d 0.583(12) A 1
    C C12A 0.3569(16) 0.2361(13) 0.1739(11) 0.038(3) Uani d 0.583(12) A 1
    H H12A 0.4439 0.2423 0.1769 0.046 Uiso calc 0.583(12) A 1
    C C13A 0.3206(15) 0.2009(11) 0.0939(10) 0.039(3) Uani d 0.583(12) A 1
    H H13A 0.3801 0.1850 0.0412 0.050 Uiso calc 0.583(12) A 1
    C C14A 0.1927(16) 0.1888(12) 0.0914(11) 0.040(3) Uani d 0.583(12) A 1
    H H14A 0.1648 0.1665 0.0352 0.052 Uiso calc 0.583(12) A 1
    C C15A 0.1061(16) 0.2088(15) 0.1694(13) 0.033(3) Uani d 0.583(12) A 1
    H H15A 0.0207 0.1977 0.1664 0.043 Uiso calc 0.583(12) A 1
    C C16A 0.1422(16) 0.245(2) 0.2527(13) 0.0322(16) Uani d 0.583(12) A 1
    C C1B -0.160(2) 0.329(2) 0.5527(13) 0.0333(12) Uani d 0.417(12) A 2
    C C2B -0.293(2) 0.334(2) 0.5589(18) 0.037(3) Uani d 0.417(12) A 2
    H H2B -0.3323 0.3116 0.5079 0.048 Uiso calc 0.417(12) A 2
    C C3B -0.3678(19) 0.3715(16) 0.6359(16) 0.043(3) Uani d 0.417(12) A 2
    H H3B -0.4570 0.3722 0.6381 0.056 Uiso calc 0.417(12) A 2
    C C4B -0.3151(17) 0.4085(15) 0.7113(14) 0.046(3) Uani d 0.417(12) A 2
    H H4B -0.3676 0.4328 0.7651 0.060 Uiso calc 0.417(12) A 2
    C C5B -0.1880(17) 0.4094(15) 0.7069(14) 0.044(3) Uani d 0.417(12) A 2
    H H5B -0.1516 0.4369 0.7568 0.058 Uiso calc 0.417(12) A 2
    C C6B -0.1098(18) 0.370(3) 0.6290(17) 0.041(3) Uani d 0.417(12) A 2
    C C7B 0.0179(17) 0.3844(19) 0.6309(18) 0.042(3) Uani d 0.417(12) A 2
    H H7B 0.0406 0.4186 0.6826 0.050 Uiso calc 0.417(12) A 2
    N N1B 0.1056(16) 0.354(3) 0.567(2) 0.043(3) Uani d 0.417(12) A 2
    C C8B 0.2280(12) 0.3908(14) 0.5762(11) 0.042(2) Uani d 0.417(12) A 2
    H H8BA 0.2520 0.3734 0.6453 0.050 Uiso calc 0.417(12) A 2
    H H8BB 0.2234 0.4741 0.5531 0.050 Uiso calc 0.417(12) A 2
    C C9B 0.3209(11) 0.3236(14) 0.5133(11) 0.042(2) Uani d 0.417(12) A 2
    H H9BA 0.3946 0.3637 0.4927 0.050 Uiso calc 0.417(12) A 2
    H H9BB 0.3523 0.2470 0.5504 0.050 Uiso calc 0.417(12) A 2
    N N2B 0.256(2) 0.311(3) 0.4260(13) 0.039(3) Uani d 0.417(12) A 2
    C C10B 0.323(3) 0.298(3) 0.3468(13) 0.036(3) Uani d 0.417(12) A 2
    H H10B 0.4096 0.3080 0.3443 0.044 Uiso calc 0.417(12) A 2
    C C11B 0.277(3) 0.271(4) 0.2613(19) 0.033(2) Uani d 0.417(12) A 2
    C C12B 0.362(2) 0.2614(19) 0.1778(14) 0.033(3) Uani d 0.417(12) A 2
    H H12B 0.4465 0.2746 0.1805 0.040 Uiso calc 0.417(12) A 2
    C C13B 0.326(2) 0.2343(16) 0.0944(14) 0.035(3) Uani d 0.417(12) A 2
    H H13B 0.3862 0.2256 0.0407 0.046 Uiso calc 0.417(12) A 2
    C C14B 0.200(2) 0.2192(17) 0.0869(16) 0.033(3) Uani d 0.417(12) A 2
    H H14B 0.1751 0.2004 0.0283 0.043 Uiso calc 0.417(12) A 2
    C C15B 0.112(2) 0.232(2) 0.1659(17) 0.030(3) Uani d 0.417(12) A 2
    H H15B 0.0262 0.2232 0.1599 0.040 Uiso calc 0.417(12) A 2
    C C16B 0.148(2) 0.257(4) 0.2543(18) 0.0322(16) Uani d 0.417(12) A 2
    C C17 0.0672(5) 0.0607(4) 0.5791(4) 0.0554(16) Uani d 1 . .
    H H17 -0.0165 0.0991 0.5918 0.072 Uiso calc 1 . .
    C C18 0.1031(4) -0.0478(4) 0.6307(4) 0.0505(15) Uani d 1 . .
    H H18 0.0448 -0.0828 0.6765 0.066 Uiso calc 1 . .
    C C19 0.2235(4) -0.1038(4) 0.6149(3) 0.0305(10) Uani d 1 . .
    C C20 0.2989(5) -0.0493(5) 0.5444(4) 0.074(2) Uani d 1 . .
    H H20 0.3826 -0.0861 0.5294 0.096 Uiso calc 1 . .
    C C21 0.2560(6) 0.0567(5) 0.4953(4) 0.078(2) Uani d 1 . .
    H H21 0.3109 0.0910 0.4459 0.093 Uiso calc 1 . .
    C C22 0.2794(4) -0.2170(4) 0.6734(3) 0.0311(11) Uani d 1 . .
    C C23 0.2335(4) -0.3992(4) 0.7623(3) 0.0258(10) Uani d 1 . .
    C C24 0.3578(4) -0.4609(4) 0.7841(3) 0.0276(10) Uani d 1 . .
    H H24 0.4360 -0.4331 0.7670 0.036 Uiso calc 1 . .
    C C25 0.3430(4) -0.5707(4) 0.8356(3) 0.0302(10) Uani d 1 . .
    H H25 0.4101 -0.6298 0.8583 0.039 Uiso calc 1 . .
    C C26 0.2107(4) -0.5779(4) 0.8478(3) 0.0293(10) Uani d 1 . .
    H H26 0.1739 -0.6420 0.8799 0.038 Uiso calc 1 . .
    C C27 0.1441(4) -0.4710(4) 0.8029(3) 0.0281(10) Uani d 1 . .
    H H27 0.0542 -0.4511 0.8006 0.036 Uiso calc 1 . .
    C C28 0.3275(4) -0.4656(4) 1.0441(3) 0.0337(11) Uani d 1 . .
    H H28 0.4000 -0.5191 1.0659 0.044 Uiso calc 1 . .
    C C29 0.1990(4) -0.4846(4) 1.0571(3) 0.0347(11) Uani d 1 . .
    H H29 0.1703 -0.5529 1.0891 0.045 Uiso calc 1 . .
    C C30 0.1218(4) -0.3836(4) 1.0140(3) 0.0363(11) Uani d 1 . .
    H H30 0.0317 -0.3720 1.0124 0.047 Uiso calc 1 . .
    C C31 0.2011(4) -0.3030(4) 0.9739(3) 0.0371(11) Uani d 1 . .
    H H31 0.1738 -0.2280 0.9401 0.048 Uiso calc 1 . .
    C C32 0.3285(4) -0.3527(4) 0.9927(3) 0.0371(11) Uani d 1 . .
    H H32 0.4015 -0.3169 0.9742 0.048 Uiso calc 1 . .
loop_
    _atom_site_aniso_label
    _atom_site_aniso_U_11
    _atom_site_aniso_U_22
    _atom_site_aniso_U_33
    _atom_site_aniso_U_12
    _atom_site_aniso_U_13
    _atom_site_aniso_U_23
    Co1 0.0191(3) 0.0351(4) 0.0402(4) -0.0031(3) -0.0074(3) -0.0078(3)
    Fe1 0.0189(3) 0.0331(4) 0.0253(3) -0.0017(3) -0.0004(3) -0.0086(3)
    O1 0.0198(15) 0.0488(19) 0.0320(16) -0.0056(13) -0.0019(13) -0.0138(15)
    O2 0.0155(15) 0.0455(19) 0.0311(16) -0.0072(13) 0.0018(12) -0.0009(14)
    N4 0.0130(17) 0.035(2) 0.0276(19) -0.0022(15) -0.0042(14) -0.0027(16)
    N3 0.034(2) 0.034(2) 0.035(2) -0.0041(18) -0.0082(18) -0.0044(18)
    O3 0.0157(18) 0.052(2) 0.108(3) -0.0075(15) -0.0101(19) 0.021(2)
    C1A 0.027(2) 0.043(3) 0.030(2) 0.004(2) -0.0060(18) -0.014(2)
    C2A 0.028(3) 0.048(6) 0.035(4) 0.001(4) -0.004(3) -0.020(4)
    C3A 0.031(3) 0.058(6) 0.044(4) 0.001(4) -0.003(3) -0.021(5)
    C4A 0.039(4) 0.061(6) 0.042(4) 0.008(5) -0.001(3) -0.021(5)
    C5A 0.039(4) 0.057(6) 0.042(4) 0.010(4) -0.009(3) -0.026(4)
    C6A 0.030(3) 0.050(5) 0.038(4) 0.007(3) -0.009(3) -0.021(4)
    C7A 0.039(4) 0.052(6) 0.047(4) 0.008(4) -0.019(3) -0.028(4)
    N1A 0.028(3) 0.048(6) 0.057(4) 0.003(3) -0.016(3) -0.024(4)
    C8A 0.028(4) 0.048(5) 0.064(4) 0.003(4) -0.020(3) -0.028(4)
    C9A 0.026(3) 0.035(5) 0.072(4) -0.001(3) -0.019(3) -0.015(4)
    N2A 0.022(3) 0.032(4) 0.061(4) -0.001(3) -0.012(3) -0.012(4)
    C10A 0.019(4) 0.036(4) 0.059(4) -0.001(3) -0.005(4) 0.007(4)
    C11A 0.019(3) 0.033(4) 0.040(4) -0.003(3) -0.002(3) 0.009(3)
    C12A 0.020(3) 0.040(6) 0.046(4) -0.001(4) 0.004(3) 0.011(4)
    C13A 0.024(3) 0.042(6) 0.041(3) -0.001(5) 0.007(3) 0.010(4)
    C14A 0.031(4) 0.045(6) 0.037(4) -0.002(5) 0.003(3) 0.005(4)
    C15A 0.021(3) 0.039(6) 0.033(3) -0.002(4) 0.001(3) 0.006(4)
    C16A 0.019(2) 0.037(4) 0.035(2) -0.002(2) -0.0026(18) 0.007(2)
    C1B 0.027(2) 0.043(3) 0.030(2) 0.004(2) -0.0060(18) -0.014(2)
    C2B 0.027(4) 0.051(6) 0.035(4) 0.000(4) -0.006(4) -0.018(5)
    C3B 0.034(4) 0.054(7) 0.041(4) 0.009(5) -0.001(4) -0.021(5)
    C4B 0.041(4) 0.055(7) 0.042(4) 0.011(5) -0.003(4) -0.027(5)
    C5B 0.041(4) 0.053(6) 0.040(5) 0.013(5) -0.014(4) -0.025(5)
    C6B 0.033(4) 0.051(5) 0.040(4) 0.010(4) -0.011(3) -0.021(4)
    C7B 0.038(4) 0.044(6) 0.047(4) 0.005(4) -0.017(4) -0.025(5)
    N1B 0.028(4) 0.047(6) 0.056(4) 0.002(4) -0.019(4) -0.017(4)
    C8B 0.029(4) 0.042(5) 0.060(4) -0.005(4) -0.019(4) -0.015(5)
    C9B 0.025(4) 0.043(5) 0.062(5) -0.005(4) -0.018(4) -0.012(4)
    N2B 0.022(4) 0.036(5) 0.058(5) 0.001(4) -0.012(4) -0.006(5)
    C10B 0.017(4) 0.035(5) 0.054(5) -0.001(4) -0.008(4) 0.001(5)
    C11B 0.017(4) 0.034(4) 0.042(4) -0.004(3) -0.002(4) 0.008(4)
    C12B 0.017(4) 0.034(6) 0.044(4) -0.006(4) 0.000(4) 0.007(4)
    C13B 0.023(4) 0.037(6) 0.041(4) -0.007(5) 0.005(4) 0.007(5)
    C14B 0.028(4) 0.034(6) 0.035(4) -0.009(5) 0.002(4) 0.004(5)
    C15B 0.019(4) 0.036(6) 0.032(4) -0.007(4) 0.001(4) 0.005(4)
    C16B 0.019(2) 0.037(4) 0.035(2) -0.002(2) -0.0026(18) 0.007(2)
    C17 0.024(3) 0.046(3) 0.089(4) 0.000(2) -0.015(3) 0.010(3)
    C18 0.021(3) 0.045(3) 0.078(4) -0.005(2) -0.003(2) 0.012(3)
    C19 0.028(2) 0.033(3) 0.032(2) -0.007(2) -0.0021(19) -0.006(2)
    C20 0.053(4) 0.046(4) 0.097(5) 0.014(3) 0.044(3) 0.017(3)
    C21 0.071(4) 0.050(4) 0.080(4) 0.020(3) 0.045(3) 0.026(3)
    C22 0.021(2) 0.033(3) 0.037(3) -0.0040(19) 0.0037(19) 0.001(2)
    C23 0.019(2) 0.032(3) 0.025(2) -0.0010(18) 0.0054(17) -0.0078(19)
    C24 0.016(2) 0.033(3) 0.034(2) -0.0064(18) 0.0063(18) -0.008(2)
    C25 0.023(2) 0.036(3) 0.031(2) 0.0001(19) 0.0014(19) -0.008(2)
    C26 0.032(3) 0.027(2) 0.029(2) -0.0067(19) 0.0036(19) -0.006(2)
    C27 0.023(2) 0.039(3) 0.025(2) -0.0036(19) -0.0009(18) -0.013(2)
    C28 0.028(3) 0.047(3) 0.027(2) -0.003(2) -0.0073(19) -0.010(2)
    C29 0.032(3) 0.048(3) 0.022(2) -0.003(2) 0.0039(19) -0.006(2)
    C30 0.027(3) 0.048(3) 0.033(3) 0.007(2) 0.003(2) -0.019(2)
    C31 0.045(3) 0.032(3) 0.034(3) 0.004(2) -0.012(2) -0.013(2)
    C32 0.037(3) 0.048(3) 0.032(3) -0.009(2) -0.007(2) -0.018(2)
_geom_special_details
;
All e.s.d.'s (except the e.s.d. in the dihedral angle between two l.s. planes)
are estimated using the full covariance matrix. The cell e.s.d.'s are taken
into account individually in the estimation of e.s.d.'s in distances, angles
and torsion angles; correlations between e.s.d.'s in cell parameters are only
used when they are defined by crystal symmetry. An approximate (isotropic)
treatment of cell e.s.d.'s is used for estimating e.s.d.'s involving l.s.
planes.
;
loop_
    _geom_bond_atom_site_label_1
    _geom_bond_atom_site_label_2
    _geom_bond_site_symmetry_2
    _geom_bond_distance
    _geom_bond_publ_flag
    Co1 O1 . 1.885(3) ?
    Co1 O2 . 1.908(3) ?
    Co1 N3 . 2.159(4) ?
    Co1 N1A . 1.854(18) ?
    Co1 N2A . 1.877(17) ?
    Co1 N1B . 1.89(3) ?
    Co1 N2B . 1.87(2) ?
    Fe1 C23 . 2.064(4) ?
    Fe1 C24 . 2.052(4) ?
    Fe1 C25 . 2.039(4) ?
    Fe1 C26 . 2.035(4) ?
    Fe1 C27 . 2.031(4) ?
    Fe1 C28 . 2.046(4) ?
    Fe1 C29 . 2.034(4) ?
    Fe1 C30 . 2.029(4) ?
    Fe1 C31 . 2.032(4) ?
    Fe1 C32 . 2.052(4) ?
    O1 C1A . 1.300(9) ?
    O1 C1B . 1.306(12) ?
    O2 C16A . 1.311(9) ?
    O2 C16B . 1.312(12) ?
    N4 H4 . 0.8800 ?
    N4 C22 . 1.330(5) ?
    N4 C23 . 1.396(5) ?
    N3 C17 . 1.323(6) ?
    N3 C21 . 1.317(6) ?
    O3 C22 . 1.220(5) ?
    C1A C2A . 1.396(10) ?
    C1A C6A . 1.429(10) ?
    C2A H2A . 0.9500 ?
    C2A C3A . 1.372(10) ?
    C3A H3A . 0.9500 ?
    C3A C4A . 1.397(11) ?
    C4A H4A . 0.9500 ?
    C4A C5A . 1.360(10) ?
    C5A H5A . 0.9500 ?
    C5A C6A . 1.421(10) ?
    C6A C7A . 1.423(10) ?
    C7A H7A . 0.9500 ?
    C7A N1A . 1.314(10) ?
    N1A C8A . 1.480(11) ?
    C8A H8AA . 0.9900 ?
    C8A H8AB . 0.9900 ?
    C8A C9A . 1.523(11) ?
    C9A H9AA . 0.9900 ?
    C9A H9AB . 0.9900 ?
    C9A N2A . 1.490(12) ?
    N2A C10A . 1.292(10) ?
    C10A H10A . 0.9500 ?
    C10A C11A . 1.424(11) ?
    C11A C12A . 1.422(10) ?
    C11A C16A . 1.432(10) ?
    C12A H12A . 0.9500 ?
    C12A C13A . 1.358(11) ?
    C13A H13A . 0.9500 ?
    C13A C14A . 1.402(10) ?
    C14A H14A . 0.9500 ?
    C14A C15A . 1.389(10) ?
    C15A H15A . 0.9500 ?
    C15A C16A . 1.404(10) ?
    C1B C2B . 1.403(12) ?
    C1B C6B . 1.421(12) ?
    C2B H2B . 0.9500 ?
    C2B C3B . 1.369(13) ?
    C3B H3B . 0.9500 ?
    C3B C4B . 1.396(13) ?
    C4B H4B . 0.9500 ?
    C4B C5B . 1.356(13) ?
    C5B H5B . 0.9500 ?
    C5B C6B . 1.406(13) ?
    C6B C7B . 1.408(12) ?
    C7B H7B . 0.9500 ?
    C7B N1B . 1.289(13) ?
    N1B C8B . 1.473(14) ?
    C8B H8BA . 0.9900 ?
    C8B H8BB . 0.9900 ?
    C8B C9B . 1.487(13) ?
    C9B H9BA . 0.9900 ?
    C9B H9BB . 0.9900 ?
    C9B N2B . 1.482(14) ?
    N2B C10B . 1.275(13) ?
    C10B H10B . 0.9500 ?
    C10B C11B . 1.429(13) ?
    C11B C12B . 1.419(13) ?
    C11B C16B . 1.429(12) ?
    C12B H12B . 0.9500 ?
    C12B C13B . 1.354(13) ?
    C13B H13B . 0.9500 ?
    C13B C14B . 1.401(13) ?
    C14B H14B . 0.9500 ?
    C14B C15B . 1.395(12) ?
    C15B H15B . 0.9500 ?
    C15B C16B . 1.407(13) ?
    C17 H17 . 0.9500 ?
    C17 C18 . 1.381(6) ?
    C18 H18 . 0.9500 ?
    C18 C19 . 1.363(6) ?
    C19 C20 . 1.366(6) ?
    C19 C22 . 1.510(6) ?
    C20 H20 . 0.9500 ?
    C20 C21 . 1.358(7) ?
    C21 H21 . 0.9500 ?
    C23 C24 . 1.432(5) ?
    C23 C27 . 1.415(6) ?
    C24 H24 . 0.9500 ?
    C24 C25 . 1.414(5) ?
    C25 H25 . 0.9500 ?
    C25 C26 . 1.425(6) ?
    C26 H26 . 0.9500 ?
    C26 C27 . 1.422(5) ?
    C27 H27 . 0.9500 ?
    C28 H28 . 0.9500 ?
    C28 C29 . 1.422(6) ?
    C28 C32 . 1.420(6) ?
    C29 H29 . 0.9500 ?
    C29 C30 . 1.412(6) ?
    C30 H30 . 0.9500 ?
    C30 C31 . 1.408(6) ?
    C31 H31 . 0.9500 ?
    C31 C32 . 1.414(6) ?
    C32 H32 . 0.9500 ?
loop_
    _geom_angle_atom_site_label_1
    _geom_angle_atom_site_label_2
    _geom_angle_atom_site_label_3
    _geom_angle_site_symmetry_1
    _geom_angle_site_symmetry_3
    _geom_angle
    _geom_angle_publ_flag
    O1 Co1 O2 . . 85.79(12) ?
    O1 Co1 N3 . . 95.43(13) ?
    O1 Co1 N1B . . 93.8(4) ?
    O2 Co1 N3 . . 95.16(13) ?
    N1A Co1 O1 . . 94.4(3) ?
    N1A Co1 O2 . . 172.6(9) ?
    N1A Co1 N3 . . 92.2(9) ?
    N1A Co1 N2A . . 86.5(4) ?
    N2A Co1 O1 . . 168.7(8) ?
    N2A Co1 O2 . . 91.8(3) ?
    N2A Co1 N3 . . 95.8(8) ?
    N1B Co1 O2 . . 167.8(13) ?
    N1B Co1 N3 . . 97.0(13) ?
    N2B Co1 O1 . . 173.1(11) ?
    N2B Co1 O2 . . 96.2(4) ?
    N2B Co1 N3 . . 91.0(11) ?
    N2B Co1 N1B . . 82.9(6) ?
    C24 Fe1 C23 . . 40.72(15) ?
    C24 Fe1 C32 . . 108.71(18) ?
    C25 Fe1 C23 . . 68.13(16) ?
    C25 Fe1 C24 . . 40.46(15) ?
    C25 Fe1 C28 . . 108.90(17) ?
    C25 Fe1 C32 . . 126.39(18) ?
    C26 Fe1 C23 . . 68.49(16) ?
    C26 Fe1 C24 . . 68.76(16) ?
    C26 Fe1 C25 . . 40.96(16) ?
    C26 Fe1 C28 . . 125.45(17) ?
    C26 Fe1 C32 . . 163.07(17) ?
    C27 Fe1 C23 . . 40.42(16) ?
    C27 Fe1 C24 . . 68.50(16) ?
    C27 Fe1 C25 . . 68.50(17) ?
    C27 Fe1 C26 . . 40.93(16) ?
    C27 Fe1 C28 . . 162.01(17) ?
    C27 Fe1 C29 . . 124.10(18) ?
    C27 Fe1 C31 . . 119.63(17) ?
    C27 Fe1 C32 . . 155.19(17) ?
    C28 Fe1 C23 . . 156.71(17) ?
    C28 Fe1 C24 . . 121.89(17) ?
    C28 Fe1 C32 . . 40.55(17) ?
    C29 Fe1 C23 . . 160.94(16) ?
    C29 Fe1 C24 . . 156.65(16) ?
    C29 Fe1 C25 . . 121.28(17) ?
    C29 Fe1 C26 . . 106.84(18) ?
    C29 Fe1 C28 . . 40.80(16) ?
    C29 Fe1 C32 . . 68.46(19) ?
    C30 Fe1 C23 . . 124.19(17) ?
    C30 Fe1 C24 . . 161.74(17) ?
    C30 Fe1 C25 . . 155.71(18) ?
    C30 Fe1 C26 . . 119.56(19) ?
    C30 Fe1 C27 . . 106.31(18) ?
    C30 Fe1 C28 . . 68.32(17) ?
    C30 Fe1 C29 . . 40.66(16) ?
    C30 Fe1 C31 . . 40.59(18) ?
    C30 Fe1 C32 . . 68.22(19) ?
    C31 Fe1 C23 . . 107.38(17) ?
    C31 Fe1 C24 . . 125.44(18) ?
    C31 Fe1 C25 . . 162.81(18) ?
    C31 Fe1 C26 . . 154.61(18) ?
    C31 Fe1 C28 . . 68.24(18) ?
    C31 Fe1 C29 . . 68.44(18) ?
    C31 Fe1 C32 . . 40.50(17) ?
    C32 Fe1 C23 . . 121.27(18) ?
    C1A O1 Co1 . . 128.0(9) ?
    C1B O1 Co1 . . 127.7(12) ?
    C16A O2 Co1 . . 128.8(9) ?
    C16B O2 Co1 . . 124.0(12) ?
    C22 N4 H4 . . 117.1 ?
    C22 N4 C23 . . 125.8(3) ?
    C23 N4 H4 . . 117.1 ?
    C17 N3 Co1 . . 120.8(3) ?
    C21 N3 Co1 . . 122.8(3) ?
    C21 N3 C17 . . 116.0(4) ?
    O1 C1A C2A . . 119.2(13) ?
    O1 C1A C6A . . 123.9(13) ?
    C2A C1A C6A . . 116.9(9) ?
    C1A C2A H2A . . 118.1 ?
    C3A C2A C1A . . 123.7(10) ?
    C3A C2A H2A . . 118.1 ?
    C2A C3A H3A . . 120.2 ?
    C2A C3A C4A . . 119.6(10) ?
    C4A C3A H3A . . 120.2 ?
    C3A C4A H4A . . 120.7 ?
    C5A C4A C3A . . 118.7(9) ?
    C5A C4A H4A . . 120.7 ?
    C4A C5A H5A . . 118.4 ?
    C4A C5A C6A . . 123.1(10) ?
    C6A C5A H5A . . 118.4 ?
    C5A C6A C1A . . 117.9(8) ?
    C5A C6A C7A . . 120.8(10) ?
    C7A C6A C1A . . 121.3(10) ?
    C6A C7A H7A . . 116.9 ?
    N1A C7A C6A . . 126.2(12) ?
    N1A C7A H7A . . 116.9 ?
    C7A N1A Co1 . . 126.2(10) ?
    C7A N1A C8A . . 121.2(13) ?
    C8A N1A Co1 . . 112.1(8) ?
    N1A C8A H8AA . . 110.3 ?
    N1A C8A H8AB . . 110.3 ?
    N1A C8A C9A . . 107.2(10) ?
    H8AA C8A H8AB . . 108.5 ?
    C9A C8A H8AA . . 110.3 ?
    C9A C8A H8AB . . 110.3 ?
    C8A C9A H9AA . . 110.6 ?
    C8A C9A H9AB . . 110.6 ?
    H9AA C9A H9AB . . 108.8 ?
    N2A C9A C8A . . 105.5(9) ?
    N2A C9A H9AA . . 110.6 ?
    N2A C9A H9AB . . 110.6 ?
    C9A N2A Co1 . . 113.5(8) ?
    C10A N2A Co1 . . 128.4(10) ?
    C10A N2A C9A . . 117.7(12) ?
    N2A C10A H10A . . 117.6 ?
    N2A C10A C11A . . 124.8(12) ?
    C11A C10A H10A . . 117.6 ?
    C10A C11A C16A . . 122.4(10) ?
    C12A C11A C10A . . 119.4(10) ?
    C12A C11A C16A . . 118.2(9) ?
    C11A C12A H12A . . 118.4 ?
    C13A C12A C11A . . 123.1(10) ?
    C13A C12A H12A . . 118.4 ?
    C12A C13A H13A . . 121.0 ?
    C12A C13A C14A . . 118.1(10) ?
    C14A C13A H13A . . 121.0 ?
    C13A C14A H14A . . 119.4 ?
    C15A C14A C13A . . 121.2(10) ?
    C15A C14A H14A . . 119.4 ?
    C14A C15A H15A . . 119.3 ?
    C14A C15A C16A . . 121.4(10) ?
    C16A C15A H15A . . 119.3 ?
    O2 C16A C11A . . 121.8(13) ?
    O2 C16A C15A . . 120.3(13) ?
    C15A C16A C11A . . 117.8(9) ?
    O1 C1B C2B . . 121.9(17) ?
    O1 C1B C6B . . 122.5(18) ?
    C2B C1B C6B . . 115.5(12) ?
    C1B C2B H2B . . 118.9 ?
    C3B C2B C1B . . 122.1(14) ?
    C3B C2B H2B . . 118.9 ?
    C2B C3B H3B . . 119.5 ?
    C2B C3B C4B . . 121.1(14) ?
    C4B C3B H3B . . 119.5 ?
    C3B C4B H4B . . 120.4 ?
    C5B C4B C3B . . 119.2(12) ?
    C5B C4B H4B . . 120.4 ?
    C4B C5B H5B . . 119.9 ?
    C4B C5B C6B . . 120.3(13) ?
    C6B C5B H5B . . 119.9 ?
    C5B C6B C1B . . 121.7(11) ?
    C5B C6B C7B . . 113.4(13) ?
    C7B C6B C1B . . 124.8(13) ?
    C6B C7B H7B . . 118.2 ?
    N1B C7B C6B . . 123.7(16) ?
    N1B C7B H7B . . 118.2 ?
    C7B N1B Co1 . . 127.4(14) ?
    C7B N1B C8B . . 114.0(17) ?
    C8B N1B Co1 . . 117.7(11) ?
    N1B C8B H8BA . . 110.8 ?
    N1B C8B H8BB . . 110.8 ?
    N1B C8B C9B . . 104.6(12) ?
    H8BA C8B H8BB . . 108.9 ?
    C9B C8B H8BA . . 110.8 ?
    C9B C8B H8BB . . 110.8 ?
    C8B C9B H9BA . . 110.0 ?
    C8B C9B H9BB . . 110.0 ?
    H9BA C9B H9BB . . 108.4 ?
    N2B C9B C8B . . 108.5(12) ?
    N2B C9B H9BA . . 110.0 ?
    N2B C9B H9BB . . 110.0 ?
    C9B N2B Co1 . . 113.7(12) ?
    C10B N2B Co1 . . 126.7(14) ?
    C10B N2B C9B . . 118.9(16) ?
    N2B C10B H10B . . 117.6 ?
    N2B C10B C11B . . 124.8(16) ?
    C11B C10B H10B . . 117.6 ?
    C12B C11B C10B . . 118.3(14) ?
    C12B C11B C16B . . 118.3(12) ?
    C16B C11B C10B . . 123.3(14) ?
    C11B C12B H12B . . 119.0 ?
    C13B C12B C11B . . 122.0(13) ?
    C13B C12B H12B . . 119.0 ?
    C12B C13B H13B . . 119.9 ?
    C12B C13B C14B . . 120.2(13) ?
    C14B C13B H13B . . 119.9 ?
    C13B C14B H14B . . 120.1 ?
    C15B C14B C13B . . 119.8(13) ?
    C15B C14B H14B . . 120.1 ?
    C14B C15B H15B . . 119.5 ?
    C14B C15B C16B . . 121.0(13) ?
    C16B C15B H15B . . 119.5 ?
    O2 C16B C11B . . 124.8(19) ?
    O2 C16B C15B . . 116.6(18) ?
    C15B C16B C11B . . 118.6(12) ?
    N3 C17 H17 . . 117.9 ?
    N3 C17 C18 . . 124.1(5) ?
    C18 C17 H17 . . 117.9 ?
    C17 C18 H18 . . 120.5 ?
    C19 C18 C17 . . 119.0(4) ?
    C19 C18 H18 . . 120.5 ?
    C18 C19 C20 . . 116.5(4) ?
    C18 C19 C22 . . 124.5(4) ?
    C20 C19 C22 . . 119.0(4) ?
    C19 C20 H20 . . 119.5 ?
    C21 C20 C19 . . 121.1(5) ?
    C21 C20 H20 . . 119.5 ?
    N3 C21 C20 . . 123.2(5) ?
    N3 C21 H21 . . 118.4 ?
    C20 C21 H21 . . 118.4 ?
    N4 C22 C19 . . 117.3(4) ?
    O3 C22 N4 . . 124.3(4) ?
    O3 C22 C19 . . 118.4(4) ?
    N4 C23 Fe1 . . 128.1(3) ?
    N4 C23 C24 . . 128.9(4) ?
    N4 C23 C27 . . 123.4(4) ?
    C24 C23 Fe1 . . 69.2(2) ?
    C27 C23 Fe1 . . 68.5(2) ?
    C27 C23 C24 . . 107.6(4) ?
    Fe1 C24 H24 . . 126.0 ?
    C23 C24 Fe1 . . 70.1(2) ?
    C23 C24 H24 . . 126.2 ?
    C25 C24 Fe1 . . 69.3(2) ?
    C25 C24 C23 . . 107.7(4) ?
    C25 C24 H24 . . 126.2 ?
    Fe1 C25 H25 . . 126.3 ?
    C24 C25 Fe1 . . 70.3(2) ?
    C24 C25 H25 . . 125.6 ?
    C24 C25 C26 . . 108.7(3) ?
    C26 C25 Fe1 . . 69.4(2) ?
    C26 C25 H25 . . 125.6 ?
    Fe1 C26 H26 . . 126.1 ?
    C25 C26 Fe1 . . 69.7(2) ?
    C25 C26 H26 . . 126.4 ?
    C27 C26 Fe1 . . 69.4(2) ?
    C27 C26 C25 . . 107.1(4) ?
    C27 C26 H26 . . 126.4 ?
    Fe1 C27 H27 . . 125.3 ?
    C23 C27 Fe1 . . 71.1(2) ?
    C23 C27 C26 . . 108.8(4) ?
    C23 C27 H27 . . 125.6 ?
    C26 C27 Fe1 . . 69.7(2) ?
    C26 C27 H27 . . 125.6 ?
    Fe1 C28 H28 . . 126.4 ?
    C29 C28 Fe1 . . 69.1(2) ?
    C29 C28 H28 . . 126.0 ?
    C32 C28 Fe1 . . 69.9(2) ?
    C32 C28 H28 . . 126.0 ?
    C32 C28 C29 . . 107.9(4) ?
    Fe1 C29 H29 . . 125.9 ?
    C28 C29 Fe1 . . 70.1(2) ?
    C28 C29 H29 . . 126.2 ?
    C30 C29 Fe1 . . 69.5(2) ?
    C30 C29 C28 . . 107.7(4) ?
    C30 C29 H29 . . 126.2 ?
    Fe1 C30 H30 . . 126.1 ?
    C29 C30 Fe1 . . 69.9(2) ?
    C29 C30 H30 . . 125.8 ?
    C31 C30 Fe1 . . 69.8(2) ?
    C31 C30 C29 . . 108.4(4) ?
    C31 C30 H30 . . 125.8 ?
    Fe1 C31 H31 . . 125.7 ?
    C30 C31 Fe1 . . 69.6(3) ?
    C30 C31 H31 . . 125.8 ?
    C30 C31 C32 . . 108.4(4) ?
    C32 C31 Fe1 . . 70.5(3) ?
    C32 C31 H31 . . 125.8 ?
    Fe1 C32 H32 . . 126.9 ?
    C28 C32 Fe1 . . 69.5(2) ?
    C28 C32 H32 . . 126.2 ?
    C31 C32 Fe1 . . 69.0(3) ?
    C31 C32 C28 . . 107.6(4) ?
    C31 C32 H32 . . 126.2 ?
loop_
    _geom_torsion_atom_site_label_1
    _geom_torsion_atom_site_label_2
    _geom_torsion_atom_site_label_3
    _geom_torsion_atom_site_label_4
    _geom_torsion_site_symmetry_1
    _geom_torsion_site_symmetry_2
    _geom_torsion_site_symmetry_3
    _geom_torsion_site_symmetry_4
    _geom_torsion
    _geom_torsion_publ_flag
    Co1 O1 C1A C2A . . . . -178.9(8) ?
    Co1 O1 C1A C6A . . . . -0.5(16) ?
    Co1 O1 C1B C2B . . . . 174.0(12) ?
    Co1 O1 C1B C6B . . . . -2(2) ?
    Co1 O2 C16A C11A . . . . -12(3) ?
    Co1 O2 C16A C15A . . . . 170.3(12) ?
    Co1 O2 C16B C11B . . . . -1(5) ?
    Co1 O2 C16B C15B . . . . 177.9(16) ?
    Co1 N3 C17 C18 . . . . -170.8(4) ?
    Co1 N3 C21 C20 . . . . 169.5(5) ?
    Co1 N1A C8A C9A . . . . 37.0(19) ?
    Co1 N2A C10A C11A . . . . -3(3) ?
    Co1 N1B C8B C9B . . . . -24(3) ?
    Co1 N2B C10B C11B . . . . 2(5) ?
    Fe1 C23 C24 C25 . . . . 59.3(3) ?
    Fe1 C23 C27 C26 . . . . -59.7(3) ?
    Fe1 C24 C25 C26 . . . . 58.9(3) ?
    Fe1 C25 C26 C27 . . . . 59.5(3) ?
    Fe1 C26 C27 C23 . . . . 60.5(3) ?
    Fe1 C28 C29 C30 . . . . -59.5(3) ?
    Fe1 C28 C32 C31 . . . . 58.6(3) ?
    Fe1 C29 C30 C31 . . . . -59.4(3) ?
    Fe1 C30 C31 C32 . . . . -60.1(3) ?
    Fe1 C31 C32 C28 . . . . -58.9(3) ?
    O1 Co1 N1A C7A . . . . 3(2) ?
    O1 Co1 N1A C8A . . . . 174.1(15) ?
    O1 Co1 N2A C9A . . . . 87.6(18) ?
    O1 Co1 N2A C10A . . . . -85(3) ?
    O1 Co1 N1B C7B . . . . -2(3) ?
    O1 Co1 N1B C8B . . . . -170(2) ?
    O1 C1A C2A C3A . . . . 178.4(15) ?
    O1 C1A C6A C5A . . . . -176.7(15) ?
    O1 C1A C6A C7A . . . . 0.4(19) ?
    O1 C1B C2B C3B . . . . -180(2) ?
    O1 C1B C6B C5B . . . . 179(2) ?
    O1 C1B C6B C7B . . . . 4(3) ?
    O2 Co1 O1 C1A . . . . -173.3(10) ?
    O2 Co1 O1 C1B . . . . -167.0(13) ?
    O2 Co1 N2A C9A . . . . 165.3(14) ?
    O2 Co1 N2A C10A . . . . -7.2(19) ?
    O2 Co1 N1B C7B . . . . 86(4) ?
    O2 Co1 N1B C8B . . . . -83(3) ?
    O2 Co1 N2B C9B . . . . -174(2) ?
    O2 Co1 N2B C10B . . . . -4(3) ?
    N4 C23 C24 Fe1 . . . . 122.8(4) ?
    N4 C23 C24 C25 . . . . -177.9(4) ?
    N4 C23 C27 Fe1 . . . . -122.3(4) ?
    N4 C23 C27 C26 . . . . 178.0(4) ?
    N3 Co1 O1 C1A . . . . 91.9(10) ?
    N3 Co1 O1 C1B . . . . 98.2(13) ?
    N3 Co1 N1A C7A . . . . -93(2) ?
    N3 Co1 N1A C8A . . . . 78.5(16) ?
    N3 Co1 N2A C9A . . . . -99.3(14) ?
    N3 Co1 N2A C10A . . . . 88.1(19) ?
    N3 Co1 N1B C7B . . . . -98(3) ?
    N3 Co1 N1B C8B . . . . 94(3) ?
    N3 Co1 N2B C9B . . . . -79(2) ?
    N3 Co1 N2B C10B . . . . 91(3) ?
    N3 C17 C18 C19 . . . . 1.1(9) ?
    C1A C2A C3A C4A . . . . 0.0(18) ?
    C1A C6A C7A N1A . . . . 2(2) ?
    C2A C1A C6A C5A . . . . 1.6(17) ?
    C2A C1A C6A C7A . . . . 178.8(13) ?
    C2A C3A C4A C5A . . . . -1.7(16) ?
    C3A C4A C5A C6A . . . . 3.4(16) ?
    C4A C5A C6A C1A . . . . -3.4(18) ?
    C4A C5A C6A C7A . . . . 179.4(12) ?
    C5A C6A C7A N1A . . . . 178.8(16) ?
    C6A C1A C2A C3A . . . . -0.1(17) ?
    C6A C7A N1A Co1 . . . . -3(3) ?
    C6A C7A N1A C8A . . . . -174.3(16) ?
    C7A N1A C8A C9A . . . . -151.1(19) ?
    N1A Co1 O1 C1A . . . . -0.7(12) ?
    N1A Co1 N2A C9A . . . . -7.5(15) ?
    N1A Co1 N2A C10A . . . . 180(2) ?
    N1A C8A C9A N2A . . . . -40.5(17) ?
    C8A C9A N2A Co1 . . . . 28.8(17) ?
    C8A C9A N2A C10A . . . . -157.9(16) ?
    C9A N2A C10A C11A . . . . -175(2) ?
    N2A Co1 O1 C1A . . . . -95.1(19) ?
    N2A Co1 N1A C7A . . . . 171(2) ?
    N2A Co1 N1A C8A . . . . -17.2(16) ?
    N2A C10A C11A C12A . . . . -170(2) ?
    N2A C10A C11A C16A . . . . 10(4) ?
    C10A C11A C12A C13A . . . . -175(2) ?
    C10A C11A C16A O2 . . . . -2(4) ?
    C10A C11A C16A C15A . . . . 176(3) ?
    C11A C12A C13A C14A . . . . -2(2) ?
    C12A C11A C16A O2 . . . . 177(2) ?
    C12A C11A C16A C15A . . . . -5(4) ?
    C12A C13A C14A C15A . . . . -1.8(16) ?
    C13A C14A C15A C16A . . . . 2(2) ?
    C14A C15A C16A O2 . . . . 179.4(18) ?
    C14A C15A C16A C11A . . . . 2(3) ?
    C16A C11A C12A C13A . . . . 5(4) ?
    C1B C2B C3B C4B . . . . 2(3) ?
    C1B C6B C7B N1B . . . . -5(3) ?
    C2B C1B C6B C5B . . . . 2(2) ?
    C2B C1B C6B C7B . . . . -172(2) ?
    C2B C3B C4B C5B . . . . 1(2) ?
    C3B C4B C5B C6B . . . . -2(2) ?
    C4B C5B C6B C1B . . . . 0(3) ?
    C4B C5B C6B C7B . . . . 175.4(16) ?
    C5B C6B C7B N1B . . . . 180(2) ?
    C6B C1B C2B C3B . . . . -3(2) ?
    C6B C7B N1B Co1 . . . . 4(4) ?
    C6B C7B N1B C8B . . . . 173(2) ?
    C7B N1B C8B C9B . . . . 166(2) ?
    N1B Co1 O1 C1B . . . . 0.7(16) ?
    N1B Co1 N2B C9B . . . . 18(2) ?
    N1B Co1 N2B C10B . . . . -172(3) ?
    N1B C8B C9B N2B . . . . 36(3) ?
    C8B C9B N2B Co1 . . . . -36(3) ?
    C8B C9B N2B C10B . . . . 153(2) ?
    C9B N2B C10B C11B . . . . 172(4) ?
    N2B Co1 N1B C7B . . . . 172(3) ?
    N2B Co1 N1B C8B . . . . 4(3) ?
    N2B C10B C11B C12B . . . . 179(3) ?
    N2B C10B C11B C16B . . . . 2(6) ?
    C10B C11B C12B C13B . . . . 179(3) ?
    C10B C11B C16B O2 . . . . -2(6) ?
    C10B C11B C16B C15B . . . . 179(4) ?
    C11B C12B C13B C14B . . . . 3(3) ?
    C12B C11B C16B O2 . . . . -179(3) ?
    C12B C11B C16B C15B . . . . 2(5) ?
    C12B C13B C14B C15B . . . . 0(2) ?
    C13B C14B C15B C16B . . . . -2(3) ?
    C14B C15B C16B O2 . . . . -178(2) ?
    C14B C15B C16B C11B . . . . 1(4) ?
    C16B C11B C12B C13B . . . . -3(5) ?
    C17 N3 C21 C20 . . . . -3.2(10) ?
    C17 C18 C19 C20 . . . . -3.0(8) ?
    C17 C18 C19 C22 . . . . 173.5(5) ?
    C18 C19 C20 C21 . . . . 2.0(9) ?
    C18 C19 C22 N4 . . . . 30.4(7) ?
    C18 C19 C22 O3 . . . . -150.3(5) ?
    C19 C20 C21 N3 . . . . 1.3(11) ?
    C20 C19 C22 N4 . . . . -153.2(5) ?
    C20 C19 C22 O3 . . . . 26.1(7) ?
    C21 N3 C17 C18 . . . . 2.0(8) ?
    C22 N4 C23 Fe1 . . . . 90.0(5) ?
    C22 N4 C23 C24 . . . . -3.0(7) ?
    C22 N4 C23 C27 . . . . 177.7(4) ?
    C22 C19 C20 C21 . . . . -174.7(6) ?
    C23 N4 C22 O3 . . . . -2.3(7) ?
    C23 N4 C22 C19 . . . . 177.0(4) ?
    C23 C24 C25 Fe1 . . . . -59.8(3) ?
    C23 C24 C25 C26 . . . . -0.9(5) ?
    C24 C23 C27 Fe1 . . . . 58.3(3) ?
    C24 C23 C27 C26 . . . . -1.4(5) ?
    C24 C25 C26 Fe1 . . . . -59.5(3) ?
    C24 C25 C26 C27 . . . . 0.1(5) ?
    C25 C26 C27 Fe1 . . . . -59.7(3) ?
    C25 C26 C27 C23 . . . . 0.8(5) ?
    C27 C23 C24 Fe1 . . . . -57.9(3) ?
    C27 C23 C24 C25 . . . . 1.4(5) ?
    C28 C29 C30 Fe1 . . . . 59.9(3) ?
    C28 C29 C30 C31 . . . . 0.5(5) ?
    C29 C28 C32 Fe1 . . . . -58.9(3) ?
    C29 C28 C32 C31 . . . . -0.3(5) ?
    C29 C30 C31 Fe1 . . . . 59.5(3) ?
    C29 C30 C31 C32 . . . . -0.6(5) ?
    C30 C31 C32 Fe1 . . . . 59.5(3) ?
    C30 C31 C32 C28 . . . . 0.6(5) ?
    C32 C28 C29 Fe1 . . . . 59.4(3) ?
    C32 C28 C29 C30 . . . . -0.1(5) ?
_shelx_fab_file
;
    1    0    0    -18.45      0.00
    2    0    0      8.82      0.00
    3    0    0     -1.04      0.00
    4    0    0      4.79      0.00
    5    0    0     -3.05      0.00
    6    0    0      1.34      0.00
    7    0    0     -0.39      0.00
    8    0    0     -0.04      0.00
    9    0    0      1.55      0.00
   10    0    0      0.62      0.00
   11    0    0     -2.09      0.00
   12    0    0      1.63      0.00
   13    0    0     -0.65      0.00
  -13    1    0     -0.02      0.00
  -12    1    0      1.47      0.00
  -11    1    0     -1.01      0.00
  -10    1    0      0.14      0.00
   -9    1    0      1.84      0.00
   -8    1    0      1.28      0.00
   -7    1    0     -0.58      0.00
   -6    1    0      1.72      0.00
   -5    1    0     -2.19      0.00
   -4    1    0      4.76      0.00
   -3    1    0     -2.92      0.00
   -2    1    0      7.89      0.00
   -1    1    0    -17.82      0.00
    0    1    0    118.00      0.00
    1    1    0    -14.69      0.00
    2    1    0      5.14      0.00
    3    1    0     -0.05      0.00
    4    1    0      2.30      0.00
    5    1    0     -3.46      0.00
    6    1    0      0.83      0.00
    7    1    0     -0.43      0.00
    8    1    0     -1.69      0.00
    9    1    0      1.44      0.00
   10    1    0      0.10      0.00
   11    1    0     -2.19      0.00
   12    1    0      0.38      0.00
   13    1    0     -0.26      0.00
  -13    2    0      0.83      0.00
  -12    2    0     -0.11      0.00
  -11    2    0     -0.47      0.00
  -10    2    0     -0.18      0.00
   -9    2    0      1.71      0.00
   -8    2    0      2.29      0.00
   -7    2    0     -0.43      0.00
   -6    2    0      1.41      0.00
   -5    2    0     -0.84      0.00
   -4    2    0      2.37      0.00
   -3    2    0     -4.38      0.00
   -2    2    0      4.32      0.00
   -1    2    0    -13.74      0.00
    0    2    0     62.09      0.00
    1    2    0     -7.37      0.00
    2    2    0      1.56      0.00
    3    2    0      0.29      0.00
    4    2    0     -0.31      0.00
    5    2    0     -2.95      0.00
    6    2    0      1.02      0.00
    7    2    0     -0.64      0.00
    8    2    0     -3.11      0.00
    9    2    0      1.59      0.00
   10    2    0     -0.85      0.00
   11    2    0     -0.45      0.00
   12    2    0     -1.31      0.00
   13    2    0      0.43      0.00
  -12    3    0     -1.55      0.00
  -11    3    0     -0.18      0.00
  -10    3    0      0.26      0.00
   -9    3    0      1.11      0.00
   -8    3    0      2.57      0.00
   -7    3    0     -0.27      0.00
   -6    3    0      0.56      0.00
   -5    3    0      0.07      0.00
   -4    3    0     -0.91      0.00
   -3    3    0     -4.25      0.00
   -2    3    0      2.69      0.00
   -1    3    0     -7.96      0.00
    0    3    0     19.30      0.00
    1    3    0     -0.97      0.00
    2    3    0      1.27      0.00
    3    3    0      0.40      0.00
    4    3    0     -0.99      0.00
    5    3    0     -0.87      0.00
    6    3    0      1.88      0.00
    7    3    0     -0.25      0.00
    8    3    0     -3.26      0.00
    9    3    0      1.73      0.00
   10    3    0     -0.72      0.00
   11    3    0      1.04      0.00
   12    3    0     -2.28      0.00
   13    3    0      0.08      0.00
  -12    4    0     -1.46      0.00
  -11    4    0      0.51      0.00
  -10    4    0      0.45      0.00
   -9    4    0      1.10      0.00
   -8    4    0      1.74      0.00
   -7    4    0     -0.77      0.00
   -6    4    0      0.08      0.00
   -5    4    0     -0.14      0.00
   -4    4    0     -3.71      0.00
   -3    4    0     -2.68      0.00
   -2    4    0      3.23      0.00
   -1    4    0     -3.29      0.00
    0    4    0      1.68      0.00
    1    4    0      0.83      0.00
    2    4    0      1.51      0.00
    3    4    0      0.15      0.00
    4    4    0     -0.54      0.00
    5    4    0      1.75      0.00
    6    4    0      2.17      0.00
    7    4    0      0.84      0.00
    8    4    0     -2.07      0.00
    9    4    0      1.47      0.00
   10    4    0      0.61      0.00
   11    4    0      0.30      0.00
   12    4    0     -1.79      0.00
   13    4    0     -1.21      0.00
  -11    5    0      0.99      0.00
  -10    5    0     -0.22      0.00
   -9    5    0      2.07      0.00
   -8    5    0      0.52      0.00
   -7    5    0     -1.49      0.00
   -6    5    0      0.48      0.00
   -5    5    0     -0.42      0.00
   -4    5    0     -4.78      0.00
   -3    5    0     -0.39      0.00
   -2    5    0      4.12      0.00
   -1    5    0     -1.17      0.00
    0    5    0     -3.07      0.00
    1    5    0      0.21      0.00
    2    5    0      0.55      0.00
    3    5    0      0.24      0.00
    4    5    0     -0.17      0.00
    6    5    0      1.54      0.00
    7    5    0      1.91      0.00
    8    5    0     -0.55      0.00
    9    5    0      0.61      0.00
   10    5    0      1.77      0.00
   11    5    0     -1.14      0.00
   12    5    0     -0.47      0.00
   13    5    0     -2.11      0.00
  -11    6    0      0.70      0.00
  -10    6    0     -0.37      0.00
   -9    6    0      2.38      0.00
   -8    6    0      0.30      0.00
   -7    6    0     -1.74      0.00
   -6    6    0      0.77      0.00
   -5    6    0     -0.04      0.00
   -4    6    0     -3.90      0.00
   -3    6    0      1.32      0.00
   -2    6    0      4.62      0.00
   -1    6    0     -0.64      0.00
    0    6    0     -4.17      0.00
    1    6    0      0.45      0.00
    2    6    0      0.00      0.00
    3    6    0      0.96      0.00
    4    6    0      0.19      0.00
    5    6    0      3.45      0.00
    6    6    0      1.11      0.00
    7    6    0      1.93      0.00
    8    6    0      0.66      0.00
    9    6    0     -0.59      0.00
   10    6    0      1.79      0.00
   11    6    0     -0.78      0.00
   12    6    0      0.20      0.00
  -10    7    0      0.98      0.00
   -9    7    0      0.98      0.00
   -8    7    0      1.46      0.00
   -7    7    0     -1.51      0.00
   -6    7    0      0.31      0.00
   -5    7    0      0.50      0.00
   -4    7    0     -2.14      0.00
   -3    7    0      1.27      0.00
   -2    7    0      4.19      0.00
   -1    7    0     -0.42      0.00
    0    7    0     -3.13      0.00
    1    7    0      0.78      0.00
    2    7    0      0.37      0.00
    3    7    0      0.93      0.00
    4    7    0      0.61      0.00
    5    7    0      2.20      0.00
    6    7    0      1.17      0.00
    7    7    0      0.46      0.00
    8    7    0      1.24      0.00
    9    7    0     -1.46      0.00
   10    7    0      0.88      0.00
   11    7    0      0.83      0.00
   12    7    0     -0.07      0.00
  -10    8    0      2.34      0.00
   -9    8    0     -0.37      0.00
   -8    8    0      2.48      0.00
   -7    8    0     -0.86      0.00
   -6    8    0      0.02      0.00
   -5    8    0      0.72      0.00
   -4    8    0     -0.45      0.00
   -3    8    0      0.07      0.00
   -2    8    0      3.09      0.00
   -1    8    0     -0.25      0.00
    0    8    0     -0.95      0.00
    1    8    0     -0.01      0.00
    2    8    0      0.95      0.00
    3    8    0     -0.18      0.00
    4    8    0      0.90      0.00
    5    8    0      0.75      0.00
    6    8    0      0.54      0.00
    7    8    0     -1.10      0.00
    8    8    0      0.65      0.00
    9    8    0     -1.21      0.00
   10    8    0     -0.20      0.00
   11    8    0      1.57      0.00
   12    8    0     -0.29      0.00
   -9    9    0      0.01      0.00
   -8    9    0      1.80      0.00
   -7    9    0      0.10      0.00
   -6    9    0      0.19      0.00
   -5    9    0      0.12      0.00
   -4    9    0      0.38      0.00
   -3    9    0     -0.93      0.00
   -2    9    0      2.49      0.00
   -1    9    0     -0.63      0.00
    0    9    0      0.88      0.00
    1    9    0     -1.04      0.00
    2    9    0      1.38      0.00
    3    9    0     -0.68      0.00
    4    9    0      1.30      0.00
    5    9    0      0.56      0.00
    6    9    0     -1.41      0.00
    7    9    0     -0.55      0.00
    8    9    0     -0.87      0.00
    9    9    0     -0.02      0.00
   10    9    0     -0.66      0.00
   11    9    0      1.37      0.00
   -8   10    0      0.27      0.00
   -7   10    0      0.86      0.00
   -6   10    0     -0.02      0.00
   -5   10    0     -1.33      0.00
   -4   10    0      0.11      0.00
   -3   10    0     -1.39      0.00
   -2   10    0      2.27      0.00
   -1   10    0     -1.93      0.00
    0   10    0      1.32      0.00
    1   10    0     -1.58      0.00
    2   10    0      0.68      0.00
    3   10    0      0.07      0.00
    4   10    0      1.92      0.00
    5   10    0      1.15      0.00
    6   10    0     -3.64      0.00
    7   10    0      2.08      0.00
    8   10    0     -1.89      0.00
    9   10    0      0.61      0.00
   10   10    0     -0.25      0.00
   11   10    0      1.36      0.00
   -7   11    0      1.15      0.00
   -6   11    0     -0.37      0.00
   -5   11    0     -1.86      0.00
   -4   11    0     -0.12      0.00
   -3   11    0     -1.47      0.00
   -2   11    0      1.45      0.00
   -1   11    0     -3.05      0.00
    0   11    0      0.52      0.00
    1   11    0     -1.35      0.00
    2   11    0     -1.15      0.00
    3   11    0      0.96      0.00
    4   11    0      2.54      0.00
    5   11    0      0.73      0.00
    6   11    0     -4.44      0.00
    7   11    0      4.71      0.00
    8   11    0     -1.54      0.00
    9   11    0     -0.30      0.00
   10   11    0      0.17      0.00
   -6   12    0     -0.18      0.00
   -5   12    0     -0.42      0.00
   -4   12    0      0.38      0.00
   -3   12    0     -1.41      0.00
   -2   12    0      0.37      0.00
   -1   12    0     -2.73      0.00
    0   12    0      0.23      0.00
    1   12    0     -0.08      0.00
    2   12    0     -1.68      0.00
    3   12    0      1.25      0.00
    4   12    0      2.78      0.00
    5   12    0     -0.68      0.00
    6   12    0     -3.23      0.00
    7   12    0      5.75      0.00
    8   12    0     -0.55      0.00
    9   12    0     -1.45      0.00
   -4   13    0      0.54      0.00
   -3   13    0     -1.51      0.00
   -2   13    0     -0.14      0.00
   -1   13    0     -1.66      0.00
    0   13    0      1.07      0.00
    1   13    0      0.89      0.00
    2   13    0      0.13      0.00
    3   13    0      0.92      0.00
    4   13    0      2.07      0.00
    5   13    0     -1.58      0.00
    6   13    0     -1.43      0.00
    7   13    0      4.82      0.00
    8   13    0      0.11      0.00
   -2   14    0     -0.04      0.00
   -1   14    0     -1.10      0.00
    0   14    0      1.32      0.00
    1   14    0      0.19      0.00
    2   14    0      1.98      0.00
    3   14    0      0.23      0.00
    4   14    0      0.64      0.00
    5   14    0     -1.43      0.00
    6   14    0     -0.69      0.00
    7   14    0      2.55      0.00
   -6  -14    1      0.00      0.00
   -5  -14    1     -0.31      0.00
   -4  -14    1     -1.29      0.00
   -3  -14    1     -0.27      0.00
   -2  -14    1      2.39      0.00
   -1  -14    1     -1.52      0.00
    0  -14    1     -0.65      0.00
    1  -14    1      0.72      0.00
    2  -14    1     -0.78      0.00
   -8  -13    1      2.12      0.00
   -7  -13    1      1.12      0.00
   -6  -13    1      0.97      0.00
   -5  -13    1     -1.37      0.00
   -4  -13    1      0.09      0.00
   -3  -13    1     -0.37      0.00
   -2  -13    1      2.76      0.00
   -1  -13    1      0.03      0.00
    0  -13    1     -0.16      0.00
    1  -13    1      0.99      0.00
    2  -13    1     -2.06      0.00
    3  -13    1     -0.53      0.00
    4  -13    1     -0.62      0.00
   -8  -12    1      2.20      0.00
   -7  -12    1      2.83      0.00
   -6  -12    1      1.07      0.00
   -5  -12    1     -2.55      0.00
   -4  -12    1      1.66      0.00
   -3  -12    1      0.29      0.00
   -2  -12    1      0.49      0.00
   -1  -12    1      1.21      0.00
    0  -12    1     -0.72      0.00
    1  -12    1      0.15      0.00
    2  -12    1     -2.45      0.00
    3  -12    1     -0.70      0.00
    4  -12    1      0.19      0.00
    5  -12    1      1.36      0.00
    6  -12    1      0.25      0.00
   -9  -11    1     -0.72      0.00
   -8  -11    1      1.20      0.00
   -7  -11    1      4.22      0.00
   -6  -11    1     -0.56      0.00
   -5  -11    1     -2.36      0.00
   -4  -11    1      2.09      0.00
   -3  -11    1      1.16      0.00
   -2  -11    1     -1.90      0.00
   -1  -11    1      0.94      0.00
    0  -11    1     -0.56      0.00
    1  -11    1     -1.56      0.00
    2  -11    1     -1.45      0.00
    3  -11    1     -0.98      0.00
    4  -11    1     -0.10      0.00
    5  -11    1     -0.25      0.00
    6  -11    1      0.01      0.00
    7  -11    1      0.93      0.00
  -10  -10    1      0.48      0.00
   -9  -10    1      0.13      0.00
   -8  -10    1     -0.36      0.00
   -7  -10    1      4.37      0.00
   -6  -10    1     -2.52      0.00
   -5  -10    1     -1.17      0.00
   -4  -10    1      1.60      0.00
   -3  -10    1      1.29      0.00
   -2  -10    1     -1.94      0.00
   -1  -10    1     -0.15      0.00
    0  -10    1      1.65      0.00
    1  -10    1     -2.66      0.00
    2  -10    1      0.11      0.00
    3  -10    1     -1.38      0.00
    4  -10    1     -0.57      0.00
    5  -10    1     -1.46      0.00
    6  -10    1     -0.03      0.00
    7  -10    1      0.71      0.00
    8  -10    1      0.80      0.00
  -11   -9    1      0.99      0.00
  -10   -9    1      1.10      0.00
   -9   -9    1     -0.19      0.00
   -8   -9    1     -0.92      0.00
   -7   -9    1      2.87      0.00
   -6   -9    1     -2.92      0.00
   -5   -9    1     -0.65      0.00
   -4   -9    1      1.17      0.00
   -3   -9    1      0.35      0.00
   -2   -9    1     -0.48      0.00
   -1   -9    1     -1.65      0.00
    0   -9    1      4.28      0.00
    1   -9    1     -2.44      0.00
    2   -9    1      0.81      0.00
    3   -9    1     -1.40      0.00
    4   -9    1     -0.10      0.00
    5   -9    1     -1.27      0.00
    6   -9    1      0.29      0.00
    7   -9    1      0.45      0.00
    8   -9    1      1.38      0.00
    9   -9    1      0.96      0.00
  -12   -8    1      1.41      0.00
  -11   -8    1      1.83      0.00
  -10   -8    1      1.58      0.00
   -9   -8    1     -1.60      0.00
   -8   -8    1     -0.18      0.00
   -7   -8    1      0.93      0.00
   -6   -8    1     -1.51      0.00
   -5   -8    1     -0.86      0.00
   -4   -8    1      1.29      0.00
   -3   -8    1     -0.55      0.00
   -2   -8    1      1.03      0.00
   -1   -8    1     -2.95      0.00
    0   -8    1      5.21      0.00
    1   -8    1     -1.37      0.00
    2   -8    1      0.66      0.00
    3   -8    1     -0.34      0.00
    4   -8    1      0.42      0.00
    5   -8    1     -0.59      0.00
    6   -8    1      0.26      0.00
    7   -8    1     -0.04      0.00
    8   -8    1      2.31      0.00
    9   -8    1     -0.12      0.00
   10   -8    1      1.77      0.00
  -12   -7    1      0.88      0.00
  -11   -7    1      2.45      0.00
  -10   -7    1      1.40      0.00
   -9   -7    1     -2.41      0.00
   -8   -7    1      0.46      0.00
   -7   -7    1      0.30      0.00
   -6   -7    1      0.26      0.00
   -5   -7    1     -0.42      0.00
   -4   -7    1      1.37      0.00
   -3   -7    1     -0.22      0.00
   -2   -7    1      2.08      0.00
   -1   -7    1     -2.87      0.00
    0   -7    1      3.77      0.00
    1   -7    1     -0.12      0.00
    2   -7    1      0.75      0.00
    3   -7    1      2.02      0.00
    4   -7    1      0.06      0.00
    5   -7    1     -0.01      0.00
    6   -7    1      0.15      0.00
    7   -7    1     -0.56      0.00
    8   -7    1      1.74      0.00
    9   -7    1     -0.49      0.00
   10   -7    1      2.13      0.00
  -12   -6    1      0.96      0.00
  -11   -6    1      1.37      0.00
  -10   -6    1      1.02      0.00
   -9   -6    1     -1.73      0.00
   -8   -6    1      0.37      0.00
   -7   -6    1      1.11      0.00
   -6   -6    1      1.14      0.00
   -5   -6    1      1.19      0.00
   -4   -6    1      0.64      0.00
   -3   -6    1      0.63      0.00
   -2   -6    1      1.93      0.00
   -1   -6    1     -1.82      0.00
    0   -6    1      0.51      0.00
    1   -6    1      0.87      0.00
    2   -6    1      1.12      0.00
    3   -6    1      4.34      0.00
    4   -6    1     -1.19      0.00
    5   -6    1      0.20      0.00
    6   -6    1      0.45      0.00
    7   -6    1     -0.95      0.00
    8   -6    1     -0.45      0.00
    9   -6    1      0.71      0.00
   10   -6    1      1.10      0.00
   11   -6    1      0.43      0.00
  -13   -5    1     -1.67      0.00
  -12   -5    1      1.54      0.00
  -11   -5    1     -0.59      0.00
  -10   -5    1      1.40      0.00
   -9   -5    1     -0.27      0.00
   -8   -5    1      0.34      0.00
   -7   -5    1      1.93      0.00
   -6   -5    1      1.54      0.00
   -5   -5    1      3.30      0.00
   -4   -5    1     -0.30      0.00
   -3   -5    1      0.87      0.00
   -2   -5    1      0.93      0.00
   -1   -5    1     -0.59      0.00
    0   -5    1     -3.72      0.00
    1   -5    1      1.89      0.00
    2   -5    1      1.29      0.00
    3   -5    1      4.91      0.00
    4   -5    1     -3.28      0.00
    5   -5    1     -0.14      0.00
    6   -5    1      0.29      0.00
    7   -5    1     -1.25      0.00
    8   -5    1     -2.18      0.00
    9   -5    1      1.88      0.00
   10   -5    1     -0.05      0.00
   11   -5    1      1.24      0.00
  -13   -4    1     -1.26      0.00
  -12   -4    1      1.25      0.00
  -11   -4    1     -0.90      0.00
  -10   -4    1      1.93      0.00
   -9   -4    1      1.03      0.00
   -8   -4    1      0.38      0.00
   -7   -4    1      1.58      0.00
   -6   -4    1      2.07      0.00
   -5   -4    1      4.88      0.00
   -4   -4    1     -0.79      0.00
   -3   -4    1      0.94      0.00
   -2   -4    1      0.42      0.00
   -1   -4    1      2.01      0.00
    0   -4    1    -10.75      0.00
    1   -4    1      3.45      0.00
    2   -4    1      1.15      0.00
    3   -4    1      3.72      0.00
    4   -4    1     -5.51      0.00
    5   -4    1     -0.07      0.00
    6   -4    1     -0.59      0.00
    7   -4    1     -1.07      0.00
    8   -4    1     -1.82      0.00
    9   -4    1      1.81      0.00
   10   -4    1     -0.24      0.00
   11   -4    1      1.68      0.00
   12   -4    1     -0.26      0.00
  -13   -3    1     -0.01      0.00
  -12   -3    1     -0.14      0.00
  -11   -3    1      0.66      0.00
  -10   -3    1      1.08      0.00
   -9   -3    1      1.95      0.00
   -8   -3    1     -0.31      0.00
   -7   -3    1      0.21      0.00
   -6   -3    1      2.01      0.00
   -5   -3    1      4.88      0.00
   -3   -3    1      1.65      0.00
   -2   -3    1     -0.43      0.00
   -1   -3    1      5.73      0.00
    0   -3    1    -20.58      0.00
    1   -3    1      5.36      0.00
    2   -3    1     -0.03      0.00
    3   -3    1      1.95      0.00
    4   -3    1     -6.29      0.00
    5   -3    1      1.00      0.00
    6   -3    1     -0.91      0.00
    7   -3    1     -0.57      0.00
    8   -3    1      0.00      0.00
    9   -3    1      1.44      0.00
   10   -3    1      0.08      0.00
   11   -3    1      0.96      0.00
   12   -3    1     -1.61      0.00
  -13   -2    1      0.81      0.00
  -12   -2    1     -1.31      0.00
  -11   -2    1      1.53      0.00
  -10   -2    1     -0.75      0.00
   -9   -2    1      2.58      0.00
   -8   -2    1     -1.34      0.00
   -7   -2    1     -0.98      0.00
   -6   -2    1      0.77      0.00
   -5   -2    1      3.42      0.00
   -4   -2    1     -3.55      0.00
   -3   -2    1      2.81      0.00
   -2   -2    1     -1.91      0.00
   -1   -2    1      6.81      0.00
    0   -2    1    -18.78      0.00
    1   -2    1      7.95      0.00
    2   -2    1     -1.96      0.00
    3   -2    1      0.92      0.00
    4   -2    1     -4.73      0.00
    5   -2    1      1.69      0.00
    6   -2    1     -0.17      0.00
    7   -2    1     -0.71      0.00
    8   -2    1      1.27      0.00
    9   -2    1      1.74      0.00
   10   -2    1      0.08      0.00
   11   -2    1      0.00      0.00
   12   -2    1     -1.42      0.00
   13   -2    1      0.41      0.00
  -13   -1    1      0.19      0.00
  -12   -1    1     -1.29      0.00
  -11   -1    1      0.50      0.00
  -10   -1    1     -1.69      0.00
   -9   -1    1      2.72      0.00
   -8   -1    1     -1.55      0.00
   -7   -1    1     -0.94      0.00
   -6   -1    1     -0.58      0.00
   -5   -1    1      1.89      0.00
   -4   -1    1     -3.35      0.00
   -3   -1    1      3.58      0.00
   -2   -1    1     -0.59      0.00
   -1   -1    1      2.98      0.00
    0   -1    1     13.52      0.00
    1   -1    1     11.49      0.00
    2   -1    1     -2.34      0.00
    3   -1    1      1.63      0.00
    4   -1    1     -1.55      0.00
    5   -1    1      1.18      0.00
    6   -1    1      0.53      0.00
    7   -1    1     -1.39      0.00
    8   -1    1      1.16      0.00
    9   -1    1      2.30      0.00
   10   -1    1     -0.03      0.00
   11   -1    1     -0.28      0.00
   12   -1    1      0.05      0.00
   13   -1    1      0.74      0.00
  -13    0    1     -0.99      0.00
  -12    0    1     -0.37      0.00
  -11    0    1     -0.63      0.00
  -10    0    1     -1.47      0.00
   -9    0    1      2.36      0.00
   -8    0    1     -0.89      0.00
   -7    0    1     -0.08      0.00
   -6    0    1     -0.97      0.00
   -5    0    1      0.97      0.00
   -4    0    1     -0.45      0.00
   -3    0    1      2.94      0.00
   -2    0    1      4.20      0.00
   -1    0    1     -3.63      0.00
    0    0    1     65.74      0.00
    1    0    1     12.94      0.00
    2    0    1     -1.01      0.00
    3    0    1      2.92      0.00
    4    0    1      1.28      0.00
    5    0    1      0.22      0.00
    6    0    1      0.36      0.00
    7    0    1     -1.52      0.00
    8    0    1      0.46      0.00
    9    0    1      2.27      0.00
   10    0    1      0.29      0.00
   11    0    1     -0.57      0.00
   12    0    1      0.87      0.00
   13    0    1      0.94      0.00
  -13    1    1     -1.20      0.00
  -12    1    1      0.35      0.00
  -11    1    1     -0.38      0.00
  -10    1    1     -1.55      0.00
   -9    1    1      2.06      0.00
   -8    1    1      0.04      0.00
   -7    1    1      0.57      0.00
   -6    1    1     -0.68      0.00
   -5    1    1      0.43      0.00
   -4    1    1      2.49      0.00
   -3    1    1      0.65      0.00
   -2    1    1      6.87      0.00
   -1    1    1     -9.55      0.00
    0    1    1     98.11      0.00
    1    1    1      8.97      0.00
    2    1    1     -0.60      0.00
    3    1    1      2.47      0.00
    4    1    1      1.98      0.00
    5    1    1     -1.10      0.00
    6    1    1     -0.42      0.00
    7    1    1     -1.07      0.00
    8    1    1     -0.26      0.00
    9    1    1      1.38      0.00
   10    1    1      0.54      0.00
   11    1    1     -1.37      0.00
   12    1    1      0.32      0.00
   13    1    1      1.33      0.00
  -12    2    1      0.00      0.00
  -11    2    1      0.41      0.00
  -10    2    1     -2.18      0.00
   -9    2    1      1.91      0.00
   -8    2    1      1.07      0.00
   -7    2    1      0.90      0.00
   -6    2    1     -0.42      0.00
   -5    2    1      0.49      0.00
   -4    2    1      3.60      0.00
   -3    2    1     -1.97      0.00
   -2    2    1      4.55      0.00
   -1    2    1    -12.42      0.00
    0    2    1     89.05      0.00
    2    2    1     -0.97      0.00
    3    2    1      0.79      0.00
    4    2    1      0.93      0.00
    5    2    1     -2.86      0.00
    6    2    1     -0.77      0.00
    7    2    1     -0.76      0.00
    8    2    1     -1.21      0.00
    9    2    1      0.20      0.00
   10    2    1     -0.16      0.00
   11    2    1     -1.36      0.00
   12    2    1     -0.75      0.00
   13    2    1      1.72      0.00
  -12    3    1     -1.01      0.00
  -11    3    1      0.71      0.00
  -10    3    1     -1.86      0.00
   -9    3    1      1.12      0.00
   -8    3    1      2.12      0.00
   -7    3    1      1.12      0.00
   -6    3    1     -0.57      0.00
   -5    3    1      0.90      0.00
   -4    3    1      3.20      0.00
   -3    3    1     -3.70      0.00
   -2    3    1      1.37      0.00
   -1    3    1    -11.66      0.00
    0    3    1     57.50      0.00
    1    3    1     -0.79      0.00
    2    3    1      0.18      0.00
    3    3    1      0.14      0.00
    4    3    1      0.02      0.00
    5    3    1     -3.72      0.00
    6    3    1     -0.02      0.00
    7    3    1     -0.54      0.00
    8    3    1     -2.18      0.00
    9    3    1     -0.34      0.00
   10    3    1     -1.51      0.00
   11    3    1      0.08      0.00
   12    3    1     -1.62      0.00
   13    3    1      1.31      0.00
  -12    4    1     -1.39      0.00
  -11    4    1      0.76      0.00
  -10    4    1     -0.31      0.00
   -9    4    1     -0.19      0.00
   -8    4    1      2.58      0.00
   -7    4    1      0.89      0.00
   -6    4    1     -0.79      0.00
   -5    4    1      0.70      0.00
   -4    4    1      1.56      0.00
   -3    4    1     -4.56      0.00
   -2    4    1      0.89      0.00
   -1    4    1     -8.86      0.00
    0    4    1     30.20      0.00
    1    4    1     -1.46      0.00
    2    4    1      1.75      0.00
    3    4    1      0.14      0.00
    4    4    1      0.07      0.00
    5    4    1     -2.62      0.00
    6    4    1      0.94      0.00
    7    4    1      0.01      0.00
    8    4    1     -2.40      0.00
    9    4    1     -0.02      0.00
   10    4    1     -2.15      0.00
   11    4    1      1.07      0.00
   12    4    1     -1.96      0.00
   13    4    1      0.10      0.00
  -11    5    1      0.94      0.00
  -10    5    1      0.55      0.00
   -9    5    1     -0.36      0.00
   -8    5    1      2.04      0.00
   -7    5    1      0.15      0.00
   -6    5    1     -0.21      0.00
   -5    5    1     -0.12      0.00
   -4    5    1     -0.77      0.00
   -3    5    1     -4.35      0.00
   -2    5    1      2.35      0.00
   -1    5    1     -6.14      0.00
    0    5    1     13.74      0.00
    1    5    1     -1.91      0.00
    2    5    1      1.58      0.00
    3    5    1     -0.42      0.00
    4    5    1      0.66      0.00
    5    5    1     -0.23      0.00
    6    5    1      0.86      0.00
    7    5    1      1.07      0.00
    8    5    1     -1.64      0.00
    9    5    1      0.46      0.00
   10    5    1     -1.41      0.00
   11    5    1      0.30      0.00
   12    5    1     -1.51      0.00
   13    5    1     -0.78      0.00
  -11    6    1      0.99      0.00
  -10    6    1     -0.14      0.00
   -9    6    1      1.00      0.00
   -8    6    1      1.00      0.00
   -7    6    1     -0.54      0.00
   -6    6    1      0.79      0.00
   -5    6    1     -0.70      0.00
   -4    6    1     -2.35      0.00
   -3    6    1     -2.95      0.00
   -2    6    1      4.16      0.00
   -1    6    1     -4.33      0.00
    0    6    1      3.88      0.00
    1    6    1     -1.52      0.00
    2    6    1      0.72      0.00
    3    6    1     -0.60      0.00
    4    6    1      1.22      0.00
    5    6    1      2.16      0.00
    6    6    1      0.26      0.00
    7    6    1      2.43      0.00
    8    6    1     -0.46      0.00
    9    6    1      0.45      0.00
   10    6    1     -0.11      0.00
   11    6    1     -0.72      0.00
   12    6    1     -0.55      0.00
  -10    7    1     -0.65      0.00
   -9    7    1      1.95      0.00
   -8    7    1      0.51      0.00
   -7    7    1     -0.82      0.00
   -6    7    1      0.75      0.00
   -5    7    1     -0.65      0.00
   -4    7    1     -2.53      0.00
   -3    7    1     -1.58      0.00
   -2    7    1      5.08      0.00
   -1    7    1     -3.26      0.00
    0    7    1     -1.24      0.00
    1    7    1      0.14      0.00
    2    7    1      0.45      0.00
    3    7    1     -0.05      0.00
    4    7    1      1.11      0.00
    5    7    1      3.19      0.00
    6    7    1      0.33      0.00
    7    7    1      2.94      0.00
    8    7    1      0.27      0.00
    9    7    1     -0.01      0.00
   10    7    1      0.19      0.00
   11    7    1     -0.58      0.00
   12    7    1      0.05      0.00
   -9    8    1      1.32      0.00
   -8    8    1      0.90      0.00
   -7    8    1     -0.72      0.00
   -6    8    1     -0.17      0.00
   -5    8    1      0.07      0.00
   -4    8    1     -1.68      0.00
   -3    8    1     -1.04      0.00
   -2    8    1      4.30      0.00
   -1    8    1     -2.32      0.00
    0    8    1     -2.40      0.00
    1    8    1      1.28      0.00
    2    8    1      0.46      0.00
    3    8    1     -0.09      0.00
    4    8    1      0.31      0.00
    5    8    1      2.33      0.00
    6    8    1      0.82      0.00
    7    8    1      1.78      0.00
    8    8    1      0.01      0.00
    9    8    1     -0.18      0.00
   10    8    1     -1.06      0.00
   11    8    1     -0.26      0.00
   12    8    1      0.07      0.00
   -8    9    1      1.13      0.00
   -7    9    1     -0.40      0.00
   -6    9    1     -0.42      0.00
   -5    9    1      0.62      0.00
   -4    9    1     -0.37      0.00
   -3    9    1     -0.68      0.00
   -2    9    1      2.78      0.00
   -1    9    1     -1.13      0.00
    0    9    1     -1.52      0.00
    1    9    1      1.13      0.00
    2    9    1      0.97      0.00
    3    9    1     -0.69      0.00
    4    9    1     -0.07      0.00
    5    9    1      1.05      0.00
    6    9    1      0.52      0.00
    7    9    1      0.16      0.00
    8    9    1     -0.93      0.00
    9    9    1      0.65      0.00
   10    9    1     -2.59      0.00
   11    9    1     -0.63      0.00
   -7   10    1     -0.14      0.00
   -6   10    1      0.03      0.00
   -5   10    1     -0.69      0.00
   -4   10    1      0.44      0.00
   -3   10    1     -0.19      0.00
   -2   10    1      1.86      0.00
   -1   10    1     -0.59      0.00
    0   10    1     -0.39      0.00
    1   10    1      0.12      0.00
    2   10    1      1.75      0.00
    3   10    1     -0.77      0.00
    4   10    1      0.59      0.00
    5   10    1      0.99      0.00
    6   10    1     -1.11      0.00
    7   10    1     -0.28      0.00
    8   10    1     -1.46      0.00
    9   10    1      1.83      0.00
   10   10    1     -2.65      0.00
   11   10    1     -0.75      0.00
   -6   11    1      0.10      0.00
   -5   11    1     -3.23      0.00
   -4   11    1      0.28      0.00
   -3   11    1      0.12      0.00
   -2   11    1      1.28      0.00
   -1   11    1     -1.31      0.00
    0   11    1     -0.10      0.00
    1   11    1     -1.32      0.00
    2   11    1      1.23      0.00
    3   11    1     -0.53      0.00
    4   11    1      1.73      0.00
    5   11    1      1.51      0.00
    6   11    1     -3.27      0.00
    7   11    1      0.49      0.00
    8   11    1     -1.02      0.00
    9   11    1      1.73      0.00
   10   11    1     -1.29      0.00
   -6   12    1     -0.15      0.00
   -5   12    1     -3.86      0.00
   -4   12    1      0.01      0.00
   -3   12    1      0.16      0.00
   -2   12    1      0.63      0.00
   -1   12    1     -2.05      0.00
    0   12    1     -0.18      0.00
    1   12    1     -1.79      0.00
    2   12    1     -0.29      0.00
    3   12    1     -0.35      0.00
    4   12    1      2.82      0.00
    5   12    1      1.12      0.00
    6   12    1     -4.38      0.00
    7   12    1      1.86      0.00
    8   12    1     -0.24      0.00
    9   12    1      0.18      0.00
   -5   13    1     -1.94      0.00
   -4   13    1      0.13      0.00
   -3   13    1     -0.37      0.00
   -2   13    1      0.31      0.00
   -1   13    1     -1.84      0.00
    0   13    1      0.63      0.00
    1   13    1     -0.54      0.00
    2   13    1     -0.73      0.00
    3   13    1      0.06      0.00
    4   13    1      3.34      0.00
    5   13    1     -0.06      0.00
    6   13    1     -3.62      0.00
    7   13    1      3.20      0.00
    8   13    1      0.07      0.00
   -3   14    1     -1.36      0.00
   -2   14    1      0.34      0.00
   -1   14    1     -1.45      0.00
    0   14    1      1.72      0.00
    1   14    1      0.68      0.00
    2   14    1     -0.06      0.00
    3   14    1      0.40      0.00
    4   14    1      2.63      0.00
    5   14    1     -0.99      0.00
    6   14    1     -2.03      0.00
    7   14    1      3.27      0.00
   -6  -14    2     -0.89      0.00
   -5  -14    2      1.31      0.00
   -4  -14    2     -2.09      0.00
   -3  -14    2     -0.29      0.00
   -2  -14    2     -0.79      0.00
   -1  -14    2     -1.94      0.00
    0  -14    2     -1.26      0.00
    1  -14    2      0.47      0.00
   -7  -13    2      0.46      0.00
   -6  -13    2     -0.57      0.00
   -5  -13    2      1.26      0.00
   -4  -13    2     -1.46      0.00
   -3  -13    2     -0.97      0.00
   -2  -13    2      1.43      0.00
   -1  -13    2     -1.72      0.00
    0  -13    2     -0.61      0.00
    1  -13    2      1.15      0.00
    2  -13    2     -1.09      0.00
    3  -13    2     -1.30      0.00
    4  -13    2     -2.21      0.00
   -8  -12    2      3.18      0.00
   -7  -12    2      0.16      0.00
   -6  -12    2      0.94      0.00
   -5  -12    2     -0.36      0.00
   -4  -12    2      0.20      0.00
   -3  -12    2     -1.04      0.00
   -2  -12    2      2.35      0.00
   -1  -12    2     -0.54      0.00
    0  -12    2     -0.43      0.00
    1  -12    2      1.27      0.00
    2  -12    2     -2.48      0.00
    3  -12    2     -1.56      0.00
    4  -12    2     -1.73      0.00
    5  -12    2      1.52      0.00
    6  -12    2     -0.37      0.00
   -9  -11    2     -1.13      0.00
   -8  -11    2      4.13      0.00
   -7  -11    2      0.40      0.00
   -6  -11    2      1.54      0.00
   -5  -11    2     -2.23      0.00
   -4  -11    2      1.06      0.00
   -3  -11    2     -0.07      0.00
   -2  -11    2      1.01      0.00
   -1  -11    2      0.20      0.00
    0  -11    2     -1.24      0.00
    1  -11    2      0.32      0.00
    2  -11    2     -2.96      0.00
    3  -11    2     -0.91      0.00
    4  -11    2     -1.45      0.00
    5  -11    2      1.46      0.00
    6  -11    2     -0.63      0.00
    7  -11    2      1.68      0.00
  -10  -10    2     -0.18      0.00
   -9  -10    2      0.01      0.00
   -8  -10    2      2.94      0.00
   -7  -10    2      1.66      0.00
   -6  -10    2      0.09      0.00
   -5  -10    2     -2.61      0.00
   -4  -10    2      0.44      0.00
   -3  -10    2      1.26      0.00
   -2  -10    2     -0.60      0.00
   -1  -10    2      0.50      0.00
    0  -10    2     -1.18      0.00
    1  -10    2     -1.20      0.00
    2  -10    2     -2.28      0.00
    3  -10    2     -0.08      0.00
    4  -10    2     -2.28      0.00
    5  -10    2      0.50      0.00
    6  -10    2     -0.83      0.00
    7  -10    2      0.91      0.00
    8  -10    2      0.87      0.00
  -11   -9    2     -0.17      0.00
  -10   -9    2     -0.03      0.00
   -9   -9    2      1.13      0.00
   -8   -9    2      0.59      0.00
   -7   -9    2      3.06      0.00
   -6   -9    2     -2.09      0.00
   -5   -9    2     -1.74      0.00
   -4   -9    2     -0.82      0.00
   -3   -9    2      1.97      0.00
   -2   -9    2     -1.19      0.00
   -1   -9    2      0.51      0.00
    0   -9    2      0.77      0.00
    1   -9    2     -2.63      0.00
    2   -9    2     -1.39      0.00
    3   -9    2      0.16      0.00
    4   -9    2     -2.74      0.00
    5   -9    2     -0.05      0.00
    6   -9    2     -0.46      0.00
    7   -9    2      0.25      0.00
    8   -9    2      0.64      0.00
    9   -9    2      1.22      0.00
  -11   -8    2      0.48      0.00
  -10   -8    2      1.29      0.00
   -9   -8    2      0.61      0.00
   -8   -8    2     -0.67      0.00
   -7   -8    2      3.07      0.00
   -6   -8    2     -2.88      0.00
   -5   -8    2     -1.04      0.00
   -4   -8    2     -1.27      0.00
   -3   -8    2      1.74      0.00
   -2   -8    2     -0.79      0.00
   -1   -8    2     -0.60      0.00
    0   -8    2      3.65      0.00
    1   -8    2     -3.49      0.00
    2   -8    2     -1.04      0.00
    3   -8    2      0.04      0.00
    4   -8    2     -1.91      0.00
    5   -8    2     -0.14      0.00
    6   -8    2     -0.15      0.00
    7   -8    2      0.15      0.00
    8   -8    2      0.94      0.00
    9   -8    2      1.61      0.00
   10   -8    2     -0.93      0.00
  -12   -7    2      1.03      0.00
  -11   -7    2      1.84      0.00
  -10   -7    2      2.27      0.00
   -9   -7    2     -1.02      0.00
   -8   -7    2     -0.54      0.00
   -7   -7    2      1.54      0.00
   -6   -7    2     -1.74      0.00
   -5   -7    2     -0.95      0.00
   -4   -7    2     -0.27      0.00
   -3   -7    2      1.01      0.00
   -2   -7    2      0.98      0.00
   -1   -7    2     -2.48      0.00
    0   -7    2      6.01      0.00
    1   -7    2     -3.27      0.00
    2   -7    2     -0.54      0.00
    3   -7    2      0.74      0.00
    4   -7    2     -0.50      0.00
    5   -7    2     -0.18      0.00
    6   -7    2     -0.25      0.00
    7   -7    2      0.42      0.00
    8   -7    2      1.18      0.00
    9   -7    2      0.90      0.00
   10   -7    2     -0.27      0.00
  -12   -6    2      0.14      0.00
  -11   -6    2      2.37      0.00
  -10   -6    2      1.51      0.00
   -9   -6    2     -1.89      0.00
   -8   -6    2     -0.23      0.00
   -7   -6    2      0.04      0.00
   -6   -6    2     -0.03      0.00
   -5   -6    2     -0.92      0.00
   -4   -6    2      0.96      0.00
   -3   -6    2      0.39      0.00
   -2   -6    2      3.13      0.00
   -1   -6    2     -3.82      0.00
    0   -6    2      6.52      0.00
    1   -6    2     -2.32      0.00
    2   -6    2      0.50      0.00
    3   -6    2      2.48      0.00
    4   -6    2      0.95      0.00
    5   -6    2     -0.19      0.00
    6   -6    2      0.15      0.00
    7   -6    2      0.63      0.00
    8   -6    2      0.21      0.00
    9   -6    2      0.17      0.00
   10   -6    2      0.78      0.00
   11   -6    2     -0.48      0.00
  -13   -5    2      0.58      0.00
  -12   -5    2      0.38      0.00
  -11   -5    2      1.07      0.00
  -10   -5    2      0.21      0.00
   -9   -5    2     -1.24      0.00
   -8   -5    2      0.23      0.00
   -7   -5    2     -0.08      0.00
   -6   -5    2      1.13      0.00
   -5   -5    2     -0.20      0.00
   -4   -5    2      1.30      0.00
   -3   -5    2      0.08      0.00
   -2   -5    2      3.67      0.00
   -1   -5    2     -4.67      0.00
    0   -5    2      5.14      0.00
    1   -5    2     -1.35      0.00
    2   -5    2      1.23      0.00
    3   -5    2      4.06      0.00
    4   -5    2      1.70      0.00
    5   -5    2     -0.77      0.00
    6   -5    2      0.88      0.00
    7   -5    2      0.10      0.00
    8   -5    2     -1.78      0.00
    9   -5    2     -0.03      0.00
   10   -5    2      1.17      0.00
   11   -5    2     -0.73      0.00
  -13   -4    2      0.34      0.00
  -12   -4    2      1.59      0.00
  -11   -4    2     -0.57      0.00
  -10   -4    2      0.16      0.00
   -9   -4    2     -0.05      0.00
   -8   -4    2      1.28      0.00
   -7   -4    2      0.72      0.00
   -6   -4    2      1.98      0.00
   -5   -4    2      1.59      0.00
   -4   -4    2      1.46      0.00
   -3   -4    2      0.06      0.00
   -2   -4    2      3.05      0.00
   -1   -4    2     -5.12      0.00
    0   -4    2      1.51      0.00
    1   -4    2      0.16      0.00
    2   -4    2      1.36      0.00
    3   -4    2      4.74      0.00
    4   -4    2      0.56      0.00
    5   -4    2     -1.82      0.00
    6   -4    2      0.64      0.00
    7   -4    2     -0.86      0.00
    8   -4    2     -2.97      0.00
    9   -4    2     -0.19      0.00
   10   -4    2      0.74      0.00
   11   -4    2      0.36      0.00
   12   -4    2      1.55      0.00
  -13   -3    2      0.71      0.00
  -12   -3    2      1.92      0.00
  -11   -3    2     -0.50      0.00
  -10   -3    2      0.61      0.00
   -9   -3    2      0.63      0.00
   -8   -3    2      1.99      0.00
   -7   -3    2      0.84      0.00
   -6   -3    2      2.60      0.00
   -5   -3    2      3.71      0.00
   -4   -3    2      1.47      0.00
   -3   -3    2     -0.01      0.00
   -2   -3    2      2.62      0.00
   -1   -3    2     -4.00      0.00
    0   -3    2     -9.34      0.00
    1   -3    2      2.71      0.00
    2   -3    2      1.06      0.00
    3   -3    2      4.42      0.00
    4   -3    2     -2.12      0.00
    5   -3    2     -1.83      0.00
    6   -3    2     -0.29      0.00
    7   -3    2     -0.99      0.00
    8   -3    2     -2.13      0.00
    9   -3    2     -0.35      0.00
   10   -3    2      0.27      0.00
   11   -3    2      1.35      0.00
   12   -3    2     -0.05      0.00
  -13   -2    2      1.55      0.00
  -12   -2    2      0.81      0.00
  -11   -2    2      0.76      0.00
  -10   -2    2     -0.11      0.00
   -9   -2    2      0.83      0.00
   -8   -2    2      1.46      0.00
   -7   -2    2     -0.18      0.00
   -6   -2    2      2.17      0.00
   -5   -2    2      4.73      0.00
   -4   -2    2      0.02      0.00
   -3   -2    2     -0.28      0.00
   -2   -2    2      1.67      0.00
   -1   -2    2     -1.11      0.00
    0   -2    2    -29.11      0.00
    1   -2    2      6.81      0.00
    2   -2    2     -0.08      0.00
    3   -2    2      2.93      0.00
    4   -2    2     -4.03      0.00
    5   -2    2     -0.51      0.00
    6   -2    2     -0.64      0.00
    7   -2    2     -0.28      0.00
    8   -2    2     -0.41      0.00
    9   -2    2     -0.05      0.00
   10   -2    2      0.11      0.00
   11   -2    2      0.91      0.00
   12   -2    2     -1.73      0.00
  -13   -1    2      1.69      0.00
  -12   -1    2     -0.48      0.00
  -11   -1    2      1.09      0.00
  -10   -1    2     -1.42      0.00
   -9   -1    2      0.85      0.00
   -8   -1    2      0.40      0.00
   -7   -1    2     -1.17      0.00
   -6   -1    2      0.75      0.00
   -5   -1    2      4.36      0.00
   -4   -1    2     -1.85      0.00
   -3   -1    2     -0.15      0.00
   -2   -1    2      0.88      0.00
   -1   -1    2      2.02      0.00
    0   -1    2    -42.03      0.00
    1   -1    2     14.78      0.00
    2   -1    2     -1.41      0.00
    3   -1    2      1.59      0.00
    4   -1    2     -3.46      0.00
    5   -1    2      0.81      0.00
    6   -1    2     -0.53      0.00
    7   -1    2      0.12      0.00
    8   -1    2      0.24      0.00
    9   -1    2      0.80      0.00
   10   -1    2     -0.05      0.00
   11   -1    2     -0.05      0.00
   12   -1    2     -1.65      0.00
   13   -1    2     -0.18      0.00
  -13    0    2      0.70      0.00
  -12    0    2     -0.73      0.00
  -11    0    2      0.04      0.00
  -10    0    2     -1.73      0.00
   -9    0    2      0.47      0.00
   -8    0    2     -0.25      0.00
   -7    0    2     -1.24      0.00
   -6    0    2     -0.38      0.00
   -5    0    2      3.36      0.00
   -4    0    2     -1.42      0.00
   -3    0    2      0.44      0.00
   -2    0    2      2.70      0.00
   -1    0    2      3.76      0.00
    0    0    2    -28.10      0.00
    1    0    2     26.08      0.00
    2    0    2     -1.77      0.00
    3    0    2      1.91      0.00
    4    0    2     -1.29      0.00
    5    0    2      1.66      0.00
    6    0    2     -0.90      0.00
    7    0    2      0.06      0.00
    8    0    2     -0.12      0.00
    9    0    2      1.81      0.00
   10    0    2     -0.19      0.00
   11    0    2     -0.22      0.00
   12    0    2     -0.57      0.00
   13    0    2      0.10      0.00
  -13    1    2     -0.41      0.00
  -12    1    2     -0.07      0.00
  -11    1    2     -0.83      0.00
  -10    1    2     -1.27      0.00
   -9    1    2     -0.20      0.00
   -8    1    2     -0.46      0.00
   -7    1    2     -0.82      0.00
   -6    1    2     -0.53      0.00
   -5    1    2      2.31      0.00
   -4    1    2      0.91      0.00
   -3    1    2      0.46      0.00
   -2    1    2      5.55      0.00
   -1    1    2      2.90      0.00
    0    1    2      6.74      0.00
    1    1    2     32.74      0.00
    2    1    2     -1.95      0.00
    3    1    2      2.24      0.00
    4    1    2      0.24      0.00
    5    1    2      1.95      0.00
    6    1    2     -1.93      0.00
    7    1    2     -0.03      0.00
    8    1    2     -0.13      0.00
    9    1    2      2.24      0.00
   10    1    2     -0.06      0.00
   11    1    2     -0.12      0.00
   12    1    2     -0.24      0.00
   13    1    2      0.58      0.00
  -12    2    2      0.45      0.00
  -11    2    2     -0.68      0.00
  -10    2    2     -1.42      0.00
   -9    2    2     -0.49      0.00
   -8    2    2     -0.25      0.00
   -7    2    2     -0.39      0.00
   -6    2    2     -0.18      0.00
   -5    2    2      1.67      0.00
   -4    2    2      2.82      0.00
   -3    2    2     -0.44      0.00
   -2    2    2      5.39      0.00
   -1    2    2     -0.65      0.00
    0    2    2     35.31      0.00
    1    2    2     28.59      0.00
    2    2    2     -2.59      0.00
    3    2    2      0.67      0.00
    4    2    2      0.42      0.00
    5    2    2      0.80      0.00
    6    2    2     -2.82      0.00
    7    2    2     -0.20      0.00
    8    2    2      0.40      0.00
    9    2    2      1.52      0.00
   10    2    2      0.08      0.00
   11    2    2     -0.52      0.00
   12    2    2     -0.53      0.00
   13    2    2      1.15      0.00
  -12    3    2      0.26      0.00
  -11    3    2     -0.14      0.00
  -10    3    2     -1.88      0.00
   -9    3    2     -0.50      0.00
   -8    3    2      0.48      0.00
   -7    3    2      0.24      0.00
   -6    3    2     -0.18      0.00
   -5    3    2      1.57      0.00
   -4    3    2      3.98      0.00
   -3    3    2     -1.69      0.00
   -2    3    2      2.73      0.00
   -1    3    2     -5.03      0.00
    0    3    2     43.26      0.00
    1    3    2     18.39      0.00
    2    3    2     -1.97      0.00
    3    3    2     -0.96      0.00
    4    3    2      0.37      0.00
    5    3    2     -1.51      0.00
    6    3    2     -2.48      0.00
    7    3    2     -0.44      0.00
    8    3    2      0.59      0.00
    9    3    2      0.21      0.00
   10    3    2     -0.41      0.00
   11    3    2     -0.72      0.00
   12    3    2     -0.26      0.00
   13    3    2      1.13      0.00
  -11    4    2      0.20      0.00
  -10    4    2     -1.14      0.00
   -9    4    2     -1.15      0.00
   -8    4    2      1.24      0.00
   -7    4    2      0.95      0.00
   -6    4    2     -0.84      0.00
   -5    4    2      1.41      0.00
   -4    4    2      4.72      0.00
   -3    4    2     -3.36      0.00
   -2    4    2      0.88      0.00
   -1    4    2     -7.97      0.00
    0    4    2     37.82      0.00
    1    4    2     10.00      0.00
    3    4    2     -1.00      0.00
    4    4    2      0.67      0.00
    5    4    2     -3.14      0.00
    6    4    2     -0.95      0.00
    7    4    2     -0.66      0.00
    8    4    2      0.24      0.00
    9    4    2     -0.51      0.00
   10    4    2     -1.49      0.00
   11    4    2     -0.21      0.00
   12    4    2      0.54      0.00
   13    4    2      0.13      0.00
  -11    5    2      0.41      0.00
  -10    5    2      0.49      0.00
   -9    5    2     -2.12      0.00
   -8    5    2      1.33      0.00
   -7    5    2      1.14      0.00
   -6    5    2     -1.22      0.00
   -5    5    2      0.78      0.00
   -4    5    2      4.26      0.00
   -3    5    2     -5.13      0.00
   -2    5    2      0.53      0.00
   -1    5    2     -8.52      0.00
    0    5    2     28.18      0.00
    1    5    2      4.76      0.00
    2    5    2      1.23      0.00
    3    5    2     -0.96      0.00
    4    5    2      1.09      0.00
    5    5    2     -2.95      0.00
    6    5    2      0.36      0.00
    7    5    2     -0.84      0.00
    8    5    2      0.07      0.00
    9    5    2     -0.24      0.00
   10    5    2     -2.15      0.00
   11    5    2      0.18      0.00
   12    5    2      0.98      0.00
   13    5    2     -0.93      0.00
  -10    6    2      1.07      0.00
   -9    6    2     -1.96      0.00
   -8    6    2      0.80      0.00
   -7    6    2      0.57      0.00
   -6    6    2     -0.34      0.00
   -5    6    2     -0.09      0.00
   -4    6    2      2.60      0.00
   -3    6    2     -5.48      0.00
   -2    6    2      0.90      0.00
   -1    6    2     -6.90      0.00
    0    6    2     17.28      0.00
    1    6    2      1.31      0.00
    2    6    2      1.26      0.00
    3    6    2     -1.49      0.00
    4    6    2      1.81      0.00
    5    6    2     -1.26      0.00
    6    6    2      0.80      0.00
    7    6    2     -0.39      0.00
    8    6    2      0.60      0.00
    9    6    2      0.41      0.00
   10    6    2     -1.54      0.00
   11    6    2      0.13      0.00
   12    6    2      0.95      0.00
   -9    7    2     -0.54      0.00
   -8    7    2      0.28      0.00
   -7    7    2     -0.42      0.00
   -6    7    2      0.69      0.00
   -5    7    2     -1.01      0.00
   -4    7    2      0.88      0.00
   -3    7    2     -4.29      0.00
   -2    7    2      1.81      0.00
   -1    7    2     -4.59      0.00
    0    7    2      7.78      0.00
    1    7    2     -0.24      0.00
    2    7    2      1.42      0.00
    3    7    2     -1.43      0.00
    4    7    2      2.54      0.00
    5    7    2      0.51      0.00
    6    7    2      1.23      0.00
    7    7    2      0.95      0.00
    8    7    2      1.22      0.00
    9    7    2      0.66      0.00
   10    7    2     -0.33      0.00
   11    7    2      0.34      0.00
   12    7    2      0.86      0.00
   -8    8    2      0.32      0.00
   -7    8    2     -1.13      0.00
   -6    8    2      0.13      0.00
   -5    8    2     -1.31      0.00
   -4    8    2     -0.22      0.00
   -3    8    2     -3.22      0.00
   -2    8    2      2.63      0.00
   -1    8    2     -3.23      0.00
    0    8    2      2.42      0.00
    1    8    2     -0.38      0.00
    2    8    2      1.28      0.00
    3    8    2     -1.19      0.00
    4    8    2      2.37      0.00
    5    8    2      0.71      0.00
    6    8    2      2.10      0.00
    7    8    2      2.05      0.00
    8    8    2      0.82      0.00
    9    8    2      0.21      0.00
   10    8    2     -0.28      0.00
   11    8    2      0.66      0.00
   12    8    2      0.82      0.00
   -7    9    2     -1.21      0.00
   -6    9    2     -1.26      0.00
   -5    9    2     -0.24      0.00
   -4    9    2     -0.31      0.00
   -3    9    2     -2.73      0.00
   -2    9    2      2.92      0.00
   -1    9    2     -2.61      0.00
    0    9    2      0.90      0.00
    1    9    2     -0.17      0.00
    2    9    2      0.61      0.00
    3    9    2     -1.55      0.00
    4    9    2      1.66      0.00
    5    9    2     -0.59      0.00
    6    9    2      2.62      0.00
    7    9    2      2.10      0.00
    8    9    2     -0.54      0.00
    9    9    2     -0.08      0.00
   10    9    2     -1.77      0.00
   11    9    2      0.15      0.00
   -7   10    2     -1.05      0.00
   -6   10    2     -1.60      0.00
   -5   10    2      0.52      0.00
   -4   10    2      0.54      0.00
   -3   10    2     -2.16      0.00
   -2   10    2      3.12      0.00
   -1   10    2     -1.79      0.00
    0   10    2      0.95      0.00
    1   10    2      0.19      0.00
    2   10    2      0.43      0.00
    3   10    2     -1.64      0.00
    4   10    2      1.40      0.00
    5   10    2     -1.33      0.00
    6   10    2      1.99      0.00
    7   10    2      1.57      0.00
    8   10    2     -1.41      0.00
    9   10    2      0.77      0.00
   10   10    2     -3.10      0.00
   11   10    2     -0.69      0.00
   -7   11    2     -1.05      0.00
   -6   11    2     -0.92      0.00
   -5   11    2     -1.37      0.00
   -4   11    2      1.28      0.00
   -3   11    2     -1.32      0.00
   -2   11    2      2.97      0.00
   -1   11    2     -1.03      0.00
    0   11    2      0.56      0.00
    1   11    2      0.10      0.00
    2   11    2      0.27      0.00
    3   11    2     -1.16      0.00
    4   11    2      1.28      0.00
    5   11    2     -0.38      0.00
    6   11    2      0.05      0.00
    7   11    2      0.68      0.00
    8   11    2     -0.89      0.00
    9   11    2      2.06      0.00
   10   11    2     -2.86      0.00
   -6   12    2     -0.34      0.00
   -5   12    2     -4.27      0.00
   -4   12    2      1.15      0.00
   -3   12    2     -0.10      0.00
   -2   12    2      1.86      0.00
   -1   12    2     -0.50      0.00
    0   12    2     -0.68      0.00
    1   12    2     -0.72      0.00
    2   12    2     -0.68      0.00
    3   12    2     -0.93      0.00
    4   12    2      0.89      0.00
    5   12    2      1.28      0.00
    6   12    2     -2.46      0.00
    7   12    2     -0.31      0.00
    8   12    2      0.25      0.00
    9   12    2      2.10      0.00
   -5   13    2     -4.54      0.00
   -4   13    2      0.57      0.00
   -3   13    2      1.14      0.00
   -2   13    2      0.36      0.00
   -1   13    2      0.37      0.00
    0   13    2     -1.32      0.00
    1   13    2     -0.93      0.00
    2   13    2     -1.23      0.00
    3   13    2     -0.72      0.00
    4   13    2      0.78      0.00
    5   13    2      2.28      0.00
    6   13    2     -3.95      0.00
    7   13    2     -0.19      0.00
    8   13    2      0.88      0.00
   -3   14    2      1.12      0.00
   -2   14    2     -0.51      0.00
   -1   14    2      1.13      0.00
    0   14    2     -0.52      0.00
    1   14    2     -0.12      0.00
    2   14    2     -0.64      0.00
    3   14    2     -0.03      0.00
    4   14    2      0.88      0.00
    5   14    2      1.95      0.00
    6   14    2     -3.46      0.00
    7   14    2      1.02      0.00
    4   15    2      0.69      0.00
   -4  -14    3     -1.50      0.00
   -3  -14    3     -1.37      0.00
   -2  -14    3     -0.98      0.00
   -7  -13    3      0.89      0.00
   -6  -13    3     -0.85      0.00
   -5  -13    3      1.81      0.00
   -4  -13    3     -2.23      0.00
   -3  -13    3     -1.28      0.00
   -2  -13    3     -1.12      0.00
   -1  -13    3     -2.08      0.00
    0  -13    3     -1.69      0.00
    1  -13    3      1.78      0.00
    2  -13    3     -1.00      0.00
    3  -13    3     -0.20      0.00
   -8  -12    3      1.26      0.00
   -7  -12    3      1.01      0.00
   -6  -12    3     -0.96      0.00
   -5  -12    3      2.69      0.00
   -4  -12    3     -1.93      0.00
   -3  -12    3     -0.70      0.00
   -2  -12    3     -0.39      0.00
   -1  -12    3     -0.99      0.00
    0  -12    3     -1.28      0.00
    1  -12    3      2.77      0.00
    2  -12    3     -2.28      0.00
    3  -12    3     -1.44      0.00
    4  -12    3     -2.86      0.00
    5  -12    3     -0.24      0.00
   -9  -11    3     -1.34      0.00
   -8  -11    3      3.57      0.00
   -7  -11    3      0.39      0.00
   -6  -11    3     -0.58      0.00
   -5  -11    3      2.08      0.00
   -4  -11    3     -1.50      0.00
   -3  -11    3      0.49      0.00
   -2  -11    3     -0.25      0.00
   -1  -11    3     -0.11      0.00
    0  -11    3     -1.42      0.00
    1  -11    3      2.72      0.00
    2  -11    3     -3.25      0.00
    3  -11    3     -1.89      0.00
    4  -11    3     -2.14      0.00
    5  -11    3      0.34      0.00
    6  -11    3      0.34      0.00
    7  -11    3      1.38      0.00
  -10  -10    3     -0.34      0.00
   -9  -10    3     -1.20      0.00
   -8  -10    3      4.50      0.00
   -7  -10    3     -0.11      0.00
   -6  -10    3     -0.80      0.00
   -5  -10    3      0.44      0.00
   -4  -10    3     -1.45      0.00
   -3  -10    3      1.61      0.00
   -2  -10    3     -0.56      0.00
   -1  -10    3     -0.01      0.00
    0  -10    3     -2.56      0.00
    1  -10    3      1.87      0.00
    2  -10    3     -3.02      0.00
    3  -10    3     -1.23      0.00
    4  -10    3     -1.79      0.00
    5  -10    3      0.24      0.00
    6  -10    3     -0.19      0.00
    7  -10    3      1.49      0.00
    8  -10    3      0.01      0.00
  -11   -9    3     -0.88      0.00
  -10   -9    3     -2.20      0.00
   -9   -9    3      0.65      0.00
   -8   -9    3      2.87      0.00
   -7   -9    3      0.40      0.00
   -6   -9    3     -1.65      0.00
   -5   -9    3     -1.07      0.00
   -4   -9    3     -1.72      0.00
   -3   -9    3      2.12      0.00
   -2   -9    3     -0.85      0.00
   -1   -9    3      0.66      0.00
    0   -9    3     -3.43      0.00
    1   -9    3      0.57      0.00
    2   -9    3     -1.98      0.00
    3   -9    3     -0.43      0.00
    4   -9    3     -2.40      0.00
    5   -9    3     -0.03      0.00
    6   -9    3     -0.08      0.00
    7   -9    3      0.59      0.00
    8   -9    3     -0.12      0.00
    9   -9    3      0.40      0.00
  -11   -8    3     -0.29      0.00
  -10   -8    3     -2.89      0.00
   -9   -8    3      2.32      0.00
   -8   -8    3      0.56      0.00
   -7   -8    3      1.47      0.00
   -6   -8    3     -2.33      0.00
   -5   -8    3     -1.63      0.00
   -4   -8    3     -2.17      0.00
   -3   -8    3      2.43      0.00
   -2   -8    3     -1.71      0.00
   -1   -8    3      2.05      0.00
    0   -8    3     -2.99      0.00
    1   -8    3     -1.34      0.00
    2   -8    3     -1.34      0.00
    3   -8    3     -0.51      0.00
    4   -8    3     -2.74      0.00
    5   -8    3      0.04      0.00
    6   -8    3      0.58      0.00
    7   -8    3     -0.27      0.00
    8   -8    3     -0.04      0.00
    9   -8    3      1.46      0.00
  -12   -7    3      0.83      0.00
  -11   -7    3      1.49      0.00
  -10   -7    3     -1.28      0.00
   -9   -7    3      1.79      0.00
   -8   -7    3     -0.24      0.00
   -7   -7    3      1.50      0.00
   -6   -7    3     -2.26      0.00
   -5   -7    3     -1.21      0.00
   -4   -7    3     -2.04      0.00
   -3   -7    3      2.76      0.00
   -2   -7    3     -2.44      0.00
   -1   -7    3      2.58      0.00
    0   -7    3     -0.72      0.00
    1   -7    3     -2.99      0.00
    2   -7    3     -0.99      0.00
    3   -7    3     -0.88      0.00
    4   -7    3     -2.23      0.00
    5   -7    3      0.03      0.00
    6   -7    3      0.53      0.00
    7   -7    3     -0.24      0.00
    8   -7    3      0.51      0.00
    9   -7    3      2.02      0.00
   10   -7    3     -2.31      0.00
  -12   -6    3      0.01      0.00
  -11   -6    3      2.80      0.00
  -10   -6    3      0.69      0.00
   -9   -6    3     -0.46      0.00
   -8   -6    3      0.07      0.00
   -7   -6    3     -0.03      0.00
   -6   -6    3     -1.65      0.00
   -5   -6    3     -0.57      0.00
   -4   -6    3     -0.78      0.00
   -3   -6    3      2.41      0.00
   -2   -6    3     -1.28      0.00
   -1   -6    3      1.54      0.00
    0   -6    3      2.79      0.00
    1   -6    3     -3.34      0.00
    2   -6    3      0.25      0.00
    3   -6    3     -0.43      0.00
    4   -6    3     -0.87      0.00
    5   -6    3      0.15      0.00
    6   -6    3     -0.05      0.00
    7   -6    3      0.92      0.00
    8   -6    3      0.98      0.00
    9   -6    3      1.65      0.00
   10   -6    3     -2.00      0.00
   11   -6    3     -0.56      0.00
  -12   -5    3     -0.61      0.00
  -11   -5    3      2.06      0.00
  -10   -5    3      1.06      0.00
   -9   -5    3     -2.06      0.00
   -8   -5    3      0.35      0.00
   -7   -5    3     -1.29      0.00
   -6   -5    3     -1.05      0.00
   -5   -5    3     -0.41      0.00
   -4   -5    3      0.66      0.00
   -3   -5    3      1.22      0.00
   -2   -5    3      1.02      0.00
   -1   -5    3     -0.76      0.00
    0   -5    3      5.83      0.00
    1   -5    3     -3.24      0.00
    2   -5    3      2.01      0.00
    3   -5    3      0.44      0.00
    4   -5    3      1.34      0.00
    5   -5    3      0.38      0.00
    6   -5    3     -0.05      0.00
    7   -5    3      2.10      0.00
    8   -5    3      0.31      0.00
    9   -5    3      0.76      0.00
   10   -5    3     -0.46      0.00
   11   -5    3     -2.36      0.00
  -13   -4    3     -0.14      0.00
  -12   -4    3      0.29      0.00
  -11   -4    3     -0.02      0.00
  -10   -4    3      0.53      0.00
   -9   -4    3     -1.73      0.00
   -8   -4    3      0.76      0.00
   -7   -4    3     -0.56      0.00
   -6   -4    3     -0.42      0.00
   -5   -4    3     -0.28      0.00
   -4   -4    3      1.63      0.00
   -3   -4    3      0.30      0.00
   -2   -4    3      2.58      0.00
   -1   -4    3     -3.88      0.00
    0   -4    3      7.97      0.00
    1   -4    3     -3.38      0.00
    2   -4    3      2.97      0.00
    3   -4    3      1.14      0.00
    4   -4    3      3.33      0.00
    5   -4    3     -0.36      0.00
    6   -4    3      0.23      0.00
    7   -4    3      1.71      0.00
    8   -4    3     -1.47      0.00
    9   -4    3     -0.25      0.00
   10   -4    3      0.63      0.00
   11   -4    3     -3.01      0.00
   12   -4    3      2.46      0.00
  -13   -3    3     -0.73      0.00
  -12   -3    3      1.62      0.00
  -11   -3    3     -1.10      0.00
  -10   -3    3      0.20      0.00
   -9   -3    3     -0.47      0.00
   -8   -3    3      1.24      0.00
   -7   -3    3      1.21      0.00
   -6   -3    3      0.67      0.00
   -5   -3    3      0.67      0.00
   -4   -3    3      2.59      0.00
   -3   -3    3      0.09      0.00
   -2   -3    3      3.48      0.00
   -1   -3    3     -6.84      0.00
    0   -3    3      8.07      0.00
    1   -3    3     -3.53      0.00
    2   -3    3      3.20      0.00
    3   -3    3      1.93      0.00
    4   -3    3      3.43      0.00
    5   -3    3     -2.01      0.00
    6   -3    3      0.14      0.00
    7   -3    3      0.28      0.00
    8   -3    3     -2.58      0.00
    9   -3    3     -1.03      0.00
   10   -3    3      0.71      0.00
   11   -3    3     -1.77      0.00
   12   -3    3      2.75      0.00
  -13   -2    3     -0.34      0.00
  -12   -2    3      1.49      0.00
  -11   -2    3     -0.26      0.00
  -10   -2    3     -0.43      0.00
   -9   -2    3      0.34      0.00
   -8   -2    3      0.94      0.00
   -7   -2    3      1.87      0.00
   -6   -2    3      1.71      0.00
   -5   -2    3      2.07      0.00
   -4   -2    3      2.82      0.00
   -3   -2    3     -0.62      0.00
   -2   -2    3      3.82      0.00
   -1   -2    3     -8.34      0.00
    0   -2    3      0.55      0.00
    1   -2    3     -4.74      0.00
    2   -2    3      3.51      0.00
    3   -2    3      1.94      0.00
    4   -2    3      1.88      0.00
    5   -2    3     -3.08      0.00
    6   -2    3      0.23      0.00
    7   -2    3     -0.26      0.00
    8   -2    3     -1.98      0.00
    9   -2    3     -1.41      0.00
   10   -2    3      0.75      0.00
   11   -2    3     -0.42      0.00
   12   -2    3      1.17      0.00
  -13   -1    3      0.63      0.00
  -12   -1    3      0.10      0.00
  -11   -1    3      0.96      0.00
  -10   -1    3     -1.67      0.00
   -9   -1    3      0.48      0.00
   -8   -1    3     -0.06      0.00
   -7   -1    3      1.20      0.00
   -6   -1    3      1.69      0.00
   -5   -1    3      2.88      0.00
   -4   -1    3      1.38      0.00
   -3   -1    3     -2.10      0.00
   -2   -1    3      3.08      0.00
   -1   -1    3     -7.72      0.00
    0   -1    3    -15.89      0.00
    1   -1    3     -6.26      0.00
    2   -1    3      4.42      0.00
    3   -1    3      0.17      0.00
    4   -1    3      0.85      0.00
    5   -1    3     -2.98      0.00
    6   -1    3      0.70      0.00
    7   -1    3      0.42      0.00
    8   -1    3     -1.02      0.00
    9   -1    3     -1.55      0.00
   10   -1    3      1.19      0.00
   11   -1    3     -0.52      0.00
   12   -1    3     -0.52      0.00
   13   -1    3     -0.86      0.00
  -13    0    3      0.99      0.00
  -12    0    3     -0.94      0.00
  -11    0    3      0.88      0.00
  -10    0    3     -2.34      0.00
   -9    0    3      0.09      0.00
   -8    0    3     -0.85      0.00
   -7    0    3      0.48      0.00
   -6    0    3      0.67      0.00
   -5    0    3      2.80      0.00
   -4    0    3     -0.11      0.00
   -3    0    3     -2.72      0.00
   -2    0    3      2.75      0.00
   -1    0    3     -4.99      0.00
    0    0    3    -28.58      0.00
    1    0    3     -2.64      0.00
    2    0    3      5.92      0.00
    3    0    3     -1.48      0.00
    4    0    3      1.60      0.00
    5    0    3     -1.97      0.00
    6    0    3      0.78      0.00
    7    0    3      1.24      0.00
    8    0    3     -1.10      0.00
    9    0    3     -1.26      0.00
   10    0    3      1.48      0.00
   11    0    3     -1.15      0.00
   12    0    3     -0.57      0.00
   13    0    3     -1.35      0.00
  -12    1    3     -0.79      0.00
  -11    1    3     -0.17      0.00
  -10    1    3     -1.59      0.00
   -9    1    3     -0.83      0.00
   -8    1    3     -1.35      0.00
   -7    1    3      0.19      0.00
   -6    1    3     -0.27      0.00
   -5    1    3      2.24      0.00
   -4    1    3      0.12      0.00
   -3    1    3     -1.94      0.00
   -2    1    3      4.23      0.00
   -1    1    3     -1.60      0.00
    0    1    3    -24.05      0.00
    1    1    3      7.83      0.00
    2    1    3      6.47      0.00
    3    1    3     -1.46      0.00
    4    1    3      2.77      0.00
    5    1    3     -0.34      0.00
    6    1    3     -0.05      0.00
    7    1    3      1.48      0.00
    8    1    3     -1.45      0.00
    9    1    3     -0.13      0.00
   10    1    3      1.34      0.00
   11    1    3     -0.95      0.00
   12    1    3      0.38      0.00
   13    1    3     -1.78      0.00
  -12    2    3     -0.09      0.00
  -11    2    3     -0.90      0.00
  -10    2    3     -0.48      0.00
   -9    2    3     -1.70      0.00
   -8    2    3     -1.80      0.00
   -7    2    3     -0.07      0.00
   -6    2    3     -0.42      0.00
   -5    2    3      1.75      0.00
   -4    2    3      1.12      0.00
   -3    2    3     -0.88      0.00
   -2    2    3      5.59      0.00
   -1    2    3     -0.06      0.00
    0    2    3     -6.26      0.00
    1    2    3     17.68      0.00
    2    2    3      4.40      0.00
    3    2    3     -1.52      0.00
    4    2    3      2.82      0.00
    5    2    3      0.93      0.00
    6    2    3     -1.47      0.00
    7    2    3      1.03      0.00
    8    2    3     -1.02      0.00
    9    2    3      1.26      0.00
   10    2    3      1.06      0.00
   11    2    3     -0.42      0.00
   12    2    3      0.79      0.00
   13    2    3     -1.63      0.00
  -11    3    3     -0.92      0.00
  -10    3    3     -0.23      0.00
   -9    3    3     -1.75      0.00
   -8    3    3     -1.69      0.00
   -7    3    3     -0.24      0.00
   -6    3    3     -0.02      0.00
   -5    3    3      1.57      0.00
   -4    3    3      1.94      0.00
   -3    3    3     -0.27      0.00
   -2    3    3      4.99      0.00
   -1    3    3     -1.15      0.00
    0    3    3     10.80      0.00
    1    3    3     20.71      0.00
    2    3    3      1.43      0.00
    3    3    3     -2.45      0.00
    4    3    3      2.25      0.00
    5    3    3      0.82      0.00
    6    3    3     -2.56      0.00
    7    3    3      0.40      0.00
    8    3    3     -0.20      0.00
    9    3    3      1.80      0.00
   10    3    3      0.83      0.00
   11    3    3     -0.47      0.00
   12    3    3      0.69      0.00
   13    3    3     -0.91      0.00
  -10    4    3     -0.37      0.00
   -9    4    3     -1.35      0.00
   -8    4    3     -0.76      0.00
   -7    4    3      0.05      0.00
   -6    4    3     -0.07      0.00
   -5    4    3      1.31      0.00
   -4    4    3      3.21      0.00
   -3    4    3     -0.55      0.00
   -2    4    3      3.40      0.00
   -1    4    3     -3.39      0.00
    0    4    3     20.50      0.00
    1    4    3     19.03      0.00
    2    4    3      0.37      0.00
    3    4    3     -2.44      0.00
    4    4    3      1.80      0.00
    5    4    3     -0.21      0.00
    6    4    3     -2.41      0.00
    7    4    3      0.08      0.00
    8    4    3      0.13      0.00
    9    4    3      1.54      0.00
   10    4    3      0.25      0.00
   11    4    3     -0.62      0.00
   12    4    3      1.03      0.00
   13    4    3     -0.46      0.00
  -10    5    3      0.04      0.00
   -9    5    3     -1.44      0.00
   -8    5    3      0.07      0.00
   -7    5    3      0.72      0.00
   -6    5    3     -1.01      0.00
   -5    5    3      0.81      0.00
   -4    5    3      4.61      0.00
   -3    5    3     -2.23      0.00
   -2    5    3      1.72      0.00
   -1    5    3     -5.31      0.00
    0    5    3     23.48      0.00
    1    5    3     15.84      0.00
    2    5    3      0.76      0.00
    3    5    3     -1.42      0.00
    4    5    3      1.02      0.00
    5    5    3     -1.08      0.00
    6    5    3     -1.36      0.00
    7    5    3     -0.36      0.00
    8    5    3      0.00      0.00
    9    5    3      1.33      0.00
   10    5    3     -0.89      0.00
   11    5    3     -0.23      0.00
   12    5    3      1.57      0.00
   13    5    3     -0.70      0.00
   -9    6    3     -1.89      0.00
   -8    6    3      0.03      0.00
   -7    6    3      1.17      0.00
   -6    6    3     -1.59      0.00
   -5    6    3      0.48      0.00
   -4    6    3      5.00      0.00
   -3    6    3     -4.21      0.00
   -2    6    3     -0.01      0.00
   -1    6    3     -5.94      0.00
    0    6    3     20.58      0.00
    1    6    3     11.21      0.00
    2    6    3      1.05      0.00
    3    6    3     -0.77      0.00
    4    6    3      0.17      0.00
    5    6    3     -1.07      0.00
    6    6    3     -0.44      0.00
    7    6    3     -1.10      0.00
    8    6    3      0.37      0.00
    9    6    3      1.74      0.00
   10    6    3     -1.68      0.00
   11    6    3      0.48      0.00
   12    6    3      1.40      0.00
   -9    7    3     -1.83      0.00
   -8    7    3     -0.43      0.00
   -7    7    3      0.79      0.00
   -6    7    3     -0.84      0.00
   -5    7    3     -0.01      0.00
   -4    7    3      4.30      0.00
   -3    7    3     -4.67      0.00
   -2    7    3     -1.03      0.00
   -1    7    3     -4.89      0.00
    0    7    3     13.72      0.00
    1    7    3      6.20      0.00
    2    7    3      1.51      0.00
    3    7    3     -0.08      0.00
    4    7    3      0.26      0.00
    5    7    3     -0.21      0.00
    6    7    3      0.22      0.00
    7    7    3     -1.17      0.00
    8    7    3      1.63      0.00
    9    7    3      2.50      0.00
   10    7    3     -1.03      0.00
   11    7    3      1.20      0.00
   12    7    3      0.58      0.00
   -9    8    3     -1.09      0.00
   -8    8    3     -0.50      0.00
   -7    8    3     -0.27      0.00
   -6    8    3     -0.10      0.00
   -5    8    3     -1.08      0.00
   -4    8    3      2.90      0.00
   -3    8    3     -3.94      0.00
   -2    8    3     -0.92      0.00
   -1    8    3     -3.31      0.00
    0    8    3      6.83      0.00
    1    8    3      2.70      0.00
    2    8    3      1.86      0.00
    3    8    3      0.71      0.00
    4    8    3      0.78      0.00
    5    8    3      0.49      0.00
    6    8    3      1.04      0.00
    7    8    3     -0.21      0.00
    8    8    3      2.40      0.00
    9    8    3      2.68      0.00
   10    8    3      0.18      0.00
   11    8    3      1.74      0.00
   12    8    3     -0.10      0.00
   -7    9    3     -0.98      0.00
   -6    9    3     -0.92      0.00
   -5    9    3     -1.14      0.00
   -4    9    3      1.13      0.00
   -3    9    3     -3.27      0.00
   -2    9    3     -0.22      0.00
   -1    9    3     -2.44      0.00
    0    9    3      2.52      0.00
    1    9    3      0.91      0.00
    2    9    3      1.29      0.00
    3    9    3      0.24      0.00
    4    9    3      0.88      0.00
    5    9    3      0.18      0.00
    6    9    3      1.75      0.00
    7    9    3      1.08      0.00
    8    9    3      1.30      0.00
    9    9    3      1.84      0.00
   10    9    3      0.15      0.00
   11    9    3      1.52      0.00
   -7   10    3     -0.85      0.00
   -6   10    3     -2.39      0.00
   -5   10    3      1.00      0.00
   -4   10    3     -0.16      0.00
   -3   10    3     -2.79      0.00
   -2   10    3      0.98      0.00
   -1   10    3     -1.97      0.00
    0   10    3      0.78      0.00
    1   10    3      0.37      0.00
    2   10    3      0.75      0.00
    3   10    3     -0.98      0.00
    4   10    3      1.11      0.00
    5   10    3     -0.44      0.00
    6   10    3      1.91      0.00
    7   10    3      2.41      0.00
    8   10    3     -0.80      0.00
    9   10    3      1.11      0.00
   10   10    3     -0.94      0.00
   11   10    3      0.53      0.00
   -7   11    3     -0.47      0.00
   -6   11    3     -2.85      0.00
   -5   11    3      2.70      0.00
   -4   11    3     -0.48      0.00
   -3   11    3     -2.32      0.00
   -2   11    3      2.50      0.00
   -1   11    3     -1.43      0.00
    0   11    3      0.16      0.00
    1   11    3      0.43      0.00
    2   11    3      0.78      0.00
    3   11    3     -1.30      0.00
    4   11    3      1.31      0.00
    5   11    3     -0.29      0.00
    6   11    3      1.34      0.00
    7   11    3      3.25      0.00
    8   11    3     -1.93      0.00
    9   11    3      1.58      0.00
   10   11    3     -1.44      0.00
   -6   12    3     -2.23      0.00
   -5   12    3      1.38      0.00
   -4   12    3     -0.37      0.00
   -3   12    3     -1.65      0.00
   -2   12    3      3.19      0.00
   -1   12    3     -1.04      0.00
    0   12    3     -0.67      0.00
    1   12    3     -0.11      0.00
    2   12    3      0.09      0.00
    3   12    3     -0.95      0.00
    4   12    3      0.32      0.00
    5   12    3      0.74      0.00
    6   12    3     -0.05      0.00
    7   12    3      2.43      0.00
    8   12    3     -1.66      0.00
    9   12    3      2.36      0.00
   -5   13    3     -1.03      0.00
   -4   13    3     -0.30      0.00
   -3   13    3     -0.19      0.00
   -2   13    3      2.59      0.00
   -1   13    3     -0.48      0.00
    0   13    3     -1.50      0.00
    1   13    3     -1.08      0.00
    2   13    3     -1.13      0.00
    3   13    3     -0.71      0.00
    4   13    3     -1.37      0.00
    5   13    3      2.28      0.00
    6   13    3     -1.82      0.00
    7   13    3      0.61      0.00
    8   13    3     -0.88      0.00
   -3   14    3      1.31      0.00
   -2   14    3      1.43      0.00
   -1   14    3      0.44      0.00
    0   14    3     -1.23      0.00
    1   14    3     -1.19      0.00
    2   14    3     -1.13      0.00
    3   14    3     -0.17      0.00
    4   14    3     -2.14      0.00
    5   14    3      3.35      0.00
    6   14    3     -2.77      0.00
    7   14    3     -0.02      0.00
    3   15    3      0.55      0.00
    4   15    3     -1.76      0.00
    5   15    3      2.69      0.00
   -6  -13    4      1.09      0.00
   -5  -13    4     -1.14      0.00
   -4  -13    4     -1.32      0.00
   -3  -13    4     -1.35      0.00
   -2  -13    4     -0.92      0.00
   -1  -13    4     -2.02      0.00
    0  -13    4     -1.57      0.00
    1  -13    4      0.08      0.00
    2  -13    4     -0.07      0.00
    3  -13    4      2.23      0.00
   -8  -12    4     -0.02      0.00
   -7  -12    4     -0.18      0.00
   -6  -12    4      1.53      0.00
   -5  -12    4      0.22      0.00
   -4  -12    4     -1.42      0.00
   -3  -12    4     -1.43      0.00
   -2  -12    4     -0.98      0.00
   -1  -12    4     -1.79      0.00
    0  -12    4     -1.81      0.00
    1  -12    4      1.51      0.00
    2  -12    4     -0.87      0.00
    3  -12    4      2.06      0.00
    4  -12    4     -3.09      0.00
    5  -12    4     -0.31      0.00
   -8  -11    4      1.50      0.00
   -7  -11    4      0.62      0.00
   -6  -11    4      1.53      0.00
   -5  -11    4      1.77      0.00
   -4  -11    4     -1.42      0.00
   -3  -11    4     -0.65      0.00
   -2  -11    4     -0.98      0.00
   -1  -11    4     -0.41      0.00
    0  -11    4     -1.30      0.00
    1  -11    4      2.63      0.00
    2  -11    4     -2.53      0.00
    3  -11    4      1.15      0.00
    4  -11    4     -3.53      0.00
    5  -11    4     -0.12      0.00
    6  -11    4      0.95      0.00
  -10  -10    4      0.73      0.00
   -9  -10    4     -1.33      0.00
   -8  -10    4      3.24      0.00
   -7  -10    4      0.64      0.00
   -6  -10    4      0.35      0.00
   -5  -10    4      2.46      0.00
   -4  -10    4     -2.10      0.00
   -3  -10    4      0.73      0.00
   -2  -10    4     -1.23      0.00
   -1  -10    4      0.17      0.00
    0  -10    4     -1.36      0.00
    1  -10    4      2.96      0.00
    2  -10    4     -3.73      0.00
    3  -10    4      0.49      0.00
    4  -10    4     -2.44      0.00
    5  -10    4     -0.07      0.00
    6  -10    4      0.73      0.00
    7  -10    4      1.55      0.00
  -10   -9    4     -0.78      0.00
   -9   -9    4     -0.87      0.00
   -8   -9    4      3.35      0.00
   -7   -9    4     -0.09      0.00
   -6   -9    4     -1.37      0.00
   -5   -9    4      1.66      0.00
   -4   -9    4     -2.61      0.00
   -3   -9    4      1.38      0.00
   -2   -9    4     -0.88      0.00
   -1   -9    4     -0.07      0.00
    0   -9    4     -2.57      0.00
    1   -9    4      3.21      0.00
    2   -9    4     -3.68      0.00
    3   -9    4      0.44      0.00
    4   -9    4     -1.69      0.00
    5   -9    4     -0.21      0.00
    6   -9    4      0.26      0.00
    7   -9    4      2.12      0.00
    8   -9    4     -1.29      0.00
  -11   -8    4     -2.54      0.00
  -10   -8    4     -3.52      0.00
   -9   -8    4      0.95      0.00
   -8   -8    4      1.87      0.00
   -7   -8    4     -0.33      0.00
   -6   -8    4     -2.36      0.00
   -5   -8    4      0.02      0.00
   -4   -8    4     -2.57      0.00
   -3   -8    4      1.16      0.00
   -2   -8    4     -0.52      0.00
   -1   -8    4      0.66      0.00
    0   -8    4     -4.36      0.00
    1   -8    4      2.98      0.00
    2   -8    4     -3.33      0.00
    3   -8    4      0.20      0.00
    4   -8    4     -2.00      0.00
    5   -8    4      0.23      0.00
    6   -8    4      0.61      0.00
    7   -8    4      1.59      0.00
    8   -8    4     -1.39      0.00
    9   -8    4      1.32      0.00
  -12   -7    4      0.66      0.00
  -11   -7    4     -0.76      0.00
  -10   -7    4     -4.50      0.00
   -9   -7    4      2.24      0.00
   -8   -7    4      0.66      0.00
   -7   -7    4      0.50      0.00
   -6   -7    4     -2.58      0.00
   -5   -7    4     -0.91      0.00
   -4   -7    4     -2.62      0.00
   -3   -7    4      1.48      0.00
   -2   -7    4     -1.57      0.00
   -1   -7    4      2.83      0.00
    0   -7    4     -5.49      0.00
    1   -7    4      1.72      0.00
    2   -7    4     -3.67      0.00
    3   -7    4     -0.65      0.00
    4   -7    4     -2.64      0.00
    5   -7    4      0.86      0.00
    6   -7    4      1.21      0.00
    7   -7    4      0.46      0.00
    8   -7    4     -1.11      0.00
    9   -7    4      1.77      0.00
   10   -7    4     -0.83      0.00
  -12   -6    4      0.13      0.00
  -11   -6    4      1.77      0.00
  -10   -6    4     -2.69      0.00
   -9   -6    4      1.45      0.00
   -8   -6    4      0.37      0.00
   -7   -6    4      1.11      0.00
   -6   -6    4     -2.81      0.00
   -5   -6    4     -0.44      0.00
   -4   -6    4     -2.58      0.00
   -3   -6    4      2.63      0.00
   -2   -6    4     -3.15      0.00
   -1   -6    4      5.20      0.00
    0   -6    4     -4.40      0.00
    1   -6    4      0.67      0.00
    2   -6    4     -3.68      0.00
    3   -6    4     -0.95      0.00
    4   -6    4     -2.99      0.00
    5   -6    4      1.16      0.00
    6   -6    4      0.98      0.00
    7   -6    4      0.02      0.00
    8   -6    4     -0.03      0.00
    9   -6    4      1.72      0.00
   10   -6    4     -2.09      0.00
   11   -6    4      1.58      0.00
  -12   -5    4     -0.74      0.00
  -11   -5    4      2.33      0.00
  -10   -5    4     -0.27      0.00
   -9   -5    4     -0.61      0.00
   -8   -5    4      0.06      0.00
   -7   -5    4      0.65      0.00
   -6   -5    4     -3.25      0.00
   -5   -5    4      0.46      0.00
   -4   -5    4     -1.99      0.00
   -3   -5    4      3.08      0.00
   -2   -5    4     -3.43      0.00
   -1   -5    4      6.29      0.00
    0   -5    4     -1.15      0.00
    1   -5    4      0.37      0.00
    2   -5    4     -2.36      0.00
    3   -5    4     -0.18      0.00
    4   -5    4     -2.52      0.00
    5   -5    4      1.80      0.00
    6   -5    4      0.30      0.00
    7   -5    4      1.26      0.00
    8   -5    4      1.19      0.00
    9   -5    4      1.26      0.00
   10   -5    4     -2.08      0.00
   11   -5    4      0.58      0.00
  -12   -4    4     -0.52      0.00
  -11   -4    4      0.36      0.00
  -10   -4    4      0.95      0.00
   -9   -4    4     -1.76      0.00
   -8   -4    4     -0.29      0.00
   -7   -4    4      0.48      0.00
   -6   -4    4     -3.44      0.00
   -5   -4    4      0.83      0.00
   -4   -4    4     -1.23      0.00
   -3   -4    4      2.42      0.00
   -2   -4    4     -2.48      0.00
   -1   -4    4      5.28      0.00
    0   -4    4      2.59      0.00
    1   -4    4     -0.36      0.00
    2   -4    4     -0.84      0.00
    3   -4    4      0.66      0.00
    4   -4    4     -1.04      0.00
    5   -4    4      2.71      0.00
    6   -4    4     -0.37      0.00
    7   -4    4      2.96      0.00
    8   -4    4      0.82      0.00
    9   -4    4      0.72      0.00
   10   -4    4     -1.26      0.00
   11   -4    4     -1.26      0.00
  -12   -3    4      0.79      0.00
  -11   -3    4     -1.83      0.00
  -10   -3    4      1.17      0.00
   -9   -3    4     -1.30      0.00
   -8   -3    4     -0.02      0.00
   -7   -3    4      1.50      0.00
   -6   -3    4     -2.76      0.00
   -5   -3    4      0.94      0.00
   -4   -3    4     -0.27      0.00
   -3   -3    4      2.17      0.00
   -2   -3    4     -1.04      0.00
   -1   -3    4      2.65      0.00
    0   -3    4      6.09      0.00
    1   -3    4     -1.31      0.00
    2   -3    4     -0.37      0.00
    3   -3    4      1.58      0.00
    4   -3    4      0.58      0.00
    5   -3    4      2.62      0.00
    6   -3    4     -1.24      0.00
    7   -3    4      3.19      0.00
    8   -3    4     -1.19      0.00
    9   -3    4      0.31      0.00
   10   -3    4     -0.84      0.00
   11   -3    4     -2.20      0.00
   12   -3    4      0.70      0.00
  -13   -2    4     -2.39      0.00
  -12   -2    4      1.30      0.00
  -11   -2    4     -1.97      0.00
  -10   -2    4      0.82      0.00
   -9   -2    4     -0.32      0.00
   -8   -2    4      0.26      0.00
   -7   -2    4      2.30      0.00
   -6   -2    4     -1.15      0.00
   -5   -2    4      1.34      0.00
   -4   -2    4      1.02      0.00
   -3   -2    4      2.53      0.00
   -2   -2    4      0.40      0.00
   -1   -2    4     -0.18      0.00
    0   -2    4      7.90      0.00
    1   -2    4     -2.36      0.00
    2   -2    4     -0.61      0.00
    3   -2    4      3.16      0.00
    4   -2    4      1.00      0.00
    5   -2    4      1.31      0.00
    6   -2    4     -1.86      0.00
    7   -2    4      2.19      0.00
    8   -2    4     -2.46      0.00
    9   -2    4      0.04      0.00
   10   -2    4     -0.49      0.00
   11   -2    4     -1.56      0.00
   12   -2    4      1.68      0.00
  -12   -1    4      0.08      0.00
  -11   -1    4     -0.33      0.00
  -10   -1    4     -0.19      0.00
   -9   -1    4      0.37      0.00
   -8   -1    4     -0.31      0.00
   -7   -1    4      1.74      0.00
   -6   -1    4      0.45      0.00
   -5   -1    4      1.82      0.00
   -4   -1    4      1.46      0.00
   -3   -1    4      2.02      0.00
   -2   -1    4      0.66      0.00
   -1   -1    4     -2.14      0.00
    0   -1    4      4.03      0.00
    1   -1    4     -5.97      0.00
    2   -1    4     -0.51      0.00
    3   -1    4      4.13      0.00
    4   -1    4      0.23      0.00
    5   -1    4     -0.13      0.00
    6   -1    4     -1.59      0.00
    7   -1    4      1.43      0.00
    8   -1    4     -1.92      0.00
    9   -1    4     -0.71      0.00
   10   -1    4      0.57      0.00
   11   -1    4     -0.62      0.00
   12   -1    4      0.87      0.00
  -12    0    4     -1.56      0.00
  -11    0    4      1.08      0.00
  -10    0    4     -1.33      0.00
   -9    0    4      0.82      0.00
   -8    0    4     -1.19      0.00
   -7    0    4      0.85      0.00
   -6    0    4      0.91      0.00
   -5    0    4      2.01      0.00
   -4    0    4      0.42      0.00
   -3    0    4      0.83      0.00
   -2    0    4     -0.42      0.00
   -1    0    4     -2.34      0.00
    0    0    4     -5.56      0.00
    1    0    4    -11.25      0.00
    2    0    4      0.90      0.00
    3    0    4      3.82      0.00
    4    0    4     -0.19      0.00
    5    0    4     -0.74      0.00
    6    0    4     -0.83      0.00
    7    0    4      1.33      0.00
    8    0    4     -1.07      0.00
    9    0    4     -2.04      0.00
   10    0    4      1.83      0.00
   11    0    4     -0.42      0.00
   12    0    4     -0.76      0.00
   13    0    4     -0.77      0.00
  -12    1    4     -2.02      0.00
  -11    1    4      1.14      0.00
  -10    1    4     -1.52      0.00
   -9    1    4      0.88      0.00
   -8    1    4     -1.74      0.00
   -7    1    4      0.69      0.00
   -6    1    4      0.17      0.00
   -5    1    4      1.92      0.00
   -4    1    4     -0.71      0.00
   -3    1    4      0.58      0.00
   -2    1    4     -0.86      0.00
   -1    1    4     -0.49      0.00
    0    1    4    -13.42      0.00
    1    1    4    -11.75      0.00
    2    1    4      3.44      0.00
    3    1    4      3.54      0.00
    4    1    4      0.58      0.00
    5    1    4     -0.25      0.00
    6    1    4     -0.37      0.00
    7    1    4      1.43      0.00
    8    1    4     -1.10      0.00
    9    1    4     -2.49      0.00
   10    1    4      2.29      0.00
   11    1    4     -0.26      0.00
   12    1    4     -1.28      0.00
   13    1    4     -1.33      0.00
  -11    2    4      0.43      0.00
  -10    2    4     -0.58      0.00
   -9    2    4      0.46      0.00
   -8    2    4     -2.39      0.00
   -7    2    4      0.70      0.00
   -6    2    4     -0.77      0.00
   -5    2    4      1.85      0.00
   -4    2    4     -0.97      0.00
   -3    2    4      1.24      0.00
   -2    2    4      0.44      0.00
   -1    2    4      1.67      0.00
    0    2    4    -13.51      0.00
    1    2    4     -5.10      0.00
    2    2    4      5.10      0.00
    3    2    4      3.05      0.00
    4    2    4      1.64      0.00
    5    2    4      0.80      0.00
    6    2    4     -0.56      0.00
    7    2    4      1.11      0.00
    8    2    4     -1.52      0.00
    9    2    4     -1.09      0.00
   10    2    4      1.85      0.00
   11    2    4      0.50      0.00
   12    2    4     -0.72      0.00
   13    2    4     -1.70      0.00
  -11    3    4     -0.25      0.00
  -10    3    4      0.52      0.00
   -9    3    4      0.10      0.00
   -8    3    4     -3.15      0.00
   -7    3    4      0.17      0.00
   -6    3    4     -0.85      0.00
   -5    3    4      1.97      0.00
   -4    3    4     -0.79      0.00
   -3    3    4      1.80      0.00
   -2    3    4      2.35      0.00
   -1    3    4      2.03      0.00
    0    3    4     -7.58      0.00
    1    3    4      3.48      0.00
    2    3    4      4.87      0.00
    3    3    4      1.06      0.00
    4    3    4      2.32      0.00
    5    3    4      1.55      0.00
    6    3    4     -1.32      0.00
    7    3    4      0.27      0.00
    8    3    4     -1.66      0.00
    9    3    4      0.88      0.00
   10    3    4      1.34      0.00
   11    3    4      1.01      0.00
   12    3    4     -0.51      0.00
   13    3    4     -1.42      0.00
  -11    4    4     -0.62      0.00
  -10    4    4      1.13      0.00
   -9    4    4      0.21      0.00
   -8    4    4     -2.92      0.00
   -7    4    4     -0.58      0.00
   -6    4    4     -0.24      0.00
   -5    4    4      1.93      0.00
   -4    4    4     -0.18      0.00
   -3    4    4      2.08      0.00
   -2    4    4      3.68      0.00
   -1    4    4      0.84      0.00
    0    4    4      0.18      0.00
    1    4    4      9.82      0.00
    2    4    4      4.37      0.00
    3    4    4     -1.15      0.00
    4    4    4      2.84      0.00
    5    4    4      1.65      0.00
    6    4    4     -1.90      0.00
    7    4    4     -0.41      0.00
    8    4    4     -1.54      0.00
    9    4    4      1.76      0.00
   10    4    4      1.30      0.00
   11    4    4      0.58      0.00
   12    4    4     -0.71      0.00
   13    4    4     -0.66      0.00
  -11    5    4     -0.48      0.00
  -10    5    4      1.40      0.00
   -9    5    4      0.35      0.00
   -8    5    4     -1.48      0.00
   -7    5    4     -0.74      0.00
   -6    5    4     -0.24      0.00
   -5    5    4      1.38      0.00
   -4    5    4      1.03      0.00
   -3    5    4      1.73      0.00
   -2    5    4      3.68      0.00
   -1    5    4     -0.79      0.00
    0    5    4      7.43      0.00
    1    5    4     13.54      0.00
    2    5    4      4.55      0.00
    3    5    4     -1.92      0.00
    4    5    4      2.62      0.00
    5    5    4      1.12      0.00
    6    5    4     -1.69      0.00
    7    5    4     -0.66      0.00
    8    5    4     -1.57      0.00
    9    5    4      1.54      0.00
   10    5    4      1.02      0.00
   11    5    4     -0.11      0.00
   12    5    4     -0.31      0.00
  -10    6    4      1.29      0.00
   -9    6    4      0.00      0.00
   -8    6    4     -0.26      0.00
   -7    6    4      0.03      0.00
   -6    6    4     -1.23      0.00
   -5    6    4      0.94      0.00
   -4    6    4      2.22      0.00
   -3    6    4      0.27      0.00
   -2    6    4      2.03      0.00
   -1    6    4     -2.65      0.00
    0    6    4     11.93      0.00
    1    6    4     13.77      0.00
    2    6    4      4.52      0.00
    3    6    4     -2.01      0.00
    4    6    4      1.28      0.00
    5    6    4      0.23      0.00
    6    6    4     -1.21      0.00
    7    6    4     -0.96      0.00
    8    6    4     -1.68      0.00
    9    6    4      1.26      0.00
   10    6    4     -0.02      0.00
   11    6    4     -0.23      0.00
   12    6    4      0.42      0.00
  -10    7    4      0.56      0.00
   -9    7    4     -0.70      0.00
   -8    7    4     -0.30      0.00
   -7    7    4      1.12      0.00
   -6    7    4     -1.83      0.00
   -5    7    4      0.92      0.00
   -4    7    4      3.05      0.00
   -3    7    4     -1.44      0.00
   -2    7    4     -0.14      0.00
   -1    7    4     -4.32      0.00
    0    7    4     12.24      0.00
    1    7    4     10.27      0.00
    2    7    4      4.36      0.00
    3    7    4     -1.66      0.00
    4    7    4      0.21      0.00
    5    7    4     -0.18      0.00
    6    7    4     -1.10      0.00
    7    7    4     -1.09      0.00
    8    7    4     -0.87      0.00
    9    7    4      1.74      0.00
   10    7    4     -0.54      0.00
   11    7    4      0.28      0.00
   12    7    4      0.50      0.00
  -10    8    4     -0.16      0.00
   -9    8    4     -1.19      0.00
   -8    8    4     -0.89      0.00
   -7    8    4      1.45      0.00
   -6    8    4     -1.06      0.00
   -5    8    4     -0.05      0.00
   -4    8    4      3.55      0.00
   -3    8    4     -2.33      0.00
   -2    8    4     -1.47      0.00
   -1    8    4     -4.99      0.00
    0    8    4      9.53      0.00
    1    8    4      5.68      0.00
    2    8    4      4.43      0.00
    3    8    4     -0.28      0.00
    4    8    4      0.13      0.00
    5    8    4      0.25      0.00
    6    8    4     -1.08      0.00
    7    8    4     -0.67      0.00
    8    8    4      1.08      0.00
    9    8    4      2.56      0.00
   10    8    4      0.48      0.00
   11    8    4      0.91      0.00
   12    8    4     -0.01      0.00
   -7    9    4      0.88      0.00
   -6    9    4     -0.05      0.00
   -5    9    4     -2.16      0.00
   -4    9    4      3.25      0.00
   -3    9    4     -2.52      0.00
   -2    9    4     -2.21      0.00
   -1    9    4     -4.67      0.00
    0    9    4      6.00      0.00
    1    9    4      2.51      0.00
    2    9    4      3.75      0.00
    3    9    4      0.76      0.00
    4    9    4     -0.06      0.00
    5    9    4      0.87      0.00
    6    9    4     -0.71      0.00
    7    9    4     -0.25      0.00
    8    9    4      2.49      0.00
    9    9    4      2.48      0.00
   10    9    4      1.51      0.00
   11    9    4      0.99      0.00
   -7   10    4      0.19      0.00
   -6   10    4      0.06      0.00
   -5   10    4     -2.76      0.00
   -4   10    4      2.09      0.00
   -3   10    4     -2.26      0.00
   -2   10    4     -2.62      0.00
   -1   10    4     -3.66      0.00
    0   10    4      2.97      0.00
    1   10    4      1.16      0.00
    2   10    4      2.52      0.00
    3   10    4      0.28      0.00
    4   10    4     -0.27      0.00
    5   10    4      1.35      0.00
    6   10    4      0.17      0.00
    7   10    4      0.13      0.00
    8   10    4      2.17      0.00
    9   10    4      1.28      0.00
   10   10    4      0.96      0.00
   11   10    4      0.28      0.00
   -7   11    4     -0.17      0.00
   -6   11    4     -0.32      0.00
   -5   11    4     -0.71      0.00
   -4   11    4      0.83      0.00
   -3   11    4     -1.76      0.00
   -2   11    4     -2.10      0.00
   -1   11    4     -2.20      0.00
    0   11    4      0.91      0.00
    1   11    4      1.01      0.00
    2   11    4      2.22      0.00
    3   11    4     -0.35      0.00
    4   11    4      0.51      0.00
    5   11    4      1.54      0.00
    6   11    4      1.54      0.00
    7   11    4      1.12      0.00
    8   11    4      1.07      0.00
    9   11    4      0.40      0.00
   10   11    4     -0.13      0.00
   -6   12    4     -0.41      0.00
   -5   12    4      1.27      0.00
   -4   12    4     -0.07      0.00
   -3   12    4     -1.56      0.00
   -2   12    4     -0.75      0.00
   -1   12    4     -1.11      0.00
    0   12    4     -0.47      0.00
    1   12    4      0.70      0.00
    2   12    4      2.14      0.00
    3   12    4     -0.24      0.00
    4   12    4      1.26      0.00
    5   12    4      0.82      0.00
    6   12    4      2.80      0.00
    7   12    4      1.78      0.00
    8   12    4      0.29      0.00
    9   12    4      0.68      0.00
   -4   13    4     -0.65      0.00
   -3   13    4     -1.31      0.00
   -2   13    4      0.56      0.00
   -1   13    4     -0.77      0.00
    0   13    4     -1.41      0.00
    1   13    4     -0.51      0.00
    2   13    4      0.76      0.00
    3   13    4     -0.22      0.00
    4   13    4      0.51      0.00
    5   13    4     -0.27      0.00
    6   13    4      3.07      0.00
    7   13    4      0.68      0.00
    8   13    4     -0.18      0.00
    9   13    4      1.19      0.00
   -2   14    4      1.38      0.00
   -1   14    4     -0.56      0.00
    0   14    4     -1.51      0.00
    1   14    4     -1.37      0.00
    2   14    4     -0.84      0.00
    3   14    4     -0.26      0.00
    4   14    4     -0.89      0.00
    5   14    4     -0.18      0.00
    6   14    4      2.16      0.00
    7   14    4     -1.02      0.00
    4   15    4     -1.49      0.00
   -5  -13    5     -2.00      0.00
   -4  -13    5      0.01      0.00
   -3  -13    5     -0.27      0.00
   -2  -13    5     -1.54      0.00
   -1  -13    5     -0.49      0.00
    0  -13    5     -0.50      0.00
    1  -13    5     -2.82      0.00
    2  -13    5      1.58      0.00
   -7  -12    5     -0.89      0.00
   -6  -12    5      0.97      0.00
   -5  -12    5     -1.79      0.00
   -4  -12    5      0.24      0.00
   -3  -12    5     -1.31      0.00
   -2  -12    5     -1.03      0.00
   -1  -12    5     -2.10      0.00
    0  -12    5     -1.07      0.00
    1  -12    5     -2.96      0.00
    2  -12    5      2.43      0.00
    3  -12    5      1.67      0.00
    4  -12    5     -0.42      0.00
   -8  -11    5     -0.57      0.00
   -7  -11    5     -0.26      0.00
   -6  -11    5      3.12      0.00
   -5  -11    5     -1.08      0.00
   -4  -11    5      1.52      0.00
   -3  -11    5     -2.49      0.00
   -2  -11    5      0.10      0.00
   -1  -11    5     -2.11      0.00
    0  -11    5     -0.96      0.00
    1  -11    5     -1.71      0.00
    2  -11    5      1.86      0.00
    3  -11    5      1.87      0.00
    4  -11    5     -1.93      0.00
    5  -11    5     -0.44      0.00
    6  -11    5      0.37      0.00
   -9  -10    5     -0.54      0.00
   -8  -10    5      0.99      0.00
   -7  -10    5      0.81      0.00
   -6  -10    5      4.02      0.00
   -5  -10    5      0.09      0.00
   -4  -10    5      1.56      0.00
   -3  -10    5     -2.47      0.00
   -2  -10    5      0.49      0.00
   -1  -10    5     -1.09      0.00
    0  -10    5     -0.21      0.00
    1  -10    5     -0.53      0.00
    2  -10    5      0.04      0.00
    3  -10    5      1.38      0.00
    4  -10    5     -1.94      0.00
    5  -10    5     -0.28      0.00
    6  -10    5      1.10      0.00
    7  -10    5      0.02      0.00
  -10   -9    5      1.02      0.00
   -9   -9    5     -1.19      0.00
   -8   -9    5      2.29      0.00
   -7   -9    5      0.99      0.00
   -6   -9    5      2.33      0.00
   -5   -9    5      1.29      0.00
   -4   -9    5     -0.14      0.00
   -3   -9    5     -1.37      0.00
   -2   -9    5      0.36      0.00
   -1   -9    5     -0.83      0.00
    0   -9    5     -0.01      0.00
    1   -9    5      0.64      0.00
    2   -9    5     -1.58      0.00
    3   -9    5      0.89      0.00
    4   -9    5     -0.60      0.00
    5   -9    5     -0.67      0.00
    6   -9    5      0.98      0.00
    7   -9    5      1.12      0.00
    8   -9    5      0.13      0.00
  -11   -8    5     -2.16      0.00
  -10   -8    5     -0.27      0.00
   -9   -8    5     -1.14      0.00
   -8   -8    5      2.24      0.00
   -7   -8    5     -0.06      0.00
   -6   -8    5     -0.22      0.00
   -5   -8    5      1.63      0.00
   -4   -8    5     -1.58      0.00
   -3   -8    5     -0.76      0.00
   -2   -8    5      0.75      0.00
   -1   -8    5     -1.31      0.00
    0   -8    5     -1.21      0.00
    1   -8    5      2.38      0.00
    2   -8    5     -2.46      0.00
    3   -8    5      0.61      0.00
    4   -8    5      0.29      0.00
    5   -8    5     -0.78      0.00
    6   -8    5      0.55      0.00
    7   -8    5      1.93      0.00
    8   -8    5      0.19      0.00
    9   -8    5      0.62      0.00
  -11   -7    5     -2.57      0.00
  -10   -7    5     -1.78      0.00
   -9   -7    5     -0.58      0.00
   -8   -7    5      1.51      0.00
   -7   -7    5     -0.60      0.00
   -6   -7    5     -1.48      0.00
   -5   -7    5      0.93      0.00
   -4   -7    5     -1.93      0.00
   -3   -7    5     -0.82      0.00
   -2   -7    5      1.09      0.00
   -1   -7    5     -1.21      0.00
    0   -7    5     -3.52      0.00
    1   -7    5      3.32      0.00
    2   -7    5     -3.45      0.00
    3   -7    5     -0.25      0.00
    4   -7    5     -0.15      0.00
    5   -7    5      0.24      0.00
    6   -7    5      0.58      0.00
    7   -7    5      1.73      0.00
    8   -7    5     -0.34      0.00
    9   -7    5      1.16      0.00
   10   -7    5      2.24      0.00
  -12   -6    5     -0.14      0.00
  -11   -6    5     -1.22      0.00
  -10   -6    5     -1.46      0.00
   -9   -6    5     -0.25      0.00
   -8   -6    5      1.03      0.00
   -7   -6    5      0.12      0.00
   -6   -6    5     -1.55      0.00
   -5   -6    5     -0.03      0.00
   -4   -6    5     -1.99      0.00
   -3   -6    5     -0.15      0.00
   -2   -6    5      0.38      0.00
   -1   -6    5      0.23      0.00
    0   -6    5     -5.28      0.00
    1   -6    5      2.71      0.00
    2   -6    5     -4.40      0.00
    3   -6    5     -1.45      0.00
    4   -6    5     -1.31      0.00
    5   -6    5      1.39      0.00
    6   -6    5      0.77      0.00
    7   -6    5      0.22      0.00
    8   -6    5     -0.61      0.00
    9   -6    5      0.94      0.00
   10   -6    5      1.80      0.00
  -12   -5    5     -0.70      0.00
  -11   -5    5      0.30      0.00
  -10   -5    5      0.20      0.00
   -9   -5    5     -0.46      0.00
   -8   -5    5      0.34      0.00
   -7   -5    5      0.48      0.00
   -6   -5    5     -1.51      0.00
   -5   -5    5     -0.67      0.00
   -4   -5    5     -1.92      0.00
   -3   -5    5      1.27      0.00
   -2   -5    5     -0.91      0.00
   -1   -5    5      2.75      0.00
    0   -5    5     -4.71      0.00
    1   -5    5      1.92      0.00
    2   -5    5     -4.01      0.00
    3   -5    5     -1.52      0.00
    4   -5    5     -2.25      0.00
    5   -5    5      1.91      0.00
    6   -5    5      1.03      0.00
    7   -5    5     -1.14      0.00
    8   -5    5      0.72      0.00
    9   -5    5     -0.03      0.00
   10   -5    5      1.14      0.00
   11   -5    5      1.35      0.00
  -12   -4    5     -1.09      0.00
  -11   -4    5      0.02      0.00
  -10   -4    5      1.22      0.00
   -9   -4    5     -0.54      0.00
   -8   -4    5     -0.73      0.00
   -7   -4    5     -0.07      0.00
   -6   -4    5     -1.67      0.00
   -5   -4    5     -0.98      0.00
   -4   -4    5     -1.49      0.00
   -3   -4    5      1.85      0.00
   -2   -4    5     -1.94      0.00
   -1   -4    5      5.12      0.00
    0   -4    5     -2.01      0.00
    1   -4    5      1.18      0.00
    2   -4    5     -2.60      0.00
    3   -4    5     -0.49      0.00
    4   -4    5     -2.42      0.00
    5   -4    5      2.35      0.00
    6   -4    5      1.36      0.00
    7   -4    5     -0.69      0.00
    8   -4    5      2.53      0.00
    9   -4    5     -0.97      0.00
   10   -4    5      0.91      0.00
   11   -4    5      0.94      0.00
  -12   -3    5     -0.40      0.00
  -11   -3    5     -1.79      0.00
  -10   -3    5      1.22      0.00
   -9   -3    5     -0.05      0.00
   -8   -3    5     -0.98      0.00
   -7   -3    5      0.00      0.00
   -6   -3    5     -1.76      0.00
   -5   -3    5     -0.93      0.00
   -4   -3    5     -0.80      0.00
   -3   -3    5      1.54      0.00
   -2   -3    5     -2.34      0.00
   -1   -3    5      6.06      0.00
    0   -3    5      1.36      0.00
    1   -3    5     -0.04      0.00
    2   -3    5     -1.96      0.00
    3   -3    5      0.55      0.00
    4   -3    5     -1.79      0.00
    5   -3    5      2.94      0.00
    6   -3    5      0.96      0.00
    7   -3    5      0.90      0.00
    8   -3    5      2.37      0.00
    9   -3    5     -1.24      0.00
   10   -3    5      0.38      0.00
   11   -3    5     -0.32      0.00
   12   -3    5     -2.35      0.00
  -12   -2    5      0.61      0.00
  -11   -2    5     -3.22      0.00
  -10   -2    5      1.20      0.00
   -9   -2    5      0.31      0.00
   -8   -2    5      0.04      0.00
   -7   -2    5      0.84      0.00
   -6   -2    5     -1.40      0.00
   -5   -2    5     -0.50      0.00
   -4   -2    5      0.29      0.00
   -3   -2    5      1.72      0.00
   -2   -2    5     -1.60      0.00
   -1   -2    5      5.26      0.00
    0   -2    5      4.73      0.00
    1   -2    5     -0.54      0.00
    2   -2    5     -2.49      0.00
    3   -2    5      1.71      0.00
    4   -2    5     -0.87      0.00
    5   -2    5      3.03      0.00
    6   -2    5     -0.48      0.00
    7   -2    5      1.97      0.00
    8   -2    5      0.58      0.00
    9   -2    5     -0.66      0.00
   10   -2    5     -0.48      0.00
   11   -2    5     -1.19      0.00
   12   -2    5     -0.99      0.00
  -12   -1    5      0.59      0.00
  -11   -1    5     -3.09      0.00
  -10   -1    5      1.51      0.00
   -9   -1    5      0.11      0.00
   -8   -1    5      0.87      0.00
   -7   -1    5      0.82      0.00
   -6   -1    5     -0.35      0.00
   -5   -1    5     -0.03      0.00
   -4   -1    5      1.66      0.00
   -3   -1    5      2.09      0.00
   -2   -1    5     -0.07      0.00
   -1   -1    5      2.93      0.00
    0   -1    5      7.04      0.00
    1   -1    5     -0.76      0.00
    2   -1    5     -3.34      0.00
    3   -1    5      3.17      0.00
    4   -1    5     -0.64      0.00
    5   -1    5      2.35      0.00
    6   -1    5     -1.83      0.00
    7   -1    5      2.01      0.00
    8   -1    5     -0.31      0.00
    9   -1    5     -0.08      0.00
   10   -1    5     -0.67      0.00
   11   -1    5     -0.90      0.00
   12   -1    5      0.70      0.00
  -11    0    5     -1.93      0.00
  -10    0    5      1.63      0.00
   -9    0    5      0.06      0.00
   -8    0    5      0.49      0.00
   -7    0    5     -0.12      0.00
   -6    0    5      0.95      0.00
   -5    0    5      0.12      0.00
   -4    0    5      2.33      0.00
   -3    0    5      1.42      0.00
   -2    0    5      0.77      0.00
   -1    0    5     -0.03      0.00
    0    0    5      6.07      0.00
    1    0    5     -3.68      0.00
    2    0    5     -3.76      0.00
    3    0    5      4.28      0.00
    4    0    5     -1.40      0.00
    5    0    5      1.52      0.00
    6    0    5     -2.15      0.00
    7    0    5      1.43      0.00
    8    0    5      0.35      0.00
    9    0    5     -0.90      0.00
   10    0    5      0.07      0.00
   11    0    5     -0.28      0.00
   12    0    5      0.71      0.00
  -11    1    5     -0.85      0.00
  -10    1    5      1.31      0.00
   -9    1    5      0.57      0.00
   -8    1    5     -0.33      0.00
   -7    1    5     -0.39      0.00
   -6    1    5      1.55      0.00
   -5    1    5      0.09      0.00
   -4    1    5      1.88      0.00
   -3    1    5      0.49      0.00
   -2    1    5      0.37      0.00
   -1    1    5     -1.49      0.00
    0    1    5      1.81      0.00
    1    1    5     -8.49      0.00
    2    1    5     -2.95      0.00
    3    1    5      5.36      0.00
    4    1    5     -2.17      0.00
    5    1    5      1.30      0.00
    6    1    5     -1.61      0.00
    7    1    5      0.89      0.00
    8    1    5      1.10      0.00
    9    1    5     -2.67      0.00
   10    1    5      0.99      0.00
   11    1    5     -0.17      0.00
   12    1    5     -0.46      0.00
  -11    2    5     -0.23      0.00
  -10    2    5      0.91      0.00
   -9    2    5      1.02      0.00
   -8    2    5     -0.92      0.00
   -7    2    5      0.23      0.00
   -6    2    5      1.17      0.00
   -5    2    5      0.22      0.00
   -4    2    5      0.94      0.00
   -3    2    5      0.58      0.00
   -2    2    5     -0.21      0.00
   -1    2    5     -0.51      0.00
    0    2    5     -2.96      0.00
    1    2    5    -10.51      0.00
    2    2    5     -0.71      0.00
    3    2    5      6.47      0.00
    4    2    5     -2.28      0.00
    5    2    5      1.68      0.00
    6    2    5     -0.90      0.00
    7    2    5      0.82      0.00
    8    2    5      0.93      0.00
    9    2    5     -3.17      0.00
   10    2    5      1.40      0.00
   11    2    5     -0.11      0.00
   12    2    5     -0.84      0.00
  -11    3    5      0.03      0.00
  -10    3    5      0.81      0.00
   -9    3    5      0.95      0.00
   -8    3    5     -1.71      0.00
   -7    3    5      0.41      0.00
   -6    3    5      0.56      0.00
   -5    3    5      0.65      0.00
   -4    3    5     -0.02      0.00
   -3    3    5      1.17      0.00
   -2    3    5      0.10      0.00
   -1    3    5      0.75      0.00
    0    3    5     -5.79      0.00
    1    3    5     -8.40      0.00
    2    3    5      1.88      0.00
    3    3    5      6.00      0.00
    4    3    5     -1.91      0.00
    5    3    5      2.19      0.00
    6    3    5     -0.79      0.00
    7    3    5      0.92      0.00
    8    3    5     -0.14      0.00
    9    3    5     -1.79      0.00
   10    3    5      1.17      0.00
   11    3    5      0.24      0.00
   12    3    5     -0.49      0.00
  -11    4    5     -0.16      0.00
  -10    4    5      1.23      0.00
   -9    4    5      0.69      0.00
   -8    4    5     -2.67      0.00
   -7    4    5     -0.37      0.00
   -6    4    5      0.55      0.00
   -5    4    5      1.12      0.00
   -4    4    5     -0.75      0.00
   -3    4    5      1.51      0.00
   -2    4    5      1.59      0.00
   -1    4    5      0.43      0.00
    0    4    5     -5.63      0.00
    1    4    5     -4.22      0.00
    2    4    5      4.01      0.00
    3    4    5      3.84      0.00
    4    4    5     -0.95      0.00
    5    4    5      2.63      0.00
    6    4    5     -1.31      0.00
    7    4    5      0.71      0.00
    8    4    5     -1.32      0.00
    9    4    5     -0.26      0.00
   10    4    5      1.04      0.00
   11    4    5      0.21      0.00
   12    4    5     -0.56      0.00
  -11    5    5     -0.46      0.00
  -10    5    5      2.18      0.00
   -9    5    5      0.57      0.00
   -8    5    5     -2.64      0.00
   -7    5    5     -1.34      0.00
   -6    5    5      0.94      0.00
   -5    5    5      1.03      0.00
   -4    5    5     -0.90      0.00
   -3    5    5      1.88      0.00
   -2    5    5      3.29      0.00
   -1    5    5     -0.67      0.00
    0    5    5     -2.47      0.00
    1    5    5      1.07      0.00
    2    5    5      5.43      0.00
    3    5    5      1.93      0.00
    4    5    5      0.35      0.00
    5    5    5      2.69      0.00
    6    5    5     -1.56      0.00
    7    5    5      0.06      0.00
    8    5    5     -1.91      0.00
    9    5    5      0.08      0.00
   10    5    5      1.40      0.00
   11    5    5     -0.74      0.00
   12    5    5     -0.50      0.00
  -11    6    5     -0.34      0.00
  -10    6    5      2.95      0.00
   -9    6    5      0.49      0.00
   -8    6    5     -1.34      0.00
   -7    6    5     -1.63      0.00
   -6    6    5      0.91      0.00
   -5    6    5      0.50      0.00
   -4    6    5     -0.63      0.00
   -3    6    5      2.18      0.00
   -2    6    5      3.33      0.00
   -1    6    5     -1.47      0.00
    0    6    5      1.76      0.00
    1    6    5      6.11      0.00
    2    6    5      5.55      0.00
    3    6    5      0.48      0.00
    4    6    5      0.84      0.00
    5    6    5      1.73      0.00
    6    6    5     -1.22      0.00
    7    6    5     -1.05      0.00
    8    6    5     -2.18      0.00
    9    6    5     -0.45      0.00
   10    6    5      1.33      0.00
   11    6    5     -2.08      0.00
   12    6    5      0.65      0.00
  -10    7    5      2.45      0.00
   -9    7    5      0.17      0.00
   -8    7    5     -0.11      0.00
   -7    7    5     -1.19      0.00
   -6    7    5      0.48      0.00
   -5    7    5      0.41      0.00
   -4    7    5     -0.14      0.00
   -3    7    5      1.93      0.00
   -2    7    5      1.52      0.00
   -1    7    5     -2.21      0.00
    0    7    5      4.43      0.00
    1    7    5      8.06      0.00
    2    7    5      4.78      0.00
    3    7    5     -1.11      0.00
    4    7    5      0.71      0.00
    5    7    5      0.28      0.00
    6    7    5     -0.95      0.00
    7    7    5     -2.02      0.00
    8    7    5     -2.30      0.00
    9    7    5     -0.71      0.00
   10    7    5      0.63      0.00
   11    7    5     -2.65      0.00
   12    7    5      1.88      0.00
   -9    8    5     -0.41      0.00
   -8    8    5      0.07      0.00
   -7    8    5     -0.59      0.00
   -6    8    5      0.51      0.00
   -5    8    5      0.41      0.00
   -4    8    5      0.71      0.00
   -3    8    5      1.24      0.00
   -2    8    5     -0.34      0.00
   -1    8    5     -3.22      0.00
    0    8    5      5.12      0.00
    1    8    5      6.26      0.00
    2    8    5      4.54      0.00
    3    8    5     -1.58      0.00
    4    8    5      1.18      0.00
    5    8    5     -0.41      0.00
    6    8    5     -1.06      0.00
    7    8    5     -2.03      0.00
    8    8    5     -1.44      0.00
    9    8    5     -0.08      0.00
   10    8    5      0.99      0.00
   11    8    5     -1.92      0.00
   12    8    5      1.86      0.00
   -8    9    5     -0.24      0.00
   -7    9    5     -0.27      0.00
   -6    9    5      1.16      0.00
   -5    9    5     -0.94      0.00
   -4    9    5      1.53      0.00
   -3    9    5      0.46      0.00
   -2    9    5     -1.48      0.00
   -1    9    5     -4.36      0.00
    0    9    5      5.01      0.00
    1    9    5      3.00      0.00
    2    9    5      4.43      0.00
    3    9    5     -0.57      0.00
    4    9    5      1.60      0.00
    5    9    5     -0.24      0.00
    6    9    5     -1.18      0.00
    7    9    5     -1.67      0.00
    8    9    5      0.31      0.00
    9    9    5      0.69      0.00
   10    9    5      2.66      0.00
   11    9    5     -0.65      0.00
   -7   10    5     -0.17      0.00
   -6   10    5      1.59      0.00
   -5   10    5     -3.11      0.00
   -4   10    5      1.63      0.00
   -3   10    5      0.04      0.00
   -2   10    5     -2.54      0.00
   -1   10    5     -5.04      0.00
    0   10    5      4.63      0.00
    1   10    5      0.67      0.00
    2   10    5      3.21      0.00
    3   10    5      0.27      0.00
    4   10    5      0.91      0.00
    5   10    5      0.48      0.00
    6   10    5     -0.80      0.00
    7   10    5     -1.84      0.00
    8   10    5      1.63      0.00
    9   10    5      0.30      0.00
   10   10    5      3.29      0.00
   11   10    5     -0.01      0.00
   -7   11    5     -0.22      0.00
   -6   11    5      1.43      0.00
   -5   11    5     -3.63      0.00
   -4   11    5      1.28      0.00
   -3   11    5      0.29      0.00
   -2   11    5     -3.46      0.00
   -1   11    5     -4.48      0.00
    0   11    5      3.75      0.00
    1   11    5      0.33      0.00
    2   11    5      1.77      0.00
    3   11    5      0.78      0.00
    4   11    5      0.43      0.00
    5   11    5      1.84      0.00
    6   11    5      0.42      0.00
    7   11    5     -1.59      0.00
    8   11    5      2.18      0.00
    9   11    5     -1.02      0.00
   10   11    5      1.93      0.00
   -6   12    5      1.07      0.00
   -5   12    5     -2.07      0.00
   -4   12    5      0.95      0.00
   -3   12    5      0.58      0.00
   -2   12    5     -3.65      0.00
   -1   12    5     -2.85      0.00
    0   12    5      2.18      0.00
    1   12    5      1.16      0.00
    2   12    5      1.21      0.00
    3   12    5      1.84      0.00
    4   12    5      1.24      0.00
    5   12    5      2.43      0.00
    6   12    5      2.20      0.00
    7   12    5     -0.13      0.00
    8   12    5      2.41      0.00
    9   12    5     -1.77      0.00
   10   12    5      0.29      0.00
   -4   13    5      0.45      0.00
   -3   13    5      0.14      0.00
   -2   13    5     -3.04      0.00
   -1   13    5     -1.33      0.00
    0   13    5      0.30      0.00
    1   13    5      1.10      0.00
    2   13    5      0.63      0.00
    3   13    5      2.44      0.00
    4   13    5      1.90      0.00
    5   13    5      0.74      0.00
    6   13    5      3.54      0.00
    7   13    5      0.99      0.00
    8   13    5      1.98      0.00
    9   13    5     -1.34      0.00
   -2   14    5     -1.75      0.00
   -1   14    5     -0.47      0.00
    0   14    5     -0.94      0.00
    1   14    5     -0.17      0.00
    2   14    5     -0.53      0.00
    3   14    5      1.69      0.00
    4   14    5      1.29      0.00
    5   14    5     -1.35      0.00
    6   14    5      3.55      0.00
    7   14    5      0.53      0.00
   -6  -12    6     -2.04      0.00
   -5  -12    6      0.34      0.00
   -4  -12    6     -0.25      0.00
   -3  -12    6     -0.18      0.00
   -2  -12    6     -2.21      0.00
   -1  -12    6     -0.43      0.00
    0  -12    6     -0.41      0.00
    1  -12    6     -3.77      0.00
    2  -12    6      0.22      0.00
    3  -12    6     -0.68      0.00
   -8  -11    6     -2.76      0.00
   -7  -11    6     -0.43      0.00
   -6  -11    6     -1.19      0.00
   -5  -11    6      0.95      0.00
   -4  -11    6      0.75      0.00
   -3  -11    6     -1.01      0.00
   -2  -11    6     -1.65      0.00
   -1  -11    6     -1.29      0.00
    0  -11    6     -1.31      0.00
    1  -11    6     -3.23      0.00
    2  -11    6      0.47      0.00
    3  -11    6     -0.04      0.00
    4  -11    6      1.37      0.00
    5  -11    6     -1.74      0.00
   -8  -10    6     -2.14      0.00
   -7  -10    6      0.11      0.00
   -6  -10    6      1.36      0.00
   -5  -10    6      1.19      0.00
   -4  -10    6      2.17      0.00
   -3  -10    6     -1.88      0.00
   -2  -10    6     -0.89      0.00
   -1  -10    6     -0.73      0.00
    0  -10    6     -1.46      0.00
    1  -10    6     -1.49      0.00
    2  -10    6      0.01      0.00
    3  -10    6      0.48      0.00
    4  -10    6      0.08      0.00
    5  -10    6     -0.98      0.00
    6  -10    6     -0.03      0.00
  -10   -9    6      0.69      0.00
   -9   -9    6      0.06      0.00
   -8   -9    6     -0.34      0.00
   -7   -9    6      1.47      0.00
   -6   -9    6      2.72      0.00
   -5   -9    6      1.43      0.00
   -4   -9    6      1.61      0.00
   -3   -9    6     -1.99      0.00
   -2   -9    6     -0.65      0.00
   -1   -9    6      0.04      0.00
    0   -9    6     -0.61      0.00
    1   -9    6     -0.35      0.00
    2   -9    6     -0.67      0.00
    3   -9    6      0.43      0.00
    4   -9    6      0.04      0.00
    5   -9    6     -0.58      0.00
    6   -9    6      0.25      0.00
    7   -9    6      0.70      0.00
  -10   -8    6      0.80      0.00
   -9   -8    6     -0.10      0.00
   -8   -8    6      0.81      0.00
   -7   -8    6      1.99      0.00
   -6   -8    6      1.53      0.00
   -5   -8    6      1.90      0.00
   -4   -8    6     -0.22      0.00
   -3   -8    6     -1.59      0.00
   -2   -8    6     -0.61      0.00
   -1   -8    6     -0.01      0.00
    0   -8    6     -0.16      0.00
    1   -8    6      0.75      0.00
    2   -8    6     -0.67      0.00
    3   -8    6      0.16      0.00
    4   -8    6      1.38      0.00
    5   -8    6     -1.37      0.00
    6   -8    6      0.05      0.00
    7   -8    6      1.46      0.00
    8   -8    6      0.99      0.00
  -11   -7    6     -0.71      0.00
  -10   -7    6      0.03      0.00
   -9   -7    6     -0.21      0.00
   -8   -7    6      0.61      0.00
   -7   -7    6      1.39      0.00
   -6   -7    6     -0.13      0.00
   -5   -7    6      2.28      0.00
   -4   -7    6     -1.04      0.00
   -3   -7    6     -1.57      0.00
   -2   -7    6     -0.49      0.00
   -1   -7    6     -0.57      0.00
    0   -7    6     -1.34      0.00
    1   -7    6      2.26      0.00
    2   -7    6     -0.60      0.00
    3   -7    6     -0.25      0.00
    4   -7    6      2.28      0.00
    5   -7    6     -1.96      0.00
    6   -7    6     -0.25      0.00
    7   -7    6      2.30      0.00
    8   -7    6      0.95      0.00
    9   -7    6      1.93      0.00
  -11   -6    6     -1.32      0.00
  -10   -6    6     -0.21      0.00
   -9   -6    6     -0.44      0.00
   -8   -6    6      0.04      0.00
   -7   -6    6      1.17      0.00
   -6   -6    6     -0.42      0.00
   -5   -6    6      2.19      0.00
   -4   -6    6     -0.98      0.00
   -3   -6    6     -1.59      0.00
   -2   -6    6     -0.62      0.00
   -1   -6    6     -1.12      0.00
    0   -6    6     -3.53      0.00
    1   -6    6      2.70      0.00
    2   -6    6     -1.44      0.00
    3   -6    6     -1.16      0.00
    4   -6    6      1.53      0.00
    5   -6    6     -1.24      0.00
    6   -6    6     -0.40      0.00
    7   -6    6      2.13      0.00
    8   -6    6     -0.35      0.00
    9   -6    6      3.09      0.00
   10   -6    6      1.36      0.00
  -11   -5    6     -0.82      0.00
  -10   -5    6      0.75      0.00
   -9   -5    6     -0.76      0.00
   -8   -5    6     -0.38      0.00
   -7   -5    6      1.21      0.00
   -6   -5    6     -0.06      0.00
   -5   -5    6      1.64      0.00
   -4   -5    6     -1.46      0.00
   -3   -5    6     -0.59      0.00
   -2   -5    6     -0.98      0.00
   -1   -5    6     -1.17      0.00
    0   -5    6     -4.79      0.00
    1   -5    6      1.86      0.00
    2   -5    6     -2.13      0.00
    3   -5    6     -1.90      0.00
    4   -5    6     -0.08      0.00
    5   -5    6     -0.09      0.00
    6   -5    6     -0.15      0.00
    7   -5    6      0.35      0.00
    8   -5    6     -1.21      0.00
    9   -5    6      2.86      0.00
   10   -5    6      1.20      0.00
  -12   -4    6     -0.08      0.00
  -11   -4    6     -0.16      0.00
  -10   -4    6      1.58      0.00
   -9   -4    6     -0.63      0.00
   -8   -4    6     -1.16      0.00
   -7   -4    6      0.28      0.00
   -6   -4    6     -0.23      0.00
   -5   -4    6      0.91      0.00
   -4   -4    6     -2.24      0.00
   -3   -4    6      0.95      0.00
   -2   -4    6     -1.36      0.00
   -1   -4    6     -0.21      0.00
    0   -4    6     -4.02      0.00
    1   -4    6      1.09      0.00
    2   -4    6     -1.44      0.00
    3   -4    6     -1.60      0.00
    4   -4    6     -1.26      0.00
    5   -4    6      0.54      0.00
    6   -4    6      0.86      0.00
    7   -4    6     -1.44      0.00
    8   -4    6      0.01      0.00
    9   -4    6      1.45      0.00
   10   -4    6      1.36      0.00
   11   -4    6      0.42      0.00
  -12   -3    6     -0.22      0.00
  -11   -3    6     -0.30      0.00
  -10   -3    6      1.11      0.00
   -9   -3    6      0.38      0.00
   -8   -3    6     -2.03      0.00
   -7   -3    6     -0.57      0.00
   -6   -3    6     -1.00      0.00
   -5   -3    6      0.40      0.00
   -4   -3    6     -2.33      0.00
   -3   -3    6      1.61      0.00
   -2   -3    6     -2.06      0.00
   -1   -3    6      1.73      0.00
    0   -3    6     -2.06      0.00
    1   -3    6      0.45      0.00
    2   -3    6     -0.61      0.00
    3   -3    6     -0.79      0.00
    4   -3    6     -1.69      0.00
    5   -3    6      0.89      0.00
    6   -3    6      1.97      0.00
    7   -3    6     -1.59      0.00
    8   -3    6      1.80      0.00
    9   -3    6     -0.33      0.00
   10   -3    6      1.48      0.00
   11   -3    6      0.48      0.00
  -11   -2    6     -1.22      0.00
  -10   -2    6      0.11      0.00
   -9   -2    6      1.48      0.00
   -8   -2    6     -1.77      0.00
   -7   -2    6      0.34      0.00
   -6   -2    6     -1.90      0.00
   -5   -2    6      0.36      0.00
   -4   -2    6     -1.72      0.00
   -3   -2    6      1.76      0.00
   -2   -2    6     -2.88      0.00
   -1   -2    6      4.02      0.00
    0   -2    6      0.00      0.00
    1   -2    6      0.07      0.00
    2   -2    6     -1.04      0.00
    3   -2    6     -0.16      0.00
    4   -2    6     -1.51      0.00
    5   -2    6      1.36      0.00
    6   -2    6      1.92      0.00
    7   -2    6     -0.47      0.00
    8   -2    6      2.01      0.00
    9   -2    6     -1.28      0.00
   10   -2    6      0.80      0.00
   11   -2    6      0.01      0.00
  -11   -1    6     -2.30      0.00
  -10   -1    6      0.00      0.00
   -9   -1    6      1.51      0.00
   -8   -1    6     -0.29      0.00
   -7   -1    6      1.78      0.00
   -6   -1    6     -2.21      0.00
   -5   -1    6      0.55      0.00
   -4   -1    6     -0.93      0.00
   -3   -1    6      2.45      0.00
   -2   -1    6     -2.78      0.00
   -1   -1    6      5.39      0.00
    0   -1    6      2.04      0.00
    1   -1    6      1.01      0.00
    2   -1    6     -2.17      0.00
    3   -1    6      0.38      0.00
    4   -1    6     -1.02      0.00
    5   -1    6      1.67      0.00
    6   -1    6      0.74      0.00
    7   -1    6      0.66      0.00
    8   -1    6      1.14      0.00
    9   -1    6     -0.65      0.00
   10   -1    6     -0.39      0.00
   11   -1    6      0.11      0.00
   12   -1    6     -1.35      0.00
  -11    0    6     -2.89      0.00
  -10    0    6      0.88      0.00
   -9    0    6      0.95      0.00
   -8    0    6      0.82      0.00
   -7    0    6      1.66      0.00
   -6    0    6     -1.47      0.00
   -5    0    6      0.54      0.00
   -4    0    6     -0.36      0.00
   -3    0    6      2.88      0.00
   -2    0    6     -1.53      0.00
   -1    0    6      4.34      0.00
    0    0    6      3.73      0.00
    1    0    6      1.94      0.00
    2    0    6     -3.38      0.00
    3    0    6      0.75      0.00
    4    0    6     -1.00      0.00
    5    0    6      1.56      0.00
    6    0    6     -0.49      0.00
    7    0    6      1.13      0.00
    8    0    6      0.53      0.00
    9    0    6      0.34      0.00
   10    0    6     -1.52      0.00
   11    0    6      1.19      0.00
   12    0    6      0.37      0.00
  -11    1    6     -2.57      0.00
  -10    1    6      1.49      0.00
   -9    1    6      1.05      0.00
   -8    1    6      0.65      0.00
   -7    1    6      0.68      0.00
   -6    1    6     -0.17      0.00
   -5    1    6      0.33      0.00
   -4    1    6     -0.08      0.00
   -3    1    6      2.20      0.00
   -2    1    6     -0.24      0.00
   -1    1    6      1.55      0.00
    0    1    6      4.12      0.00
    1    1    6      0.23      0.00
    2    1    6     -4.76      0.00
    3    1    6      1.44      0.00
    4    1    6     -1.70      0.00
    5    1    6      1.42      0.00
    6    1    6     -0.92      0.00
    7    1    6      1.00      0.00
    8    1    6      0.42      0.00
    9    1    6     -0.21      0.00
   10    1    6     -2.17      0.00
   11    1    6      1.99      0.00
   12    1    6      1.04      0.00
  -11    2    6     -1.26      0.00
  -10    2    6      0.89      0.00
   -9    2    6      1.67      0.00
   -8    2    6      0.09      0.00
   -7    2    6      0.64      0.00
   -6    2    6      0.63      0.00
   -5    2    6      0.28      0.00
   -4    2    6      0.01      0.00
   -3    2    6      1.51      0.00
   -2    2    6      0.04      0.00
   -1    2    6     -0.05      0.00
    0    2    6      2.68      0.00
    1    2    6     -3.37      0.00
    2    2    6     -5.77      0.00
    3    2    6      3.41      0.00
    4    2    6     -2.60      0.00
    5    2    6      1.63      0.00
    6    2    6     -0.44      0.00
    7    2    6      0.92      0.00
    8    2    6      0.74      0.00
    9    2    6     -1.84      0.00
   10    2    6     -1.83      0.00
   11    2    6      1.59      0.00
   12    2    6      1.06      0.00
  -11    3    6      0.58      0.00
  -10    3    6     -0.57      0.00
   -9    3    6      1.71      0.00
   -8    3    6     -0.08      0.00
   -7    3    6      1.17      0.00
   -6    3    6      0.64      0.00
   -5    3    6      0.49      0.00
   -4    3    6     -0.15      0.00
   -3    3    6      1.63      0.00
   -2    3    6     -0.62      0.00
   -1    3    6      0.52      0.00
    0    3    6     -0.29      0.00
    1    3    6     -6.13      0.00
    2    3    6     -5.60      0.00
    3    3    6      5.67      0.00
    4    3    6     -3.49      0.00
    5    3    6      1.86      0.00
    6    3    6      0.16      0.00
    7    3    6      1.34      0.00
    8    3    6      1.13      0.00
    9    3    6     -2.73      0.00
   10    3    6     -0.87      0.00
   11    3    6      0.62      0.00
   12    3    6      1.64      0.00
  -11    4    6      1.78      0.00
  -10    4    6     -1.64      0.00
   -9    4    6      0.95      0.00
   -8    4    6     -0.53      0.00
   -7    4    6      0.89      0.00
   -6    4    6      0.38      0.00
   -5    4    6      0.57      0.00
   -4    4    6     -0.64      0.00
   -3    4    6      1.61      0.00
   -2    4    6     -0.82      0.00
   -1    4    6      1.04      0.00
    0    4    6     -3.46      0.00
    1    4    6     -6.98      0.00
    2    4    6     -4.26      0.00
    3    4    6      6.48      0.00
    4    4    6     -3.97      0.00
    5    4    6      2.11      0.00
    6    4    6      0.06      0.00
    7    4    6      1.98      0.00
    8    4    6      0.91      0.00
    9    4    6     -2.51      0.00
   10    4    6     -0.27      0.00
   11    4    6      0.04      0.00
   12    4    6      1.95      0.00
  -11    5    6      1.60      0.00
  -10    5    6     -1.24      0.00
   -9    5    6      0.18      0.00
   -8    5    6     -1.64      0.00
   -7    5    6     -0.10      0.00
   -6    5    6      0.26      0.00
   -5    5    6      0.14      0.00
   -4    5    6     -1.09      0.00
   -3    5    6      1.02      0.00
   -2    5    6      0.50      0.00
   -1    5    6      0.15      0.00
    0    5    6     -4.73      0.00
    1    5    6     -5.48      0.00
    2    5    6     -2.26      0.00
    3    5    6      6.22      0.00
    4    5    6     -3.24      0.00
    5    5    6      2.61      0.00
    6    5    6     -0.41      0.00
    7    5    6      2.09      0.00
    8    5    6      0.29      0.00
    9    5    6     -2.06      0.00
   10    5    6      0.06      0.00
   11    5    6     -0.20      0.00
   12    5    6      1.34      0.00
  -10    6    6      0.50      0.00
   -9    6    6      0.05      0.00
   -8    6    6     -2.34      0.00
   -7    6    6     -0.71      0.00
   -6    6    6      0.30      0.00
   -5    6    6     -0.56      0.00
   -4    6    6     -1.20      0.00
   -3    6    6      0.69      0.00
   -2    6    6      2.13      0.00
   -1    6    6     -0.98      0.00
    0    6    6     -3.49      0.00
    1    6    6     -1.55      0.00
    2    6    6     -0.56      0.00
    3    6    6      5.50      0.00
    4    6    6     -1.84      0.00
    5    6    6      2.59      0.00
    6    6    6     -0.57      0.00
    7    6    6      1.02      0.00
    8    6    6     -0.13      0.00
    9    6    6     -1.86      0.00
   10    6    6      0.26      0.00
   11    6    6     -0.89      0.00
   12    6    6      1.19      0.00
  -10    7    6      1.87      0.00
   -9    7    6      0.36      0.00
   -8    7    6     -1.85      0.00
   -7    7    6     -0.82      0.00
   -6    7    6      0.50      0.00
   -5    7    6     -0.71      0.00
   -4    7    6     -1.01      0.00
   -3    7    6      1.03      0.00
   -2    7    6      2.19      0.00
   -1    7    6     -1.25      0.00
    0    7    6     -1.54      0.00
    1    7    6      2.63      0.00
    2    7    6      0.16      0.00
    3    7    6      3.70      0.00
    4    7    6     -1.05      0.00
    5    7    6      1.56      0.00
    6    7    6     -0.62      0.00
    7    7    6     -0.90      0.00
    8    7    6     -0.58      0.00
    9    7    6     -1.70      0.00
   10    7    6     -0.46      0.00
   11    7    6     -2.14      0.00
   12    7    6      2.11      0.00
   -9    8    6      0.42      0.00
   -8    8    6     -0.87      0.00
   -7    8    6     -1.16      0.00
   -6    8    6      0.95      0.00
   -5    8    6      0.03      0.00
   -4    8    6     -0.42      0.00
   -3    8    6      1.48      0.00
   -2    8    6      1.10      0.00
   -1    8    6     -1.04      0.00
    0    8    6     -0.47      0.00
    1    8    6      4.32      0.00
    2    8    6      0.64      0.00
    3    8    6      1.71      0.00
    4    8    6     -0.42      0.00
    5    8    6      0.71      0.00
    6    8    6     -0.85      0.00
    7    8    6     -2.10      0.00
    8    8    6     -0.97      0.00
    9    8    6     -0.93      0.00
   10    8    6     -1.36      0.00
   11    8    6     -2.75      0.00
   12    8    6      2.64      0.00
   -8    9    6     -0.29      0.00
   -7    9    6     -1.80      0.00
   -6    9    6      1.54      0.00
   -5    9    6      0.57      0.00
   -4    9    6      0.37      0.00
   -3    9    6      1.36      0.00
   -2    9    6      0.43      0.00
   -1    9    6     -1.48      0.00
    0    9    6      0.11      0.00
    1    9    6      3.22      0.00
    2    9    6      1.49      0.00
    3    9    6      1.15      0.00
    4    9    6      0.68      0.00
    5    9    6      0.62      0.00
    6    9    6     -1.10      0.00
    7    9    6     -2.02      0.00
    8    9    6     -0.87      0.00
    9    9    6      0.62      0.00
   10    9    6     -0.39      0.00
   11    9    6     -1.93      0.00
   -7   10    6     -1.91      0.00
   -6   10    6      1.78      0.00
   -5   10    6     -0.13      0.00
   -4   10    6      0.56      0.00
   -3   10    6      0.78      0.00
   -2   10    6      0.31      0.00
   -1   10    6     -3.09      0.00
    0   10    6      1.12      0.00
    1   10    6      0.94      0.00
    2   10    6      1.81      0.00
    3   10    6      1.10      0.00
    4   10    6      1.09      0.00
    5   10    6      0.64      0.00
    6   10    6     -1.23      0.00
    7   10    6     -1.93      0.00
    8   10    6     -0.78      0.00
    9   10    6      1.89      0.00
   10   10    6      1.88      0.00
   11   10    6     -0.70      0.00
   -7   11    6     -1.35      0.00
   -6   11    6      1.42      0.00
   -5   11    6     -1.26      0.00
   -4   11    6     -0.03      0.00
   -3   11    6      0.70      0.00
   -2   11    6      0.08      0.00
   -1   11    6     -4.81      0.00
    0   11    6      2.41      0.00
    1   11    6     -0.45      0.00
    2   11    6      1.24      0.00
    3   11    6      0.51      0.00
    4   11    6      0.54      0.00
    5   11    6      1.41      0.00
    6   11    6     -1.06      0.00
    7   11    6     -2.07      0.00
    8   11    6     -0.98      0.00
    9   11    6      1.75      0.00
   10   11    6      2.83      0.00
   -5   12    6     -1.37      0.00
   -4   12    6     -0.44      0.00
   -3   12    6      1.46      0.00
   -2   12    6     -0.47      0.00
   -1   12    6     -5.06      0.00
    0   12    6      2.88      0.00
    1   12    6      0.21      0.00
    2   12    6      0.75      0.00
    3   12    6      0.68      0.00
    4   12    6      0.62      0.00
    5   12    6      3.26      0.00
    6   12    6     -0.43      0.00
    7   12    6     -0.93      0.00
    8   12    6     -0.56      0.00
    9   12    6      0.53      0.00
   10   12    6      1.95      0.00
   -4   13    6     -0.25      0.00
   -3   13    6      1.83      0.00
   -2   13    6     -1.26      0.00
   -1   13    6     -3.78      0.00
    0   13    6      1.94      0.00
    1   13    6      1.49      0.00
    2   13    6      0.61      0.00
    3   13    6      1.84      0.00
    4   13    6      1.54      0.00
    5   13    6      3.77      0.00
    6   13    6      0.30      0.00
    7   13    6      1.33      0.00
    8   13    6      0.31      0.00
   -1   14    6     -2.11      0.00
    0   14    6      0.54      0.00
    1   14    6      1.20      0.00
    2   14    6      0.36      0.00
    3   14    6      2.06      0.00
    4   14    6      1.90      0.00
    5   14    6      1.65      0.00
    6   14    6      0.62      0.00
    7   14    6      2.61      0.00
   -5  -12    7      0.75      0.00
   -4  -12    7     -0.47      0.00
   -3  -12    7      0.41      0.00
   -2  -12    7     -1.20      0.00
   -1  -12    7      0.62      0.00
    0  -12    7      0.09      0.00
    1  -12    7     -2.65      0.00
    2  -12    7     -1.41      0.00
   -7  -11    7     -1.23      0.00
   -6  -11    7     -2.26      0.00
   -5  -11    7      1.08      0.00
   -4  -11    7     -0.31      0.00
   -3  -11    7      0.22      0.00
   -2  -11    7     -1.42      0.00
   -1  -11    7     -0.05      0.00
    0  -11    7     -0.16      0.00
    1  -11    7     -3.93      0.00
    2  -11    7     -1.96      0.00
    3  -11    7     -1.93      0.00
    4  -11    7      2.47      0.00
   -8  -10    7     -2.92      0.00
   -7  -10    7     -2.23      0.00
   -6  -10    7     -1.92      0.00
   -5  -10    7      1.32      0.00
   -4  -10    7      0.92      0.00
   -3  -10    7      0.10      0.00
   -2  -10    7     -1.53      0.00
   -1  -10    7      0.34      0.00
    0  -10    7     -1.10      0.00
    1  -10    7     -2.90      0.00
    2  -10    7     -2.27      0.00
    3  -10    7     -1.35      0.00
    4  -10    7      1.61      0.00
    5  -10    7     -2.35      0.00
    6  -10    7     -0.74      0.00
   -9   -9    7     -0.19      0.00
   -8   -9    7     -2.28      0.00
   -7   -9    7     -1.53      0.00
   -6   -9    7     -0.02      0.00
   -5   -9    7      1.14      0.00
   -4   -9    7      1.36      0.00
   -3   -9    7     -0.13      0.00
   -2   -9    7     -1.65      0.00
   -1   -9    7      1.36      0.00
    0   -9    7     -1.16      0.00
    1   -9    7     -0.95      0.00
    2   -9    7     -2.59      0.00
    3   -9    7     -0.18      0.00
    4   -9    7     -0.22      0.00
    5   -9    7     -1.01      0.00
    6   -9    7     -0.79      0.00
    7   -9    7      1.57      0.00
  -10   -8    7      1.73      0.00
   -9   -8    7      0.33      0.00
   -8   -8    7     -0.75      0.00
   -7   -8    7      0.40      0.00
   -6   -8    7      0.88      0.00
   -5   -8    7      0.69      0.00
   -4   -8    7      0.01      0.00
   -3   -8    7     -0.48      0.00
   -2   -8    7     -1.60      0.00
   -1   -8    7      1.85      0.00
    0   -8    7     -0.29      0.00
    1   -8    7      0.14      0.00
    2   -8    7     -2.00      0.00
    3   -8    7      0.59      0.00
    4   -8    7     -0.83      0.00
    5   -8    7     -0.17      0.00
    6   -8    7     -0.98      0.00
    7   -8    7      1.83      0.00
    8   -8    7     -0.22      0.00
  -10   -7    7      1.42      0.00
   -9   -7    7      1.31      0.00
   -8   -7    7     -0.04      0.00
   -7   -7    7      1.55      0.00
   -6   -7    7      0.31      0.00
   -5   -7    7      0.50      0.00
   -4   -7    7     -1.08      0.00
   -3   -7    7     -0.80      0.00
   -2   -7    7     -1.55      0.00
   -1   -7    7      1.93      0.00
    0   -7    7     -0.23      0.00
    1   -7    7      0.86      0.00
    2   -7    7     -0.19      0.00
    3   -7    7      0.73      0.00
    4   -7    7      0.17      0.00
    5   -7    7     -0.76      0.00
    6   -7    7     -1.35      0.00
    7   -7    7      2.12      0.00
    8   -7    7      0.74      0.00
  -11   -6    7     -0.40      0.00
  -10   -6    7      0.13      0.00
   -9   -6    7      1.85      0.00
   -8   -6    7     -0.22      0.00
   -7   -6    7      1.73      0.00
   -6   -6    7      0.18      0.00
   -5   -6    7      0.87      0.00
   -4   -6    7     -0.46      0.00
   -3   -6    7     -1.11      0.00
   -2   -6    7     -2.02      0.00
   -1   -6    7      1.94      0.00
    0   -6    7     -1.85      0.00
    1   -6    7      1.61      0.00
    2   -6    7      0.81      0.00
    3   -6    7      0.39      0.00
    4   -6    7      0.95      0.00
    5   -6    7     -1.74      0.00
    6   -6    7     -1.47      0.00
    7   -6    7      2.48      0.00
    8   -6    7      0.81      0.00
    9   -6    7      2.82      0.00
  -11   -5    7     -0.46      0.00
  -10   -5    7     -0.54      0.00
   -9   -5    7      1.18      0.00
   -8   -5    7     -0.15      0.00
   -7   -5    7      1.81      0.00
   -6   -5    7      0.95      0.00
   -5   -5    7      1.49      0.00
   -4   -5    7      0.07      0.00
   -3   -5    7     -1.06      0.00
   -2   -5    7     -2.78      0.00
   -1   -5    7      1.49      0.00
    0   -5    7     -3.96      0.00
    1   -5    7      1.79      0.00
    2   -5    7     -0.23      0.00
    3   -5    7     -0.11      0.00
    4   -5    7      0.39      0.00
    5   -5    7     -2.13      0.00
    6   -5    7     -1.02      0.00
    7   -5    7      1.75      0.00
    8   -5    7     -0.50      0.00
[truncated: 171,816 more chars]
