# Supplementary material for: Crystal structure of an unknown solvate of {2,2′-[ethane-1,2-diylbis(nitrilo­methanylyl­idene)]diphenolato-κ4 O,N,N′,O′}(N-ferrocenylisonicotinamide-κN 1)cobalt(II): a CoII–salen complex that forms hydrogen-bonded dimers
Source: Acta Crystallogr E Crystallogr Commun. 2015 Aug 26;71(Pt 9):1100–4. doi: 10.1107/S2056989015014723 (PMC4555431; doi:10.1107/S2056989015014723)
Supplement: Supplementary file 2 [file e-71-01100-Isup2.hkl]

#
# h,k,l, Fc-squared, Fo-squared, sigma(Fo-squared), status flag
#
data_I
_shelx_title               'nferro_0m in P-1'
_shelx_refln_list_code          4
_shelx_F_calc_maximum      254.14
_exptl_crystal_F_000       650.00
_reflns_d_resolution_high  0.7769

loop_
 _space_group_symop_operation_xyz
 'x, y, z'
 '-x, -y, -z'

_cell_length_a    10.6835
_cell_length_b    11.9889
_cell_length_c    13.8575
_cell_angle_alpha  80.220
_cell_angle_beta   85.234
_cell_angle_gamma  80.047

_shelx_F_squared_multiplier     1.000

loop_
 _refln_index_h
 _refln_index_k
 _refln_index_l
 _refln_F_squared_calc
 _refln_F_squared_meas
 _refln_F_squared_sigma
 _refln_observed_status
   1   0   0       8781.32       9755.89        66.32 o
   2   0   0      25968.11      29272.91       195.80 o
   3   0   0        235.30        296.68        15.07 o
   4   0   0        560.32        634.69        37.65 o
   5   0   0       3170.41       3338.64        81.34 o
   6   0   0       3589.62       3335.68        89.10 o
   7   0   0       1709.15       1596.71        80.12 o
   8   0   0        154.11        180.77        53.13 o
   9   0   0        395.33        342.41        62.31 o
  10   0   0          6.66        -61.36        63.77 o
  11   0   0         66.82         79.45        70.18 o
  12   0   0        576.64        500.58        80.19 o
  13   0   0         45.57         -2.29        83.10 o
 -13   1   0         16.91         34.08        82.79 o
 -12   1   0        162.33        182.26        78.06 o
 -11   1   0        184.14        211.46        71.23 o
 -10   1   0         48.33         76.65        61.77 o
  -9   1   0        693.25        680.81        64.71 o
  -8   1   0       1280.38       1254.09        85.32 o
  -7   1   0        273.80        311.82        48.15 o
  -6   1   0         40.20         26.53        39.61 o
  -5   1   0         79.18         91.87        25.01 o
  -4   1   0       2772.97       3106.57        52.48 o
  -3   1   0       2100.29       2234.83        29.45 o
  -2   1   0      18519.85      20316.93       191.20 o
  -1   1   0        161.79        261.17         9.38 o
   0   1   0       4991.90       6389.72        43.83 o
   1   1   0        734.86        755.08        14.74 o
   2   1   0       1806.93       2033.17        28.43 o
   3   1   0       4079.45       4276.88        46.03 o
   4   1   0       5639.24       5640.85       102.84 o
   5   1   0        457.53        542.81        41.86 o
   6   1   0        858.78        886.57        68.37 o
   7   1   0        352.46        413.18        48.31 o
   8   1   0          2.49         42.15        48.70 o
   9   1   0          5.32        -32.33        57.41 o
  10   1   0        530.30        562.67        74.20 o
  11   1   0        101.19        -27.06        70.21 o
  12   1   0        293.40        216.28        81.50 o
  13   1   0         26.58          6.83        83.74 o
 -13   2   0         22.16        -45.13        84.96 o
 -12   2   0          3.28        -28.44        76.15 o
 -11   2   0        623.76        527.33        79.83 o
 -10   2   0        656.96        713.50        73.00 o
  -9   2   0        910.76        913.48        70.94 o
  -8   2   0       1202.41       1231.60        85.74 o
  -7   2   0        168.78        147.28        44.75 o
  -6   2   0        214.41        252.03        41.73 o
  -5   2   0        208.54        183.27        25.34 o
  -4   2   0       1067.35       1113.33        40.70 o
  -3   2   0       1052.01       1070.40        24.52 o
  -2   2   0        763.56        702.74        18.12 o
  -1   2   0          6.16         56.63        13.30 o
   0   2   0        689.08        674.90        18.71 o
   1   2   0      12378.95      13249.22       127.25 o
   2   2   0       2553.70       2353.01        32.61 o
   3   2   0        321.02        257.22        21.69 o
   4   2   0       7844.06       7836.78       129.75 o
   5   2   0       3108.63       3331.40        83.20 o
   6   2   0        348.07        396.74        44.56 o
   7   2   0        158.89        102.71        45.22 o
   8   2   0        341.04        375.78        59.01 o
   9   2   0         83.20        107.40        60.13 o
  10   2   0       1403.99       1386.87       108.62 o
  11   2   0        125.33         73.48        73.86 o
  12   2   0          2.61        -40.14        78.69 o
  13   2   0          8.05        -78.42        84.20 o
 -12   3   0          5.17        -24.59        79.07 o
 -11   3   0        883.17        889.55        87.35 o
 -10   3   0        499.17        478.23        73.46 o
  -9   3   0          7.59          6.29        60.75 o
  -8   3   0         74.71         92.59        53.59 o
  -7   3   0        131.47        181.19        50.32 o
  -6   3   0         83.34         93.39        43.97 o
  -5   3   0       4443.67       4716.31        85.05 o
  -4   3   0       4495.74       4903.92        68.04 o
  -3   3   0         50.46         34.72        13.41 o
  -2   3   0         16.48         34.73        15.90 o
  -1   3   0       1853.21       2173.68        27.66 o
   0   3   0      14210.72      14612.57       117.02 o
   1   3   0      19852.31      19156.13       183.77 o
   2   3   0       2165.70       2270.94        36.50 o
   3   3   0        200.03        168.07        13.87 o
   4   3   0        239.33        244.43        37.46 o
   5   3   0        640.29        661.43        62.18 o
   6   3   0       1057.30       1110.72        70.77 o
   7   3   0       1872.89       1658.36        83.81 o
   8   3   0       2494.00       2310.59        98.16 o
   9   3   0        372.46        281.90        62.95 o
  10   3   0        583.09        637.07        75.29 o
  11   3   0         33.27        -19.77        71.79 o
  12   3   0         21.05          3.40        83.71 o
  13   3   0        381.24        163.01        88.89 o
 -12   4   0          0.96        -32.65        80.36 o
 -11   4   0        206.18        170.44        81.10 o
 -10   4   0         82.38        107.12        72.38 o
  -9   4   0         10.05         13.24        63.48 o
  -8   4   0         98.10         48.10        60.15 o
  -7   4   0       3104.68       3243.76       106.59 o
  -6   4   0        864.08        957.35        51.33 o
  -5   4   0       1614.53       1637.03        50.24 o
  -4   4   0        411.61        449.67        20.61 o
  -3   4   0          5.06         21.71        16.34 o
  -2   4   0        402.26        396.79        23.41 o
  -1   4   0       2270.84       2004.92        34.10 o
   0   4   0       1255.78       1304.38        35.27 o
   1   4   0       1567.19       1459.84        34.11 o
   2   4   0         30.31         59.77        19.01 o
   3   4   0        235.28        242.58        27.85 o
   4   4   0       3104.75       2812.88        42.99 o
   5   4   0       5024.27       4790.00       101.39 o
   6   4   0        228.94        189.43        44.01 o
   7   4   0       1017.41       1035.76        79.52 o
   8   4   0         16.47         51.16        54.60 o
   9   4   0        958.30        957.87        74.15 o
  10   4   0        210.01        316.94        70.08 o
  11   4   0       2010.85       2111.44       130.71 o
  12   4   0        148.03        220.50        84.54 o
  13   4   0        332.66        251.83        95.26 o
 -11   5   0         64.58        175.28        79.89 o
 -10   5   0        178.49        133.96        72.32 o
  -9   5   0         81.59         45.36        66.06 o
  -8   5   0         58.58         32.43        60.13 o
  -7   5   0       1545.99       1595.51        96.04 o
  -6   5   0        689.52        663.53        58.49 o
  -5   5   0          9.24        -16.26        28.41 o
  -4   5   0        740.10        859.41        32.89 o
  -3   5   0       2439.03       2394.84        48.64 o
  -2   5   0         23.50         58.85        22.03 o
  -1   5   0       4715.30       4899.92        65.32 o
   0   5   0       3273.61       3330.12        71.52 o
   1   5   0        331.92        259.44        30.68 o
   2   5   0        387.73        374.00        32.02 o
   3   5   0        744.35        566.11        47.17 o
   4   5   0          2.73        -27.56        27.56 o
   6   5   0        682.90        693.59        53.58 o
   7   5   0         41.11         17.30        48.43 o
   8   5   0        481.59        522.85        61.80 o
   9   5   0        529.02        432.99        71.10 o
  10   5   0          5.78         43.41        68.83 o
  11   5   0        423.37        494.34        80.59 o
  12   5   0        211.53        309.72        86.59 o
  13   5   0         17.07        -50.56        88.46 o
 -11   6   0          1.61        -63.05        77.87 o
 -10   6   0        369.90        195.99        74.94 o
  -9   6   0        719.45        725.78        75.88 o
  -8   6   0          7.57        -55.60        59.92 o
  -7   6   0         43.78         59.56        56.66 o
  -6   6   0       1154.81       1116.32        52.67 o
  -5   6   0         41.59         14.20        22.16 o
  -4   6   0       2180.59       2159.45        53.07 o
  -3   6   0       2968.61       3060.05        57.11 o
  -2   6   0          9.03         15.52        23.55 o
  -1   6   0        214.87        183.94        24.31 o
   0   6   0       1220.72       1390.70        57.41 o
   1   6   0        413.28        392.11        34.77 o
   2   6   0        497.66        429.75        36.32 o
   3   6   0       2879.61       2686.43        69.46 o
   4   6   0        610.19        573.00        50.61 o
   5   6   0        326.69        276.81        35.90 o
   6   6   0          6.76         18.31        44.26 o
   7   6   0         70.31         55.06        51.36 o
   8   6   0        191.97        267.35        61.79 o
   9   6   0        527.04        549.92        73.32 o
  10   6   0          3.68         25.47        73.78 o
  11   6   0        100.15         45.57        77.83 o
  12   6   0          1.76        -16.16        81.27 o
 -10   7   0          4.84        -65.42        75.81 o
  -9   7   0        159.53        196.94        75.65 o
  -8   7   0         79.98         87.33        67.01 o
  -7   7   0        630.32        569.76        39.50 o
  -6   7   0        545.71        517.99        74.52 o
  -5   7   0         18.72          0.01        31.86 o
  -4   7   0         49.21          7.77        31.93 o
  -3   7   0         27.21          1.04        27.95 o
  -2   7   0          7.79         13.50        26.36 o
  -1   7   0         35.10         61.61        34.42 o
   0   7   0        469.59        473.37        39.12 o
   1   7   0       2680.73       2387.72        72.21 o
   2   7   0         20.19        -15.76        33.53 o
   3   7   0        530.98        519.45        40.87 o
   4   7   0        215.17        200.78        35.43 o
   5   7   0        173.44        115.40        37.75 o
   6   7   0       1448.55       1122.30        65.10 o
   7   7   0        530.06        531.16        60.08 o
   8   7   0         53.06         43.38        59.93 o
   9   7   0        430.58        394.51        73.50 o
  10   7   0         24.72        -59.70        76.59 o
  11   7   0          5.33        -75.02        80.01 o
  12   7   0        424.53        444.76        93.79 o
 -10   8   0         14.85        -39.51        85.02 o
  -9   8   0          4.05         -9.22        77.16 o
  -8   8   0          5.43        -20.15        70.92 o
  -7   8   0          6.21        -21.76        36.78 o
  -6   8   0        733.71        762.69        54.13 o
  -5   8   0        629.73        588.74        40.33 o
  -4   8   0          8.27        -18.89        32.60 o
  -3   8   0          5.14         10.55        30.77 o
  -2   8   0        749.60        752.42        59.27 o
  -1   8   0        332.76        266.95        43.01 o
   0   8   0       1347.27       1226.90        68.42 o
   1   8   0       1281.05       1132.66        66.64 o
   2   8   0        823.01        741.98        64.59 o
   3   8   0         50.79         46.64        38.44 o
   4   8   0       1676.75       1805.43        72.89 o
   5   8   0          4.49        -13.20        39.22 o
   6   8   0        578.62        557.34        48.89 o
   7   8   0        600.50        505.22        47.42 o
   8   8   0         24.78        139.04        68.04 o
   9   8   0         47.72         25.95        71.41 o
  10   8   0        195.24        247.34        82.26 o
  11   8   0          8.60         75.11        85.78 o
  12   8   0        250.89        183.89        93.02 o
  -9   9   0         50.84        111.11        83.06 o
  -8   9   0       1188.95       1337.80       125.50 o
  -7   9   0        233.57        212.34        42.30 o
  -6   9   0         18.02        -47.29        47.29 o
  -5   9   0        169.90        221.32        54.47 o
  -4   9   0          0.98         14.18        36.12 o
  -3   9   0         84.68         74.95        37.47 o
  -2   9   0        670.43        704.67        56.12 o
  -1   9   0       1466.17       1263.38        77.52 o
   0   9   0         85.37         30.33        42.68 o
   1   9   0         38.35         -1.80        41.76 o
   2   9   0        849.70        842.20        72.33 o
   3   9   0        195.48        166.49        44.24 o
   4   9   0       1052.78       1070.39        74.53 o
   5   9   0        131.39        122.12        46.11 o
   6   9   0          1.79         43.80        45.54 o
   7   9   0         29.04        -61.36        75.14 o
   8   9   0         57.21        -21.41        53.46 o
   9   9   0         50.64         90.27        76.65 o
  10   9   0        432.25        495.41        89.71 o
  11   9   0        143.71        203.98        93.06 o
  -8  10   0        604.04        653.47        85.65 o
  -7  10   0         19.89        -43.45        43.45 o
  -6  10   0          4.97        -11.21        41.92 o
  -5  10   0        376.73        303.44        44.02 o
  -4  10   0        327.76        296.35        41.95 o
  -3  10   0        265.90        213.07        55.85 o
  -2  10   0        172.88        190.30        54.41 o
  -1  10   0        267.92        264.90        53.69 o
   0  10   0          2.18         -2.09        47.57 o
   1  10   0        151.76        118.77        49.80 o
   2  10   0        205.93        163.40        51.05 o
   3  10   0         73.75         58.02        48.72 o
   4  10   0          3.01        -36.95        48.84 o
   5  10   0        197.56        260.06        53.13 o
   6  10   0         26.89         71.98        50.74 o
   7  10   0        260.16        355.47        56.85 o
   8  10   0        203.49        150.51        44.70 o
   9  10   0          0.64         25.25        81.30 o
  10  10   0         82.05         51.87        88.44 o
  11  10   0         36.00        144.32       175.62 o
  -7  11   0        102.55        106.83        75.82 o
  -6  11   0        176.68        120.76        46.23 o
  -5  11   0         16.79          1.35        52.25 o
  -4  11   0        256.15        208.21        62.14 o
  -3  11   0         83.57         92.95        60.97 o
  -2  11   0          5.17         -5.47        57.88 o
  -1  11   0          1.38        -56.55        56.55 o
   0  11   0         92.97        113.75        58.00 o
   1  11   0         11.92         -7.06        56.17 o
   2  11   0         58.66         91.01        55.07 o
   3  11   0         41.45         92.79        56.08 o
   4  11   0          9.27        -15.53        55.80 o
   5  11   0         82.08         76.31        58.28 o
   6  11   0         26.22         86.61        55.67 o
   7  11   0        107.11        164.05        58.39 o
   8  11   0         65.57        113.78        47.89 o
   9  11   0         46.85         19.69        88.56 o
  10  11   0         28.51        107.62        94.35 o
  -6  12   0        125.99         59.51        49.65 o
  -5  12   0          6.39        -15.44        64.05 o
  -4  12   0          3.21        -40.95        61.97 o
  -3  12   0         42.08         90.89        66.76 o
  -2  12   0         53.59        102.58        65.51 o
  -1  12   0        310.31        317.27        68.51 o
   0  12   0        727.40        799.45        75.12 o
   1  12   0        132.09        173.99        64.44 o
   2  12   0          1.29        -36.26        61.01 o
   3  12   0         67.84        108.98        64.21 o
   4  12   0         61.80        122.55        63.71 o
   5  12   0        655.76        731.62        72.36 o
   6  12   0        166.36        339.40        65.80 o
   7  12   0         44.99         76.99        62.38 o
   8  12   0         53.59        130.70       104.55 o
   9  12   0          8.16         88.89        96.52 o
  -4  13   0         14.96         23.94        69.24 o
  -3  13   0        222.65        211.45        73.34 o
  -2  13   0         96.39        185.70        72.47 o
  -1  13   0          7.22          2.61        71.49 o
   0  13   0         84.14         81.46        70.90 o
   1  13   0         16.94          7.73        70.45 o
   2  13   0         18.85         66.65        70.91 o
   3  13   0        434.92        531.34        77.20 o
   4  13   0         58.53         49.90        69.07 o
   5  13   0         75.63        137.18        71.03 o
   6  13   0         24.34         32.69        67.75 o
   7  13   0         54.07        190.78        68.42 o
   8  13   0          7.92         93.11        95.93 o
  -2  14   0         34.77         89.56        78.95 o
  -1  14   0         12.90         46.02        78.15 o
   0  14   0         11.71         53.82        77.50 o
   1  14   0        216.85        181.77        79.86 o
   2  14   0         57.29        175.65        78.53 o
   3  14   0        100.94         94.93        76.82 o
   4  14   0         52.31         95.85        74.48 o
   5  14   0          1.43        -14.76        72.56 o
   6  14   0          8.35         97.82        75.33 o
   7  14   0        128.26        289.17        78.08 o
  -6 -14   1          7.92        -21.44        75.33 o
  -5 -14   1        235.17        265.02        80.86 o
  -4 -14   1         76.33        108.60        78.41 o
  -3 -14   1          5.26        -74.28        74.28 o
  -2 -14   1         21.61        -31.51        75.85 o
  -1 -14   1          0.23        -43.84        76.62 o
   0 -14   1          5.43        -73.63        77.61 o
   1 -14   1        175.08        113.51        79.82 o
   2 -14   1        199.63        207.72        88.61 o
  -8 -13   1         69.18         92.82        71.99 o
  -7 -13   1        284.78        468.82        79.15 o
  -6 -13   1          9.61        135.70        73.15 o
  -5 -13   1         82.39        118.30        73.00 o
  -4 -13   1         61.31        104.25        70.30 o
  -3 -13   1         14.40         50.28        71.44 o
  -2 -13   1          0.83        -68.50        68.50 o
  -1 -13   1        148.85        169.49        72.86 o
   0 -13   1          9.54         11.25        70.62 o
   1 -13   1        131.97        136.49        73.97 o
   2 -13   1         13.08         57.00        71.86 o
   3 -13   1         17.23        -51.86        71.28 o
   4 -13   1          0.36        -64.93        68.91 o
  -8 -12   1          1.91         86.00        66.14 o
  -7 -12   1        158.90        362.52        70.24 o
  -6 -12   1        164.17        211.49        68.76 o
  -5 -12   1         79.17         25.17        64.59 o
  -4 -12   1          2.74        -61.21        61.21 o
  -3 -12   1         76.41        105.88        64.24 o
  -2 -12   1         61.56        -21.59        62.37 o
  -1 -12   1        466.78        500.92        70.32 o
   0 -12   1         18.86         35.42        64.26 o
   1 -12   1         15.89         49.96        64.48 o
   2 -12   1         58.27         34.13        64.84 o
   3 -12   1         47.59         54.05        64.61 o
   4 -12   1          1.45        -42.70        65.40 o
   5 -12   1        103.40         42.55        66.55 o
   6 -12   1         11.93          7.00        50.14 o
  -9 -11   1        181.24         98.99        85.90 o
  -8 -11   1          0.95         42.29        47.43 o
  -7 -11   1         33.16         65.30        60.08 o
  -6 -11   1         65.89        138.97        59.27 o
  -5 -11   1        255.99        217.25        61.54 o
  -4 -11   1        316.36        291.26        61.39 o
  -3 -11   1        754.16        712.47        66.62 o
  -2 -11   1         80.34         50.98        57.54 o
  -1 -11   1          2.71         34.98        56.23 o
   0 -11   1        444.80        312.27        60.24 o
   1 -11   1         15.84         15.46        57.03 o
   2 -11   1        834.19        682.98        66.09 o
   3 -11   1        369.07        450.14        64.83 o
   4 -11   1          0.95        -31.87        57.99 o
   5 -11   1          1.05         20.81        45.55 o
   6 -11   1          6.17        -31.47        47.53 o
   7 -11   1          4.84        -20.75        77.89 o
 -10 -10   1        111.04        147.69        92.53 o
  -9 -10   1         22.50         57.63        86.31 o
  -8 -10   1          0.92         11.42        42.08 o
  -7 -10   1         53.00         87.95        55.10 o
  -6 -10   1         78.80        208.58        54.90 o
  -5 -10   1        291.49        325.87        55.81 o
  -4 -10   1          3.07          1.40        51.53 o
  -3 -10   1         28.07          0.06        50.09 o
  -2 -10   1          1.57        -29.05        49.05 o
  -1 -10   1        211.52        221.22        51.66 o
   0 -10   1        681.57        652.31        57.34 o
   1 -10   1        131.74        152.19        51.48 o
   2 -10   1        177.73        207.85        53.43 o
   3 -10   1         19.25         -3.63        51.97 o
   4 -10   1          0.72        -40.36        40.36 o
   5 -10   1          9.44        -15.87        41.61 o
   6 -10   1        216.37        214.15        50.72 o
   7 -10   1        368.39        277.41        58.38 o
   8 -10   1          3.37        -49.68        81.84 o
 -11  -9   1        177.81         91.29        91.43 o
 -10  -9   1          9.70         27.91        85.38 o
  -9  -9   1          0.58        -53.99        78.26 o
  -8  -9   1         81.34        119.98        73.79 o
  -7  -9   1         65.81         65.54        48.95 o
  -6  -9   1        527.44        536.11        53.41 o
  -5  -9   1        824.81       1039.42        78.15 o
  -4  -9   1         87.67        123.71        47.72 o
  -3  -9   1          9.41        -25.97        43.68 o
  -2  -9   1         96.70         74.42        44.18 o
  -1  -9   1         42.23         65.03        41.67 o
   0  -9   1       1313.56       1396.88        76.69 o
   1  -9   1        179.53        150.24        46.10 o
   2  -9   1         11.50         20.11        46.16 o
   3  -9   1        270.76        215.85        36.84 o
   4  -9   1        231.00        168.41        57.85 o
   5  -9   1         11.48         40.74        49.04 o
   6  -9   1        243.85        206.00        42.08 o
   7  -9   1        578.75        570.96       104.60 o
   8  -9   1          1.59        -75.69        78.32 o
   9  -9   1         15.83         -6.67        85.61 o
 -12  -8   1         56.62        131.14       120.91 o
 -11  -8   1        139.27         60.00        88.03 o
 -10  -8   1         87.74        101.59        80.71 o
  -9  -8   1         56.78         91.28        75.04 o
  -8  -8   1       1085.63       1015.55       126.59 o
  -7  -8   1        183.45        169.81        44.48 o
  -6  -8   1          9.62         40.35        42.37 o
  -5  -8   1        500.92        567.81        48.38 o
  -4  -8   1         79.34         95.33        41.74 o
  -3  -8   1        268.65        253.14        42.41 o
  -2  -8   1       2117.85       1963.76        73.49 o
  -1  -8   1       1083.07       1083.11        65.17 o
   0  -8   1         48.69         71.28        38.35 o
   1  -8   1         64.08         27.84        40.12 o
   2  -8   1        102.48        100.76        31.29 o
   3  -8   1        175.00        185.96        33.48 o
   4  -8   1        822.15        859.21        93.14 o
   5  -8   1       1026.40        932.80        50.68 o
   6  -8   1         83.92         95.00        37.28 o
   7  -8   1          0.65        -35.18        37.17 o
   8  -8   1         35.30         48.24        74.07 o
   9  -8   1         14.41        -42.86        80.69 o
  10  -8   1        604.30        642.22        95.97 o
 -12  -7   1          7.21         36.56        88.94 o
 -11  -7   1        201.76        243.74        87.58 o
 -10  -7   1        615.10        750.09        89.76 o
  -9  -7   1          1.60          4.12        68.35 o
  -8  -7   1        497.55        459.72        70.04 o
  -7  -7   1          6.59        -51.03        52.24 o
  -6  -7   1         11.43        -15.52        38.07 o
  -5  -7   1       2016.14       2146.17        72.89 o
  -4  -7   1       3679.08       3825.09        88.68 o
  -3  -7   1          9.08         38.14        35.11 o
  -2  -7   1       1651.89       1535.92        63.42 o
  -1  -7   1         79.03         55.98        34.05 o
   0  -7   1         21.29         20.82        33.83 o
   1  -7   1       1129.59       1007.95        61.27 o
   2  -7   1       1018.36        984.95        63.53 o
   3  -7   1         20.22         11.17        40.00 o
   4  -7   1        297.05        281.20        32.97 o
   5  -7   1         80.40         82.06        33.23 o
   6  -7   1          4.86        -18.78        37.97 o
   7  -7   1        633.34        709.54        74.96 o
   8  -7   1        567.80        658.52        79.12 o
   9  -7   1          7.75        -73.44        73.44 o
  10  -7   1         13.73        -37.94        80.67 o
 -12  -6   1        247.35        198.56        91.27 o
 -11  -6   1         79.56        130.40        80.76 o
 -10  -6   1        819.23        659.48        85.07 o
  -9  -6   1         23.18          4.18        67.09 o
  -8  -6   1         61.47         56.65        60.55 o
  -7  -6   1        541.56        523.52        59.28 o
  -6  -6   1       1324.25       1130.77        59.30 o
  -5  -6   1          4.17        -31.97        31.97 o
  -4  -6   1       1547.34       1479.66        59.74 o
  -3  -6   1        177.43        219.67        33.25 o
  -2  -6   1         25.36         10.52        30.69 o
  -1  -6   1       2710.79       2448.72        66.77 o
   0  -6   1       2973.02       2651.74        70.28 o
   1  -6   1        343.78        312.48        26.55 o
   2  -6   1       2694.44       2645.32        56.28 o
   3  -6   1        405.90        423.59        29.78 o
   4  -6   1         81.69         64.90        32.28 o
   5  -6   1        261.43        195.87        38.31 o
   6  -6   1         65.81         82.47        57.25 o
   7  -6   1         33.01         82.65        60.29 o
   8  -6   1        572.31        731.78        75.08 o
   9  -6   1         56.20        100.09        72.52 o
  10  -6   1          6.85        -13.93        75.51 o
  11  -6   1        215.17        139.98        85.01 o
 -13  -5   1         58.91         -6.27        93.29 o
 -12  -5   1        287.20        258.59        86.19 o
 -11  -5   1          1.65         25.80        76.27 o
 -10  -5   1         15.08          8.38        71.65 o
  -9  -5   1        156.90        113.44        65.42 o
  -8  -5   1        160.30        151.44        57.67 o
  -7  -5   1        413.36        446.82        56.24 o
  -6  -5   1       1339.23       1107.05        75.56 o
  -5  -5   1        892.13        673.54        50.19 o
  -4  -5   1       2799.53       2746.64        66.44 o
  -3  -5   1        639.44        601.63        88.99 o
  -2  -5   1        133.99        185.48        31.19 o
  -1  -5   1       4373.67       4455.46        84.77 o
   0  -5   1      25775.24      24542.56       337.61 o
   1  -5   1       2665.88       2717.72        50.61 o
   2  -5   1       1027.09       1052.69        40.56 o
   3  -5   1        479.33        447.70        27.65 o
   4  -5   1        183.47        184.88        34.46 o
   5  -5   1       2738.22       2619.76       123.45 o
   6  -5   1       2677.17       2814.04       102.92 o
   7  -5   1         65.47         50.67        58.32 o
   8  -5   1        244.36        198.79        65.85 o
   9  -5   1         24.31          4.05        67.52 o
  10  -5   1          5.97          3.10        73.72 o
  11  -5   1        562.80        451.16        85.27 o
 -13  -4   1         72.12        117.83        91.02 o
 -12  -4   1         22.79         17.02        82.44 o
 -11  -4   1         68.19         64.81        76.73 o
 -10  -4   1          8.11         -9.96        68.65 o
  -9  -4   1        223.62        257.13        65.26 o
  -8  -4   1       1291.40       1191.08        93.32 o
  -7  -4   1        122.68        129.16        49.06 o
  -6  -4   1       1375.71       1233.55        74.58 o
  -5  -4   1        879.74        775.51        63.69 o
  -4  -4   1       1732.33       1494.34        49.16 o
  -3  -4   1       1639.15       1448.59        94.02 o
  -2  -4   1        336.88        259.11        28.55 o
  -1  -4   1        104.60        113.97        27.33 o
   0  -4   1         30.18         75.22        27.42 o
   1  -4   1         47.59         34.45        24.74 o
   2  -4   1       3799.52       3763.58        55.79 o
   3  -4   1       2478.89       2342.23        47.23 o
   4  -4   1       1241.15       1199.10        40.81 o
   5  -4   1         18.40         17.28        43.88 o
   6  -4   1        295.25        375.75        51.86 o
   7  -4   1        168.20        198.72        55.42 o
   8  -4   1         87.94         39.58        59.41 o
   9  -4   1       1262.48       1169.53       112.09 o
  10  -4   1        114.04        217.51        74.44 o
  11  -4   1          1.28        -74.79        74.79 o
  12  -4   1         43.19         97.53        83.00 o
 -13  -3   1          6.83        139.97        87.66 o
 -12  -3   1        319.74        260.24        83.78 o
 -11  -3   1       1227.87       1391.06       125.23 o
 -10  -3   1        245.14        223.33        70.59 o
  -9  -3   1       1614.98       1634.41       104.41 o
  -8  -3   1       1365.76       1327.67        91.80 o
  -7  -3   1         23.35         -5.27        45.31 o
  -6  -3   1        334.74        313.81        44.70 o
  -5  -3   1       3261.00       3079.12        83.93 o
  -3  -3   1       3685.53       3244.00        54.62 o
  -2  -3   1         64.42         72.72        13.26 o
  -1  -3   1        696.03        685.03        35.61 o
   0  -3   1      64586.21      66295.10       442.80 o
   1  -3   1      17610.04      16897.77       117.49 o
   2  -3   1       2827.23       2808.22        31.73 o
   3  -3   1        329.20        357.77        14.49 o
   4  -3   1        521.61        578.08        44.18 o
   5  -3   1       1214.27       1359.84        75.40 o
   6  -3   1       1263.05       1214.62        75.85 o
   7  -3   1       2008.51       1876.51        91.63 o
   8  -3   1          0.01        -31.20        56.26 o
   9  -3   1       1101.94       1251.50       104.34 o
  10  -3   1        436.48        457.96        76.52 o
  11  -3   1          0.84        -29.36        73.17 o
  12  -3   1         46.52         15.17        81.23 o
 -13  -2   1        123.10        172.53        86.58 o
 -12  -2   1        129.04         79.90        79.79 o
 -11  -2   1       1349.67       1357.43       123.85 o
 -10  -2   1          5.28        -34.26        65.45 o
  -9  -2   1         43.96        -50.89        59.92 o
  -8  -2   1       1150.64       1162.49        88.09 o
  -7  -2   1        240.25        202.17        47.11 o
  -6  -2   1        437.02        390.37        44.35 o
  -5  -2   1       4295.21       4043.42        91.20 o
  -4  -2   1       8338.28       8606.17        97.83 o
  -3  -2   1        172.04        184.72        33.13 o
  -2  -2   1       2270.49       2372.01        25.40 o
  -1  -2   1      10665.95      11533.50       112.67 o
   0  -2   1      13873.20      14524.97       119.88 o
   1  -2   1      36535.02      38949.66       260.23 o
   2  -2   1        229.63        231.96        11.16 o
   3  -2   1          5.16         23.83        16.08 o
   4  -2   1       1352.45       1293.02        61.97 o
   5  -2   1        294.20        228.32        40.45 o
   6  -2   1       1186.82       1216.44        72.26 o
   7  -2   1       2329.08       2254.57        88.85 o
   8  -2   1        660.55        701.93        61.30 o
   9  -2   1        481.65        452.38        65.92 o
  10  -2   1        265.75        145.16        66.23 o
  11  -2   1         85.71        162.73        73.87 o
  12  -2   1        129.52        127.15        81.86 o
  13  -2   1        384.18        377.86        93.31 o
 -13  -1   1        312.21        199.15        86.71 o
 -12  -1   1         52.51          3.70        77.30 o
 -11  -1   1        184.50        127.74        75.45 o
 -10  -1   1        444.36        415.06        71.81 o
  -9  -1   1        103.75         76.92        57.62 o
  -8  -1   1       1542.10       1420.86        88.31 o
  -7  -1   1       1838.46       1712.28        82.98 o
  -6  -1   1        132.80        145.43        27.95 o
  -5  -1   1        921.74        976.57        42.71 o
  -4  -1   1        135.02        142.60        23.78 o
  -3  -1   1          0.19         -1.40        16.28 o
  -2  -1   1       6236.08       6279.10        68.87 o
  -1  -1   1       5201.61       5143.44        37.55 o
   0  -1   1       1492.20       1785.22        20.18 o
   1  -1   1        606.99        676.90        14.79 o
   2  -1   1        125.07        127.16        16.68 o
   3  -1   1        417.34        480.01        21.08 o
   4  -1   1       3169.45       3180.76        77.00 o
   5  -1   1       4411.71       4227.20        92.67 o
   6  -1   1        392.34        421.04        44.22 o
   7  -1   1        550.51        654.28        52.03 o
   8  -1   1         38.46         51.31        50.24 o
   9  -1   1        645.45        561.88        63.01 o
  10  -1   1        260.71        360.04        66.87 o
  11  -1   1       1329.11       1335.67       116.27 o
  12  -1   1          1.06         12.09        77.71 o
  13  -1   1         79.10         65.02        86.02 o
 -13   0   1        381.32        271.39        83.64 o
 -12   0   1          4.71          2.96        73.45 o
 -11   0   1        288.17        232.43        73.04 o
 -10   0   1       1427.14       1363.29       108.53 o
  -9   0   1         31.96         -5.90        58.19 o
  -8   0   1        322.49        344.70        56.46 o
  -7   0   1        943.90        992.66        75.88 o
  -6   0   1        357.38        347.41        29.63 o
  -5   0   1       1751.54       1881.52        47.86 o
  -4   0   1       6031.45       6158.42        61.48 o
  -3   0   1        888.32        807.11        23.53 o
  -2   0   1       2238.98       2605.46        33.36 o
  -1   0   1      10539.95      11392.14        68.75 o
   0   0   1       1417.42       1823.83        14.96 o
   1   0   1       3341.11       3599.82        57.48 o
   2   0   1       3867.52       4323.05        63.41 o
   3   0   1       2797.21       2957.23        38.51 o
   4   0   1         68.28         48.70        35.02 o
   5   0   1       9894.01      10287.96       164.14 o
   6   0   1       4198.26       4482.51       101.70 o
   7   0   1        340.50        316.28        47.93 o
   8   0   1        378.96        380.72        56.74 o
   9   0   1       1024.84        921.21        70.70 o
  10   0   1        331.11        399.44        69.34 o
  11   0   1        441.45        325.64        73.48 o
  12   0   1         39.45         29.57        73.87 o
  13   0   1        149.28        144.64        83.75 o
 -13   1   1         78.11        138.02        85.47 o
 -12   1   1         27.84         24.08        72.77 o
 -11   1   1        110.81        146.78        68.81 o
 -10   1   1        682.52        828.44        73.35 o
  -9   1   1        865.43        801.03        67.45 o
  -8   1   1         12.32        -26.48        49.09 o
  -7   1   1        340.60        305.13        33.74 o
  -6   1   1       2772.46       2721.02        58.46 o
  -5   1   1        472.44        538.80        29.20 o
  -4   1   1       5663.59       6052.43        60.85 o
  -3   1   1       1625.26       1598.97        26.64 o
  -2   1   1       2357.41       2426.06        29.25 o
  -1   1   1        864.07        890.49        23.06 o
   0   1   1       7824.56       9918.79        95.54 o
   1   1   1        251.63        250.60        12.99 o
   2   1   1      21760.56      22572.09       215.40 o
   3   1   1       2402.04       2464.66        44.36 o
   4   1   1        884.16        824.10        57.76 o
   5   1   1        331.43        335.71        39.72 o
   6   1   1        413.38        383.05        43.25 o
   7   1   1          2.22        -18.44        41.31 o
   8   1   1       1329.33       1344.18        90.19 o
   9   1   1        593.01        565.13        65.76 o
  10   1   1        107.99         99.04        65.26 o
  11   1   1          2.43        -67.88        70.25 o
  12   1   1        124.20        119.11        80.93 o
  13   1   1        130.23        108.06        84.63 o
 -12   2   1        861.51        833.85        89.64 o
 -11   2   1        468.95        326.06        72.80 o
 -10   2   1         80.04        170.90        63.89 o
  -9   2   1        338.06        265.42        58.14 o
  -8   2   1         72.01         47.26        49.48 o
  -7   2   1        898.52        932.05        59.16 o
  -6   2   1       4005.87       3782.21        65.92 o
  -5   2   1         97.08         53.40        24.71 o
  -4   2   1        163.93        194.85        24.54 o
  -3   2   1       1170.03       1136.93        24.94 o
  -2   2   1        779.25        913.99        29.33 o
  -1   2   1        176.30        183.93        15.69 o
   0   2   1      22710.63      25627.15       243.10 o
   2   2   1          9.69         21.91        28.62 o
   3   2   1        924.47        974.53        36.63 o
   4   2   1        960.30        985.13        58.35 o
   5   2   1       3890.73       3735.55        87.85 o
   6   2   1       6844.74       6591.89       125.80 o
   7   2   1        163.34        171.31        47.78 o
   8   2   1        384.60        408.70        56.60 o
   9   2   1        154.37         58.83        57.25 o
  10   2   1        534.12        466.31        74.57 o
  11   2   1         10.98          0.38        71.58 o
  12   2   1        880.96        976.65        94.31 o
  13   2   1          3.83        113.72        86.10 o
 -12   3   1        521.10        509.06        86.10 o
 -11   3   1         67.20         67.63        72.81 o
 -10   3   1         85.01         94.23        65.21 o
  -9   3   1        842.25        926.73        72.07 o
  -8   3   1        834.69        893.55        87.07 o
  -7   3   1        135.57        120.78        32.63 o
  -6   3   1       2074.43       2131.90        55.64 o
  -5   3   1        791.71        811.86        44.15 o
  -4   3   1          3.82          5.09        23.20 o
  -3   3   1       1284.56       1297.23        30.13 o
  -2   3   1       1410.61       1531.76        25.88 o
  -1   3   1       2165.03       2349.10        42.33 o
   0   3   1         28.30        144.11        19.97 o
   1   3   1        390.65        408.86        27.58 o
   2   3   1       1996.80       1915.71        47.64 o
   3   3   1        854.01        749.80        54.27 o
   4   3   1       3358.25       3140.91        78.75 o
   5   3   1       1159.34       1198.04        64.17 o
   6   3   1       2762.88       2671.89        84.03 o
   7   3   1        160.07        157.73        46.11 o
   8   3   1        110.75        142.25        52.11 o
   9   3   1         28.74         57.16        59.18 o
  10   3   1        667.13        458.86        71.84 o
  11   3   1         28.18        -30.14        71.33 o
  12   3   1        785.16        745.08        90.83 o
  13   3   1         54.44        105.45        88.84 o
 -12   4   1         53.41         84.20        82.33 o
 -11   4   1        254.58        203.32        78.06 o
 -10   4   1        112.83         42.75        70.14 o
  -9   4   1        768.20        890.98        75.04 o
  -8   4   1       2011.11       1861.88       102.15 o
  -7   4   1        222.13        282.57        36.28 o
  -6   4   1         21.40         19.61        36.69 o
  -5   4   1       1777.28       1839.76        51.00 o
  -4   4   1        211.76        243.63        19.79 o
  -3   4   1       2782.07       2806.99        33.53 o
  -2   4   1       1963.39       1855.53        27.00 o
  -1   4   1        814.13        813.76        29.89 o
   0   4   1       4314.53       4771.99        59.00 o
   1   4   1        409.74        425.63        60.25 o
   2   4   1       1887.02       1904.80        53.09 o
   3   4   1       1358.82       1249.21        45.38 o
   4   4   1       1101.09        909.33        60.33 o
   5   4   1         12.17        -10.55        37.32 o
   6   4   1        202.80        185.10        43.48 o
   7   4   1        804.60        712.76        55.20 o
   8   4   1        526.00        588.53        61.20 o
   9   4   1       1089.62       1107.18        79.11 o
  10   4   1       1645.38       1665.29       117.04 o
  11   4   1          0.85         54.36        75.76 o
  12   4   1          2.08          5.04        80.70 o
  13   4   1          0.69        -51.18        86.66 o
 -11   5   1        778.75        599.60        83.98 o
 -10   5   1        587.53        639.90        78.27 o
  -9   5   1          8.20         32.93        63.01 o
  -8   5   1        349.30        329.74        61.47 o
  -7   5   1         39.31         18.17        34.05 o
  -6   5   1        341.54        366.31        29.25 o
  -5   5   1       5870.31       5872.60        97.09 o
  -4   5   1        996.70       1084.32        34.39 o
  -3   5   1         93.45         99.22        18.07 o
  -2   5   1        378.89        381.91        25.27 o
  -1   5   1          1.07          4.68        21.31 o
   0   5   1         40.23         36.84        28.88 o
   1   5   1       3659.08       3938.54        78.88 o
   2   5   1        533.92        524.76        46.58 o
   3   5   1       1337.72       1315.14        50.21 o
   4   5   1          5.99          4.59        28.11 o
   5   5   1        309.17        352.79        42.78 o
   6   5   1         35.85         61.21        42.80 o
   7   5   1       2092.04       1856.07        89.52 o
   8   5   1        635.77        543.80        61.84 o
   9   5   1        557.90        528.96        68.82 o
  10   5   1          1.96         75.67        68.78 o
  11   5   1        238.34        180.91        77.09 o
  12   5   1         39.89         15.50        82.77 o
  13   5   1        317.22        263.13        90.59 o
 -11   6   1         66.16         -7.90        78.39 o
 -10   6   1         25.79         59.81        70.62 o
  -9   6   1         61.31         32.13        64.63 o
  -8   6   1        793.51        734.21        69.23 o
  -7   6   1       1539.69       1604.11        64.07 o
  -6   6   1          2.63          8.76        28.53 o
  -5   6   1       1012.38       1079.22        39.36 o
  -4   6   1        125.73        102.23        21.01 o
  -3   6   1        345.26        350.92        33.78 o
  -2   6   1        173.60        170.72        25.22 o
  -1   6   1       6714.88       6449.14       113.33 o
   0   6   1       1317.51       1257.23        57.78 o
   1   6   1       3105.68       2592.97        68.04 o
   2   6   1         21.11          7.00        28.86 o
   3   6   1        159.59        191.35        31.95 o
   4   6   1         10.29        -30.44        30.44 o
   5   6   1        342.55        298.42        35.56 o
   6   6   1        125.56        119.01        47.09 o
   7   6   1        436.50        400.53        56.84 o
   8   6   1        127.09        128.15        58.19 o
   9   6   1          5.00        -62.69        62.69 o
  10   6   1         10.95         88.58        73.45 o
  11   6   1        100.95         98.98        79.04 o
  12   6   1          1.84         -5.78        83.85 o
 -10   7   1        428.00        299.46        78.89 o
  -9   7   1        287.25        318.81        74.40 o
  -8   7   1       1473.39       1405.26       108.31 o
  -7   7   1        743.15        821.84        42.47 o
  -6   7   1        274.17        288.16        27.96 o
  -5   7   1         30.46          8.32        23.66 o
  -4   7   1       1219.22       1275.04        51.36 o
  -3   7   1       1516.68       1563.54        50.24 o
  -2   7   1         17.64         27.32        27.65 o
  -1   7   1       4479.94       4358.22        92.86 o
   0   7   1        215.63        187.83        36.12 o
   1   7   1        142.00         91.35        32.85 o
   2   7   1        940.78        907.90        57.94 o
   3   7   1       1236.45       1214.69        60.50 o
   4   7   1        157.11        140.66        35.53 o
   5   7   1       2397.54       2249.94        72.50 o
   6   7   1        620.30        549.62        96.66 o
   7   7   1          5.04         12.07        54.39 o
   8   7   1         43.68        -38.54        60.58 o
   9   7   1          1.59         31.03        67.64 o
  10   7   1         23.61        107.95        75.40 o
  11   7   1        703.04        694.20        89.99 o
  12   7   1        109.69         48.80        82.79 o
  -9   8   1        280.71        366.33        79.03 o
  -8   8   1          3.01        -18.90        67.05 o
  -7   8   1          2.86        -20.32        40.31 o
  -6   8   1         11.81         27.82        42.78 o
  -5   8   1        191.47        142.71        47.22 o
  -4   8   1        637.48        595.15        37.58 o
  -3   8   1        623.94        600.10        60.53 o
  -2   8   1          1.68        -38.35        38.35 o
  -1   8   1        341.03        367.04        43.15 o
   0   8   1          0.13        -14.33        35.82 o
   1   8   1        460.09        412.52        41.97 o
   2   8   1        413.76        408.34        41.60 o
   3   8   1       1587.81       1609.59        70.57 o
   4   8   1        133.90        153.50        39.83 o
   5   8   1        181.39        123.63        41.17 o
   6   8   1          6.74        -40.72        40.72 o
   7   8   1          5.42        -48.52        52.84 o
   8   8   1         50.06        150.17        65.08 o
   9   8   1        763.60        788.65        82.20 o
  10   8   1         23.81        -16.88        79.31 o
  11   8   1        289.38        375.46        92.22 o
  12   8   1          7.45         40.98        91.15 o
  -8   9   1         93.34         75.11        72.28 o
  -7   9   1        321.04        251.28        42.27 o
  -6   9   1        702.70        768.89        46.18 o
  -5   9   1        343.93        321.47        40.17 o
  -4   9   1        282.43        221.59        45.11 o
  -3   9   1        747.40        732.79        43.00 o
  -2   9   1         50.33         23.51        46.09 o
  -1   9   1         18.23         48.49        43.21 o
   0   9   1        815.51        825.31        72.20 o
   1   9   1       1483.61       1382.09        76.00 o
   2   9   1        260.44        334.81        46.04 o
   3   9   1        219.09        258.52        45.88 o
   4   9   1        212.56        224.18        44.71 o
   5   9   1        199.48        273.08        45.77 o
   6   9   1        722.91        614.03        53.44 o
   7   9   1        359.33        215.30       128.31 o
   8   9   1          0.92        -67.00        67.00 o
   9   9   1        734.48        718.69        86.11 o
  10   9   1         82.54         39.88        81.77 o
  11   9   1          6.46        -68.63        86.39 o
  -7  10   1          3.20        -32.48        55.42 o
  -6  10   1        228.84        192.81        43.17 o
  -5  10   1        139.70        175.79        42.73 o
  -4  10   1         75.24         48.76        39.09 o
  -3  10   1         19.66         -1.24        53.77 o
  -2  10   1        185.69        286.38        55.79 o
  -1  10   1        174.52        255.49        54.00 o
   0  10   1        550.92        520.40        56.92 o
   1  10   1        553.27        609.34        57.59 o
   2  10   1         54.29         44.18        48.54 o
   3  10   1        348.88        337.26        52.90 o
   4  10   1        713.48        658.79        58.44 o
   5  10   1        122.06        135.13        48.95 o
   6  10   1        592.82        652.32        57.15 o
   7  10   1        106.02         83.96        41.56 o
   8  10   1          3.76         19.97        75.86 o
   9  10   1         20.64         74.23        80.72 o
  10  10   1         22.68         41.37        86.28 o
  11  10   1          3.28         24.53        94.55 o
  -6  11   1         18.30        -59.74        59.74 o
  -5  11   1         20.10        -20.61        43.76 o
  -4  11   1        144.52        108.94        60.84 o
  -3  11   1         16.55        -43.82        58.44 o
  -2  11   1        503.79        456.82        65.33 o
  -1  11   1        420.91        362.88        63.67 o
   0  11   1         21.40         88.25        57.91 o
   1  11   1          3.89        -54.42        54.42 o
   2  11   1         15.03        -52.95        52.95 o
   3  11   1        267.05        262.09        58.84 o
   4  11   1        380.57        413.43        61.29 o
   5  11   1         36.81        -42.17        54.45 o
   6  11   1        110.09        184.01        56.59 o
   7  11   1        164.63        155.32        56.30 o
   8  11   1         22.53        -45.09        45.09 o
   9  11   1         82.02        160.01        87.83 o
  10  11   1        320.45        246.52        93.97 o
  -6  12   1         13.24        -23.34        64.93 o
  -5  12   1        279.23        167.61        66.98 o
  -4  12   1        460.97        504.16        71.81 o
  -3  12   1          1.06        -63.19        63.19 o
  -2  12   1        222.31        281.01        67.96 o
  -1  12   1        106.64         30.37        65.15 o
   0  12   1         50.70        -20.26        62.73 o
   1  12   1         16.83        -40.64        62.73 o
   2  12   1        187.71        204.82        64.50 o
   3  12   1         23.96         50.78        61.73 o
   4  12   1        191.59        328.78        64.71 o
   5  12   1        104.26        173.80        63.32 o
   6  12   1         98.37        214.43        63.06 o
   7  12   1         91.54        240.13        61.46 o
   8  12   1         87.90         65.62        50.12 o
   9  12   1         10.09         10.46        91.40 o
  -5  13   1          8.03          1.16        70.32 o
  -4  13   1         98.81         77.51        71.78 o
  -3  13   1          9.79         94.21        72.08 o
  -2  13   1          0.01        -64.68        70.62 o
  -1  13   1         94.47         33.03        72.53 o
   0  13   1         69.00         79.43        72.29 o
   1  13   1         44.75         31.76        71.94 o
   2  13   1        284.45        286.07        73.38 o
   3  13   1         49.86         60.17        69.54 o
   4  13   1          6.04         19.11        67.32 o
   5  13   1         81.16        171.39        69.92 o
   6  13   1         85.21         86.37        67.01 o
   7  13   1        120.69        169.45        66.40 o
   8  13   1        261.25        385.46       135.91 o
  -3  14   1         29.11         26.45        92.54 o
  -2  14   1          3.07         32.03        78.91 o
  -1  14   1        264.74        226.03        81.21 o
   0  14   1         68.42         55.57        77.02 o
   1  14   1         22.15         19.20        75.89 o
   2  14   1          2.01         62.26        76.77 o
   3  14   1         68.88         37.31        74.82 o
   4  14   1         55.30        145.80        77.37 o
   5  14   1        160.05        260.11        78.12 o
   6  14   1         79.42        218.03        75.81 o
   7  14   1         67.06        120.33        72.69 o
  -6 -14   2        155.61        149.95        82.46 o
  -5 -14   2          1.96        -21.39        77.45 o
  -4 -14   2         19.46         29.88        77.46 o
  -3 -14   2         90.46        105.85        80.57 o
  -2 -14   2          7.81         75.72        79.03 o
  -1 -14   2          5.53        -21.67        78.70 o
   0 -14   2         33.81          6.83        79.21 o
   1 -14   2         11.78        -66.35        99.00 o
  -7 -13   2         18.50         85.96        75.10 o
  -6 -13   2          1.20         -5.79        74.31 o
  -5 -13   2        154.09        139.37        74.13 o
  -4 -13   2         23.41         29.59        71.83 o
  -3 -13   2        155.32        216.51        76.16 o
  -2 -13   2        155.47        120.78        72.13 o
  -1 -13   2          0.65        -69.75        69.75 o
   0 -13   2          1.86        -21.52        70.20 o
   1 -13   2         93.59         39.65        72.24 o
   2 -13   2          0.21          0.59        71.78 o
   3 -13   2        143.72        257.36        75.03 o
   4 -13   2        131.03        180.23        73.92 o
  -8 -12   2         49.19         45.53        69.39 o
  -7 -12   2         33.02         51.97        67.58 o
  -6 -12   2         67.75         49.65        69.86 o
  -5 -12   2        464.60        569.53        74.05 o
  -4 -12   2        277.81        352.37        72.06 o
  -3 -12   2          9.27         71.39        65.77 o
  -2 -12   2         62.49         19.31        65.00 o
  -1 -12   2          0.31         27.22        64.82 o
   0 -12   2        117.66         97.59        66.91 o
   1 -12   2        434.45        557.91        72.90 o
   2 -12   2         58.56         65.54        65.46 o
   3 -12   2         22.64         19.83        67.25 o
   4 -12   2          0.14        -21.88        64.46 o
   5 -12   2         35.83         38.19        66.97 o
   6 -12   2          0.26        -76.75        76.75 o
  -9 -11   2          7.43         97.97        86.60 o
  -8 -11   2        139.01        167.71        65.38 o
  -7 -11   2        340.71        393.80        66.52 o
  -6 -11   2        104.70         74.43        64.46 o
  -5 -11   2         27.59         72.85        62.39 o
  -4 -11   2        158.26        136.08        62.60 o
  -3 -11   2         14.95        -56.37        56.37 o
  -2 -11   2         45.15         37.61        57.65 o
  -1 -11   2        945.16        817.23        68.22 o
   0 -11   2        175.16        163.98        59.82 o
   1 -11   2        299.45        372.46        63.74 o
   2 -11   2         99.40         78.54        60.02 o
   3 -11   2          5.82         54.51        60.48 o
   4 -11   2         50.43         15.83        56.93 o
   5 -11   2        262.20        237.19        49.34 o
   6 -11   2          3.88        -29.52        48.10 o
   7 -11   2         70.89          8.77        83.09 o
 -10 -10   2         91.08        147.27        92.86 o
  -9 -10   2         71.66        108.89        81.78 o
  -8 -10   2         72.85        150.95        59.51 o
  -7 -10   2        142.37        245.63        57.40 o
  -6 -10   2          1.92         76.67        57.63 o
  -5 -10   2         49.88         51.61        56.48 o
  -4 -10   2       1117.24       1163.45        90.08 o
  -3 -10   2        726.58        807.58        62.37 o
  -2 -10   2        418.30        454.80        56.58 o
  -1 -10   2       1104.55       1244.06        89.18 o
   0 -10   2        116.93        141.60        52.42 o
   1 -10   2         22.12         39.63        51.86 o
   2 -10   2        164.45        159.75        54.66 o
   3 -10   2        111.42         91.19        40.99 o
   4 -10   2        200.79        241.77        44.47 o
   5 -10   2        315.22        273.12        45.32 o
   6 -10   2        134.58        118.02        45.76 o
   7 -10   2          2.85        -76.54        76.54 o
   8 -10   2          5.71        -30.98        84.23 o
 -11  -9   2          1.78        -38.97        89.97 o
 -10  -9   2        351.31        454.04        92.80 o
  -9  -9   2        133.66        310.53        85.25 o
  -8  -9   2         17.76        102.08        42.56 o
  -7  -9   2         67.35        152.62        50.84 o
  -6  -9   2         39.60        157.46        51.43 o
  -5  -9   2          5.98          0.93        49.97 o
  -4  -9   2       1000.48       1059.40        81.20 o
  -3  -9   2        511.67        509.16        52.41 o
  -2  -9   2        108.05        114.54        47.01 o
  -1  -9   2          9.73         58.36        45.06 o
   0  -9   2        316.90        342.72        49.19 o
   1  -9   2          0.61        -28.94        44.32 o
   2  -9   2       1128.51       1114.05        80.61 o
   3  -9   2        616.37        583.09        42.03 o
   4  -9   2         27.03         66.00        38.96 o
   5  -9   2         19.06         -3.39        39.58 o
   6  -9   2          5.05        -36.74        49.65 o
   7  -9   2          3.07        -36.17        42.96 o
   8  -9   2        312.14        312.80        87.73 o
   9  -9   2        447.32        362.15        93.91 o
 -11  -8   2        221.28        101.13        88.37 o
 -10  -8   2         37.47         16.02        81.64 o
  -9  -8   2        445.51        460.90        81.59 o
  -8  -8   2          7.25         17.37        37.60 o
  -7  -8   2         39.66         55.30        46.19 o
  -6  -8   2       1062.10       1337.19        76.80 o
  -5  -8   2        689.42       1005.47        74.53 o
  -4  -8   2         20.19         99.56        44.73 o
  -3  -8   2        262.42        242.46        42.68 o
  -2  -8   2         54.66         21.13        39.22 o
  -1  -8   2         51.95         37.32        38.92 o
   0  -8   2       4522.43       4464.02       101.86 o
   1  -8   2       3046.04       2889.55        86.21 o
   2  -8   2        664.13        595.60        36.61 o
   3  -8   2        339.71        358.00        36.77 o
   4  -8   2         15.20         35.41        34.81 o
   5  -8   2        347.61        270.89        38.73 o
   6  -8   2        877.65        903.43        56.09 o
   7  -8   2        465.77        427.85        51.36 o
   8  -8   2        183.03        189.14        81.19 o
   9  -8   2        275.60        270.55        87.95 o
  10  -8   2          0.95         13.37        91.02 o
 -12  -7   2         57.50         54.94        90.38 o
 -11  -7   2        232.66        208.50        86.97 o
 -10  -7   2         18.05         88.91        77.87 o
  -9  -7   2         72.57         85.08        71.48 o
  -8  -7   2       1003.08        998.46        76.55 o
  -7  -7   2        138.27         90.68        41.73 o
  -6  -7   2       1877.75       1657.61        70.26 o
  -5  -7   2        707.98        843.69        65.89 o
  -4  -7   2        692.42        692.49        62.72 o
  -3  -7   2        997.23       1044.17        63.79 o
  -2  -7   2        561.27        557.04        42.41 o
  -1  -7   2        296.24        184.96        36.23 o
   0  -7   2       1189.47        896.10        60.20 o
   1  -7   2       2408.28       2276.00        54.62 o
   2  -7   2        511.32        515.40        32.56 o
   3  -7   2         45.47         32.38        29.10 o
   4  -7   2        790.49        821.89        45.66 o
   5  -7   2        202.87        150.62        34.48 o
   6  -7   2       1051.25       1148.25        59.87 o
   7  -7   2        507.50        455.22        75.87 o
   8  -7   2          3.70          8.35        74.45 o
   9  -7   2         15.39        -47.19        78.33 o
  10  -7   2        155.28         98.82        83.84 o
 -12  -6   2         12.60         21.03        85.63 o
 -11  -6   2         11.79        181.10        84.35 o
 -10  -6   2        356.67        401.14        79.84 o
  -9  -6   2          1.55        -23.27        66.76 o
  -8  -6   2       1984.13       1830.11       109.02 o
  -7  -6   2        664.22        662.02        62.97 o
  -6  -6   2         48.81         48.87        36.00 o
  -5  -6   2        207.78        216.24        36.21 o
  -4  -6   2        499.05        532.41        39.73 o
  -3  -6   2       1232.80       1238.42        60.03 o
  -2  -6   2       3085.13       2534.45        70.70 o
  -1  -6   2         39.83        -14.96        31.14 o
   0  -6   2       3675.23       3580.98        80.84 o
   1  -6   2       1491.79       1446.61        45.46 o
   2  -6   2        321.87        302.21        28.10 o
   3  -6   2        408.76        367.28        29.94 o
   4  -6   2       1260.85       1268.11        68.96 o
   5  -6   2         54.72         34.20        30.00 o
   6  -6   2        122.88        137.52        58.51 o
   7  -6   2        339.65        324.24        68.64 o
   8  -6   2        135.06        144.40        69.05 o
   9  -6   2        170.97        142.14        73.46 o
  10  -6   2        394.73        313.46        81.77 o
  11  -6   2         47.58         78.80        83.07 o
 -13  -5   2          1.05        -13.30        92.77 o
 -12  -5   2          0.82        -82.60        82.60 o
 -11  -5   2        436.70        594.88        86.92 o
 -10  -5   2       1335.47       1268.63       119.18 o
  -9  -5   2          6.23         42.14        64.58 o
  -8  -5   2        607.34        502.72        65.46 o
  -7  -5   2         67.98         87.15        54.13 o
  -6  -5   2         12.18         42.41        30.69 o
  -5  -5   2       1833.37       1653.60        58.29 o
  -4  -5   2       6180.45       5742.18       101.28 o
  -3  -5   2          1.48        -35.91        43.98 o
  -2  -5   2        150.80        119.96        30.73 o
  -1  -5   2         86.18        100.96        31.24 o
   0  -5   2       4259.36       3659.29        77.59 o
   1  -5   2       6329.44       5536.92        72.81 o
   2  -5   2       1468.72       1338.26        42.33 o
   3  -5   2         44.08         29.95        28.04 o
   4  -5   2        339.77        281.85        27.79 o
   5  -5   2        159.43        124.18        27.70 o
   6  -5   2        680.93        759.42        63.03 o
   7  -5   2        673.58        633.23        67.91 o
   8  -5   2        301.16        366.47        70.00 o
   9  -5   2         40.48         -4.08        71.57 o
  10  -5   2        597.82        494.10        82.96 o
  11  -5   2         69.60         83.56        81.96 o
 -13  -4   2        159.00        128.32        92.56 o
 -12  -4   2          8.90        -45.04        81.04 o
 -11  -4   2        557.49        560.45        84.29 o
 -10  -4   2        324.16        309.13        74.92 o
  -9  -4   2         17.68        -44.27        62.22 o
  -8  -4   2          2.49        -12.47        56.41 o
  -7  -4   2        479.77        440.71        56.41 o
  -6  -4   2        540.00        474.41        49.61 o
  -5  -4   2       1164.72       1043.88        47.74 o
  -4  -4   2        501.18        343.12        29.50 o
  -3  -4   2          4.80         -1.26        19.45 o
  -2  -4   2       1034.20        894.53        48.62 o
  -1  -4   2        556.75        587.09        46.00 o
   0  -4   2       6575.75       6965.76        81.44 o
   1  -4   2        418.81        386.43        24.65 o
   2  -4   2       8359.45       8395.96        95.17 o
   3  -4   2        322.18        378.87        52.96 o
   4  -4   2        499.99        530.96        33.40 o
   5  -4   2       3810.91       3942.24       104.55 o
   6  -4   2        565.26        573.89        57.78 o
   7  -4   2       1583.37       1655.31        98.17 o
   8  -4   2       2187.37       1931.06       109.16 o
   9  -4   2         18.59          9.58        65.61 o
  10  -4   2        136.43        144.93        73.66 o
  11  -4   2        198.21        227.07        79.20 o
  12  -4   2         27.70        -82.27        82.27 o
 -13  -3   2        776.61        756.40       102.36 o
 -12  -3   2        672.40        553.49        87.50 o
 -11  -3   2         82.80        125.72        79.16 o
 -10  -3   2          6.79         24.84        69.19 o
  -9  -3   2         17.02        -58.45        58.45 o
  -8  -3   2         26.58        114.36        54.70 o
  -7  -3   2       1121.81       1088.24        81.54 o
  -6  -3   2       3132.12       2814.25        88.38 o
  -5  -3   2        260.71        334.61        28.55 o
  -4  -3   2        115.33         97.44        14.98 o
  -3  -3   2         18.86         37.52        12.50 o
  -2  -3   2        287.83        264.98        12.84 o
  -1  -3   2        269.33        237.36        15.71 o
   0  -3   2       8863.22       7904.00        80.46 o
   1  -3   2       9255.45       9012.75        79.24 o
   2  -3   2        633.28        668.82        25.94 o
   3  -3   2       1180.61       1073.27        28.02 o
   4  -3   2         91.39        133.06        41.54 o
   5  -3   2       5861.91       5839.11       120.54 o
   6  -3   2       4518.64       4855.98       117.88 o
   7  -3   2        189.16        199.51        54.98 o
   8  -3   2        237.93        244.36        59.64 o
   9  -3   2        470.40        524.57        70.11 o
  10  -3   2         37.23         64.25        71.31 o
  11  -3   2        411.34        446.63        82.72 o
  12  -3   2        260.97        252.22        87.26 o
 -13  -2   2         86.47         59.06        89.64 o
 -12  -2   2        113.72         88.77        82.07 o
 -11  -2   2          7.52        -70.24        70.24 o
 -10  -2   2        213.03        145.01        70.20 o
  -9  -2   2       2664.62       3008.37       116.20 o
  -8  -2   2       1119.29       1279.97        89.89 o
  -7  -2   2        479.85        464.98        36.51 o
  -6  -2   2        421.22        430.57        31.92 o
  -5  -2   2        750.82        829.33        44.34 o
  -4  -2   2       1992.03       2052.55        46.98 o
  -3  -2   2       4481.18       4581.87        47.07 o
  -2  -2   2        874.69        824.44        20.18 o
  -1  -2   2       5336.04       5365.33       103.20 o
   0  -2   2       3868.64       3831.32        35.25 o
   1  -2   2        184.51        278.23        15.20 o
   2  -2   2       2000.13       2018.07        26.63 o
   3  -2   2       1386.71       1349.89        36.56 o
   4  -2   2        688.82        561.96        42.76 o
   5  -2   2         70.34         92.75        38.62 o
   6  -2   2        335.31        358.04        47.34 o
   7  -2   2         11.36         -7.77        46.20 o
   8  -2   2         42.22         63.58        54.90 o
   9  -2   2        748.58        835.12        72.23 o
  10  -2   2         87.59         17.55        66.78 o
  11  -2   2        252.97        243.52        75.22 o
  12  -2   2        108.46        102.03        80.42 o
 -13  -1   2         15.98         27.88        85.54 o
 -12  -1   2        258.56        229.67        81.93 o
 -11  -1   2        470.69        580.34        78.86 o
 -10  -1   2         87.24         89.39        68.64 o
  -9  -1   2       1287.37       1098.13        96.28 o
  -8  -1   2        358.97        251.96        55.73 o
  -7  -1   2          9.50         32.49        31.01 o
  -6  -1   2       1658.68       1655.77        51.66 o
  -5  -1   2       2197.33       2045.98        49.56 o
  -4  -1   2         51.06         64.54        24.00 o
  -3  -1   2       1816.31       1907.68        28.30 o
  -2  -1   2        517.80        534.08        41.93 o
  -1  -1   2       4869.49       5409.65        41.50 o
   0  -1   2        977.09        934.12        15.58 o
   1  -1   2       7548.25       8024.48        58.19 o
   2  -1   2        175.96        237.44        15.03 o
   3  -1   2       1098.57       1127.08        41.76 o
   4  -1   2        332.93        408.96        38.34 o
   5  -1   2        294.03        261.22        40.52 o
   6  -1   2       2904.67       2971.68        87.23 o
   7  -1   2        815.53        776.42        56.96 o
   8  -1   2         36.86         86.93        51.25 o
   9  -1   2        912.07        904.94        70.65 o
  10  -1   2        431.96        460.90        69.18 o
  11  -1   2        111.68         80.16        72.68 o
  12  -1   2        175.38        259.22        80.43 o
  13  -1   2         44.60         61.22        82.98 o
 -13   0   2          1.42         35.47        81.85 o
 -12   0   2        663.19        562.86        86.56 o
 -11   0   2       1317.44       1295.47       117.24 o
 -10   0   2        283.78        306.36        68.55 o
  -9   0   2          9.29        -32.54        57.21 o
  -8   0   2         11.24         46.47        36.15 o
  -7   0   2         87.75         83.99        31.41 o
  -6   0   2       1468.15       1436.09        49.70 o
  -5   0   2       6522.45       6591.25        84.03 o
  -4   0   2        351.38        462.24        34.52 o
  -3   0   2        267.30        299.03        18.32 o
  -2   0   2        496.32        516.79        17.85 o
  -1   0   2        405.92        453.14        16.31 o
   0   0   2       4007.01       4644.33        35.51 o
   1   0   2      14883.31      15127.56       102.04 o
   2   0   2        538.05        592.12        31.99 o
   3   0   2       1020.51       1105.99        38.37 o
   4   0   2        216.70        219.73        38.33 o
   5   0   2        612.21        688.54        63.55 o
   6   0   2       2141.68       1943.66        77.39 o
   7   0   2       1242.67       1130.65        78.63 o
   8   0   2        154.50        180.77        53.81 o
   9   0   2        836.40        722.20        68.18 o
  10   0   2          1.87        -39.84        60.77 o
  11   0   2        337.64        365.98        75.13 o
  12   0   2        346.69        347.06        81.08 o
  13   0   2        445.02        424.73        90.74 o
 -13   1   2        370.32        366.41        88.28 o
 -12   1   2         39.36         79.75        75.25 o
 -11   1   2        156.20        167.38        68.27 o
 -10   1   2          8.83         19.64        62.63 o
  -9   1   2        371.28        452.87        61.73 o
  -8   1   2       2482.67       2508.81        69.24 o
  -7   1   2       2479.11       2413.34        61.64 o
  -6   1   2         22.92         15.11        26.80 o
  -5   1   2       1193.56       1305.77        45.80 o
  -4   1   2          7.11         18.08        17.14 o
  -3   1   2          5.62         -7.05        13.58 o
  -2   1   2       2237.36       2368.84        54.09 o
  -1   1   2      13611.05      15913.38       258.81 o
   0   1   2         51.52         93.31        11.06 o
   1   1   2       8585.11       9891.25        68.98 o
   2   1   2         37.03          3.88        20.65 o
   3   1   2        143.89        122.16        22.03 o
   4   1   2        784.66        659.77        54.50 o
   5   1   2        852.69        681.57        59.39 o
   6   1   2        162.17        208.04        42.25 o
   7   1   2       1038.28        971.03        74.89 o
   8   1   2         42.39         30.54        51.41 o
   9   1   2         13.06         13.83        57.99 o
  10   1   2        332.22        426.07        72.59 o
  11   1   2        148.16        226.40        73.96 o
  12   1   2          9.19         10.90        75.80 o
  13   1   2         79.09        107.81        81.87 o
 -12   2   2        191.41        203.66        79.53 o
 -11   2   2        239.21        310.44        72.25 o
 -10   2   2        695.34        695.18        69.50 o
  -9   2   2        455.18        534.23        45.00 o
  -8   2   2       2116.36       1983.61        64.88 o
  -7   2   2       2318.18       2305.80        60.62 o
  -6   2   2        312.12        324.80        30.46 o
  -5   2   2        758.74        702.11        41.87 o
  -4   2   2       7146.62       7454.74        70.06 o
  -3   2   2       1775.38       1890.75        59.79 o
  -2   2   2        687.09        727.18        31.90 o
  -1   2   2       3045.53       3367.43        46.05 o
   0   2   2       7557.94       8721.86        89.94 o
   1   2   2        387.71        418.13        30.51 o
   2   2   2      11918.26      11692.56       118.25 o
   3   2   2        737.59        745.18        35.91 o
   4   2   2       1298.68       1323.70        61.61 o
   5   2   2       1700.56       1512.51        68.01 o
   6   2   2         15.86        -11.81        38.87 o
   7   2   2        112.65         69.27        44.43 o
   8   2   2       1139.80       1025.77        83.88 o
   9   2   2         30.47         49.66        59.63 o
  10   2   2        319.24        321.95        71.28 o
  11   2   2        254.04        322.25        77.62 o
  12   2   2         57.49         62.85        81.01 o
  13   2   2          3.05         26.02        86.73 o
 -12   3   2        127.07        150.17        80.77 o
 -11   3   2          0.85         -0.76        70.29 o
 -10   3   2        652.47        680.01        73.17 o
  -9   3   2       1819.57       1862.79        72.26 o
  -8   3   2         20.16         70.56        36.42 o
  -7   3   2          4.19         13.14        31.88 o
  -6   3   2        431.26        415.55        32.14 o
  -5   3   2        706.84        711.57        43.13 o
  -4   3   2       4199.83       4050.18        60.69 o
  -3   3   2        309.56        292.92        32.96 o
  -2   3   2       1003.28       1212.34        34.34 o
  -1   3   2        729.23        714.14        30.73 o
   0   3   2       2017.83       2632.87        70.57 o
   1   3   2       1324.85       1513.87        51.80 o
   2   3   2         44.13         79.01        28.62 o
   3   3   2        383.28        388.85        35.53 o
   4   3   2       1561.33       1534.00        63.41 o
   5   3   2       1124.05       1222.73        66.31 o
   6   3   2        794.26        777.68        68.16 o
   7   3   2         73.97         35.63        44.39 o
   8   3   2       1284.57       1205.64        89.54 o
   9   3   2        370.35        335.51        62.85 o
  10   3   2         76.38         95.65        65.37 o
  11   3   2        209.04        187.87        76.75 o
  12   3   2         13.76         44.76        80.52 o
  13   3   2        119.93        162.91        87.90 o
 -11   4   2         86.28         84.17        75.07 o
 -10   4   2          4.16         40.84        66.67 o
  -9   4   2         56.78         46.35        42.11 o
  -8   4   2        354.09        360.61        40.64 o
  -7   4   2       2371.57       2490.94       115.83 o
  -6   4   2       2410.83       2504.32        60.22 o
  -5   4   2        135.30        199.84        57.41 o
  -4   4   2       2406.76       2507.15        51.08 o
  -3   4   2          2.45        -29.96        29.96 o
  -2   4   2        694.54        724.50        34.32 o
  -1   4   2       1892.18       1939.88        38.04 o
   0   4   2       6306.49       6892.38        88.48 o
   1   4   2        188.39        278.76        29.19 o
   3   4   2        327.96        369.53        21.99 o
   4   4   2       1659.78       1702.36        66.53 o
   5   4   2        295.21        319.91        41.21 o
   6   4   2       3421.04       3281.55        92.23 o
   7   4   2        341.02        385.11        50.97 o
   8   4   2        496.07        428.99        58.09 o
   9   4   2        793.27        661.31        68.82 o
  10   4   2         34.92         96.49        66.40 o
  11   4   2        136.93        160.23        76.30 o
  12   4   2        535.73        577.86        92.00 o
  13   4   2          0.15         -6.63        87.77 o
 -11   5   2         11.64        -42.52        74.37 o
 -10   5   2          0.13        -65.07        65.07 o
  -9   5   2        343.20        296.14        45.30 o
  -8   5   2         57.95         63.71        38.87 o
  -7   5   2        217.94        217.07        36.62 o
  -6   5   2        872.00        869.09        56.75 o
  -5   5   2         59.45         49.79        21.26 o
  -4   5   2         66.72         87.64        22.09 o
  -3   5   2       2351.54       2440.87        66.74 o
  -2   5   2       1398.50       1428.84        48.85 o
  -1   5   2        843.28        827.32        71.65 o
   0   5   2        634.62        676.70        24.73 o
   1   5   2         78.40         38.24        26.01 o
   2   5   2        701.13        731.66        34.72 o
   3   5   2       1405.24       1284.56        50.12 o
   4   5   2       2072.21       1984.02        50.65 o
   5   5   2        361.18        379.77        43.42 o
   6   5   2       2618.83       2679.17        88.88 o
   7   5   2        234.63        176.72        49.24 o
   8   5   2        224.49        210.53        56.53 o
   9   5   2        263.86        328.01        65.59 o
  10   5   2        664.61        702.37        77.05 o
  11   5   2        201.58        249.45        77.50 o
  12   5   2        757.64        842.99        92.26 o
  13   5   2        253.01        295.95        95.02 o
 -10   6   2         23.86         -3.42        67.50 o
  -9   6   2         14.54         43.77        62.41 o
  -8   6   2        432.54        442.44        43.58 o
  -7   6   2        431.82        438.60        29.34 o
  -6   6   2         91.08         74.77        24.69 o
  -5   6   2       1475.00       1485.51        41.24 o
  -4   6   2         94.55        125.92        21.39 o
  -3   6   2       4234.00       4439.71        64.32 o
  -2   6   2       2980.36       3070.65        42.96 o
  -1   6   2        304.93        282.89        36.46 o
   0   6   2       1113.55       1032.64        56.68 o
   1   6   2       1686.63       1579.17        78.70 o
   2   6   2        405.06        354.85        24.15 o
   3   6   2       3351.47       3048.59        71.08 o
   4   6   2       1064.05        872.79        51.03 o
   5   6   2        297.65        299.41        27.39 o
   6   6   2        281.22        288.67        48.64 o
   7   6   2        273.41        227.61        53.78 o
   8   6   2        308.03        249.77        60.34 o
   9   6   2        597.85        573.25        71.28 o
  10   6   2        862.26        680.43        81.09 o
  11   6   2          5.00        -45.73        74.15 o
  12   6   2         19.68         51.07        82.33 o
  -9   7   2        103.50        134.89        67.67 o
  -8   7   2         11.21        -19.35        58.74 o
  -7   7   2          4.95        -26.49        27.19 o
  -6   7   2        220.75        232.99        27.96 o
  -5   7   2       2298.20       2297.02        48.17 o
  -4   7   2       1002.78       1036.96        38.82 o
  -3   7   2        477.01        477.32        27.12 o
  -2   7   2        953.91       1070.18        64.10 o
  -1   7   2       1554.08       1611.35        66.67 o
   0   7   2          4.73         42.19        34.19 o
   1   7   2       6828.31       6488.20       116.40 o
   2   7   2       1418.21       1388.68        43.40 o
   3   7   2        832.58        905.45       100.69 o
   4   7   2        123.23        120.57        33.65 o
   5   7   2          1.63         -6.45        27.44 o
   6   7   2        118.63         55.78        46.02 o
   7   7   2        472.53        480.53        59.99 o
   8   7   2        174.91        303.10        64.59 o
   9   7   2         11.05         40.93        66.49 o
  10   7   2        458.83        455.95        78.22 o
  11   7   2        154.30        159.96        81.70 o
  12   7   2         60.92        100.87        84.87 o
  -8   8   2        165.10        150.96        43.30 o
  -7   8   2        438.94        442.40        32.70 o
  -6   8   2        269.62        240.29        29.31 o
  -5   8   2        233.41        203.95        27.03 o
  -4   8   2        214.52        241.27        33.72 o
  -3   8   2        623.20        574.27        35.15 o
  -2   8   2        351.67        398.76        46.51 o
  -1   8   2       2073.28       2142.02        78.88 o
   0   8   2         53.25         81.98        39.62 o
   1   8   2       1134.69       1059.16        66.03 o
   2   8   2          9.76        -21.34        36.64 o
   3   8   2        296.70        331.24        46.90 o
   4   8   2        387.97        428.81        41.93 o
   5   8   2       1237.99       1246.60        68.48 o
   6   8   2          5.90        -31.77        31.77 o
   7   8   2        421.24        328.94        51.06 o
   8   8   2        561.62        408.54        69.44 o
   9   8   2        174.35         74.59        70.52 o
  10   8   2          1.39        -27.81        77.56 o
  11   8   2        186.52        170.99        82.89 o
  12   8   2          2.39        -15.35        89.34 o
  -7   9   2        402.19        436.62        43.66 o
  -6   9   2         84.46         49.58        37.85 o
  -5   9   2          0.17        -20.59        35.47 o
  -4   9   2        204.79        196.25        36.10 o
  -3   9   2         82.14         75.82        48.97 o
  -2   9   2        289.51        269.00        49.40 o
  -1   9   2       1551.15       1494.35        78.18 o
   0   9   2        373.58        356.68        47.89 o
   1   9   2         70.84         85.10        41.77 o
   2   9   2        154.59        155.11        42.54 o
   3   9   2        885.43        871.55        71.14 o
   4   9   2        770.25        922.08        51.07 o
   5   9   2       1787.18       1932.33        79.91 o
   6   9   2        423.03        335.90        52.30 o
   7   9   2         68.82         23.84        63.25 o
   8   9   2         19.96        -32.76        65.51 o
   9   9   2          3.62        -71.19        71.19 o
  10   9   2        246.53        281.74        87.17 o
  11   9   2        870.57        948.14       102.76 o
  -7  10   2        151.08        225.92        59.35 o
  -6  10   2          2.16         -2.36        40.45 o
  -5  10   2         78.17         43.60        39.25 o
  -4  10   2        807.56        904.19        66.91 o
  -3  10   2        848.44        756.98        62.33 o
  -2  10   2         98.30        135.60        52.18 o
  -1  10   2        174.58        163.25        51.73 o
   0  10   2         78.67         70.04        48.04 o
   1  10   2          8.08         12.90        47.52 o
   2  10   2        659.92        700.46        57.09 o
   3  10   2        638.60        652.21        57.07 o
   4  10   2         35.17         36.70        49.53 o
   5  10   2        258.57        349.66        46.31 o
   6  10   2          6.55        -47.42        47.42 o
   7  10   2          4.57        -39.47        39.47 o
   8  10   2        174.70         26.88       103.37 o
   9  10   2        528.50        591.45        85.82 o
  10  10   2         18.63         90.54        86.12 o
  11  10   2        156.92        110.26        92.99 o
  -7  11   2          1.37        -68.91        68.91 o
  -6  11   2        307.84        319.86        65.52 o
  -5  11   2        309.54        201.11        64.25 o
  -4  11   2         26.52         76.61        60.85 o
  -3  11   2         13.95        -16.30        59.08 o
  -2  11   2         16.94        -57.59        57.59 o
  -1  11   2         78.91         95.65        58.90 o
   0  11   2        355.37        419.43        61.35 o
   1  11   2         11.08        -54.12        54.12 o
   2  11   2        173.37        207.40        58.66 o
   3  11   2         19.98          8.01        54.30 o
   4  11   2         26.23         71.58        55.28 o
   5  11   2         49.00         47.43        88.86 o
   6  11   2        500.36        678.95       180.38 o
   7  11   2        253.58        189.27        45.26 o
   8  11   2         66.58        -82.35       107.89 o
   9  11   2        253.98        185.41        84.15 o
  10  11   2          1.72         -4.38        87.25 o
  -6  12   2        231.99        241.70        69.39 o
  -5  12   2         27.82          4.88        64.92 o
  -4  12   2          6.12        -65.75        65.75 o
  -3  12   2         43.26         65.33        65.94 o
  -2  12   2        228.11        271.20        69.22 o
  -1  12   2        112.32        151.49        67.00 o
   0  12   2        710.12        735.00        74.53 o
   1  12   2         86.35         93.22        64.36 o
   2  12   2          2.22         -0.65        61.57 o
   3  12   2         86.63         99.88        62.97 o
   4  12   2          1.30        -56.81        60.47 o
   5  12   2        338.96        262.49        62.87 o
   6  12   2        533.30       1049.89        92.70 o
   7  12   2         55.14        143.01        47.01 o
   8  12   2         15.59        -38.70        48.82 o
   9  12   2          6.18         64.09        88.02 o
  -5  13   2          9.89         43.49        70.06 o
  -4  13   2        108.07        100.77        72.27 o
  -3  13   2         27.40        -69.52        69.52 o
  -2  13   2        367.77        414.66        76.39 o
  -1  13   2         25.92         -4.78        71.01 o
   0  13   2         46.84         57.54        73.22 o
   1  13   2         56.85         72.62        71.60 o
   2  13   2          0.12         -6.85        69.45 o
   3  13   2         34.73         11.47        69.70 o
   4  13   2        559.67        704.19        76.69 o
   5  13   2         69.33         74.74        67.13 o
   6  13   2        377.84        364.44        68.51 o
   7  13   2         36.16         42.78       178.94 o
   8  13   2          2.51        -40.10        52.03 o
  -3  14   2         12.20         25.90        81.98 o
  -2  14   2         83.34         77.13        79.20 o
  -1  14   2          8.68         67.73        78.67 o
   0  14   2          0.25        -65.77        77.04 o
   1  14   2         83.39         57.43        79.65 o
   2  14   2        253.86        242.12        80.29 o
   3  14   2          0.08        -14.36        75.15 o
   4  14   2        318.77        366.72        77.09 o
   5  14   2         46.36         65.60        72.89 o
   6  14   2         19.43        160.62        71.42 o
   7  14   2         78.83        165.18       152.46 o
   4  15   2          5.47        -13.74       115.84 o
  -4 -14   3        104.46         71.62        95.68 o
  -3 -14   3         17.84        -30.28        90.95 o
  -2 -14   3         29.46         12.41        99.62 o
  -7 -13   3         53.26         55.41        78.48 o
  -6 -13   3        193.08        294.47        76.52 o
  -5 -13   3         60.29         80.82        74.78 o
  -4 -13   3         10.99         50.99        75.33 o
  -3 -13   3          0.46        -23.17        72.47 o
  -2 -13   3         16.69         75.04        75.24 o
  -1 -13   3        136.00        224.78        77.01 o
   0 -13   3        351.38        338.08        79.90 o
   1 -13   3         33.60         10.72        76.52 o
   2 -13   3         78.69        132.58        78.44 o
   3 -13   3          0.65         83.13        76.95 o
  -8 -12   3         93.97         63.70        74.96 o
  -7 -12   3         21.94         87.13        71.72 o
  -6 -12   3        229.22        207.42        71.92 o
  -5 -12   3          0.73        -48.93        69.13 o
  -4 -12   3         67.70         17.53        68.36 o
  -3 -12   3        324.97        319.19        71.45 o
  -2 -12   3         76.96         26.90        67.08 o
  -1 -12   3         28.46         43.84        67.43 o
   0 -12   3        135.61         74.56        69.40 o
   1 -12   3         76.22        149.77        70.22 o
   2 -12   3          7.24         -9.30        68.63 o
   3 -12   3        107.90         54.32        69.45 o
   4 -12   3         25.35        -20.34        70.34 o
   5 -12   3          7.94        -69.65        69.65 o
  -9 -11   3        246.76        182.23        90.08 o
  -8 -11   3        126.56        302.88        71.58 o
  -7 -11   3          1.87         67.61        66.48 o
  -6 -11   3         44.02        136.98        65.20 o
  -5 -11   3        262.57        277.51        67.50 o
  -4 -11   3         18.11         59.93        62.38 o
  -3 -11   3        492.02        425.89        66.50 o
  -2 -11   3        609.17        585.12        68.84 o
  -1 -11   3         12.83         16.04        59.76 o
   0 -11   3         78.20        112.34        62.89 o
   1 -11   3        558.52        635.26        69.72 o
   2 -11   3         91.28         27.42        61.68 o
   3 -11   3        485.20        508.77        68.77 o
   4 -11   3        233.22        149.48        49.40 o
   5 -11   3          3.41         18.96        49.48 o
   6 -11   3          0.19         -5.13        50.84 o
   7 -11   3        109.30        104.81        87.74 o
 -10 -10   3        186.71        103.84        96.13 o
  -9 -10   3         36.15        -25.64        82.82 o
  -8 -10   3         49.57        182.08        61.43 o
  -7 -10   3        150.87        224.30        63.00 o
  -6 -10   3        104.17        163.65        59.50 o
  -5 -10   3       1076.64       1228.77        95.30 o
  -4 -10   3        685.35        805.25        68.39 o
  -3 -10   3          0.90         -0.94        53.94 o
  -2 -10   3        123.40        101.07        55.62 o
  -1 -10   3        296.84        301.04        57.15 o
   0 -10   3         13.84         66.47        54.24 o
   1 -10   3       1848.32       2042.13        98.63 o
   2 -10   3       1293.67       1336.37        93.19 o
   3 -10   3         32.44          6.21        42.15 o
   4 -10   3         71.40         82.12        44.87 o
   5 -10   3          2.57         -9.14        45.18 o
   6 -10   3         83.72         12.27        48.33 o
   7 -10   3        343.36        272.94        87.73 o
   8 -10   3         43.21         52.00        86.28 o
 -11  -9   3         53.97         95.69       100.22 o
 -10  -9   3          5.46        -48.48        86.38 o
  -9  -9   3         45.03        -18.17        76.89 o
  -8  -9   3        281.23        315.43        58.02 o
  -7  -9   3        521.07        647.83        62.73 o
  -6  -9   3        286.88        273.20        55.34 o
  -5  -9   3        609.32        672.81        61.27 o
  -4  -9   3        314.50        227.03        54.52 o
  -3  -9   3        441.58        510.31        55.23 o
  -2  -9   3        995.21       1058.02        82.21 o
  -1  -9   3       1211.23       1262.47        81.90 o
   0  -9   3        626.22        591.58        54.89 o
   1  -9   3         26.15         23.33        47.22 o
   2  -9   3        439.84        422.11        54.23 o
   3  -9   3          0.97        -32.60        37.48 o
   4  -9   3         88.92        110.28        41.14 o
   5  -9   3        707.27        796.09        50.42 o
   6  -9   3          8.60         27.99        43.77 o
   7  -9   3        168.98        224.33        58.55 o
   8  -9   3        238.33        118.01        86.84 o
   9  -9   3          4.34         24.69        93.37 o
 -11  -8   3         30.50        -24.21        86.95 o
 -10  -8   3        102.33        141.09        85.54 o
  -9  -8   3         70.02        151.02        79.68 o
  -8  -8   3        263.52        314.25        43.08 o
  -7  -8   3        614.46        803.93        58.53 o
  -6  -8   3         39.10        119.80        49.45 o
  -5  -8   3         85.72        126.76        46.61 o
  -4  -8   3       1712.47       1642.81        81.76 o
  -3  -8   3         22.71         29.80        43.81 o
  -2  -8   3        874.44        824.31        71.14 o
  -1  -8   3        765.25        696.75        50.95 o
   0  -8   3        817.05        805.41        70.56 o
   1  -8   3        408.54        416.96        47.67 o
   2  -8   3        233.80        255.71        35.29 o
   3  -8   3        294.01        278.15        36.81 o
   4  -8   3        493.30        452.70        59.13 o
   5  -8   3       1312.34       1363.09        66.77 o
   6  -8   3        287.89        335.58        60.30 o
   7  -8   3          5.62        -24.36        41.58 o
   8  -8   3          2.62        -79.09        79.09 o
   9  -8   3         12.16        -46.38        87.47 o
 -12  -7   3         61.41        139.46        95.36 o
 -11  -7   3         31.10         57.73        85.17 o
 -10  -7   3        515.66        546.97        88.92 o
  -9  -7   3        756.72        851.41        87.73 o
  -8  -7   3         19.71         35.98        55.31 o
  -7  -7   3        307.28        303.36        46.54 o
  -6  -7   3        186.44        256.11        46.22 o
  -5  -7   3        265.43        334.40        44.45 o
  -4  -7   3       2762.04       2868.41        84.74 o
  -3  -7   3        910.69        948.93        66.58 o
  -2  -7   3          3.67          7.13        37.18 o
  -1  -7   3        440.82        354.68        41.09 o
   0  -7   3          2.21        -18.87        35.86 o
   1  -7   3        229.59        240.68        29.90 o
   2  -7   3       2428.02       2411.61        59.70 o
   3  -7   3       1653.19       1765.86        57.56 o
   4  -7   3         28.00          5.75        32.84 o
   5  -7   3         17.00        -13.86        40.91 o
   6  -7   3        249.22        265.00        39.61 o
   7  -7   3         32.29         58.06        74.11 o
   8  -7   3        840.99        773.47        90.32 o
   9  -7   3        430.38        443.55        86.12 o
  10  -7   3         22.12        -72.60        85.06 o
 -12  -6   3        352.59        423.95        95.26 o
 -11  -6   3         22.87         10.03        82.89 o
 -10  -6   3         28.67        -30.12        76.82 o
  -9  -6   3        542.82        719.65        80.85 o
  -8  -6   3         22.46         68.94        66.46 o
  -7  -6   3          1.10         58.12        77.45 o
  -6  -6   3       2415.45       2381.63        76.05 o
  -5  -6   3        310.12        353.50        41.70 o
  -4  -6   3         94.51         17.20        34.59 o
  -3  -6   3          4.57        -26.31        33.99 o
  -2  -6   3        365.62        338.44        38.00 o
  -1  -6   3         57.49         77.41        33.99 o
   0  -6   3        641.72        589.76        40.75 o
   1  -6   3       6247.77       6148.62        82.69 o
   2  -6   3         32.71         58.91        26.81 o
   3  -6   3        537.89        532.81        32.45 o
   4  -6   3        472.78        389.25        33.45 o
   5  -6   3        170.90        131.70        32.78 o
   6  -6   3       4471.23       4697.50       180.32 o
   7  -6   3        295.20        283.82        72.51 o
   8  -6   3        755.22        748.80        81.72 o
   9  -6   3         45.01         41.25        73.64 o
  10  -6   3         17.81        -77.18        77.18 o
  11  -6   3          0.26        -83.77        83.77 o
 -12  -5   3        441.73        451.05        93.17 o
 -11  -5   3        557.80        446.27        86.75 o
 -10  -5   3         46.71         88.53        74.11 o
  -9  -5   3         12.81          1.74        66.19 o
  -8  -5   3        942.47       1004.12        76.88 o
  -7  -5   3         17.09         17.20        52.42 o
  -6  -5   3       1652.79       1532.24        62.31 o
  -5  -5   3       1712.83       1717.51        62.79 o
  -4  -5   3        341.08        387.65        36.93 o
  -3  -5   3        603.66        540.64        50.31 o
  -2  -5   3        762.02        725.29        53.14 o
  -1  -5   3        420.20        438.64        35.77 o
   0  -5   3       2936.86       2799.98        70.72 o
   1  -5   3       1939.54       1751.39        46.12 o
   2  -5   3        657.29        628.70        35.19 o
   3  -5   3         88.21         76.35        25.80 o
   4  -5   3        311.86        325.42        30.27 o
   5  -5   3        973.92        930.85        44.07 o
   6  -5   3       2569.42       2654.12       107.93 o
   7  -5   3         53.06         73.99        63.64 o
   8  -5   3        398.74        350.74        72.92 o
   9  -5   3         12.12         17.75        72.16 o
  10  -5   3         84.84         75.34        79.32 o
  11  -5   3         10.03        -82.80        82.80 o
 -13  -4   3         82.62        130.76        91.89 o
 -12  -4   3          2.66          4.83        85.01 o
 -11  -4   3          1.00        -39.18        75.93 o
 -10  -4   3        199.14        164.08        72.43 o
  -9  -4   3        590.35        521.71        73.04 o
  -8  -4   3       2265.74       2190.89       103.88 o
  -7  -4   3        190.32        154.25        52.89 o
  -6  -4   3        251.72        294.17        42.66 o
  -5  -4   3         11.94         22.23        46.79 o
  -4  -4   3        813.26        828.43        37.47 o
  -3  -4   3        838.52        820.97        29.40 o
  -2  -4   3       4083.70       3483.63        72.77 o
  -1  -4   3         92.08         55.43        28.44 o
   0  -4   3        253.47        139.34        23.25 o
   1  -4   3        572.50        597.84        34.98 o
   2  -4   3          9.03         12.73        23.17 o
   3  -4   3        649.94        619.98        34.58 o
   4  -4   3        291.49        254.63        26.76 o
   5  -4   3         25.86         34.22        46.90 o
   6  -4   3        170.80        276.54        55.93 o
   7  -4   3          3.30        -24.43        57.57 o
   8  -4   3          5.64          0.24        63.70 o
   9  -4   3        156.41        105.73        71.67 o
  10  -4   3        437.91        490.30        79.94 o
  11  -4   3         38.37         35.37        80.24 o
  12  -4   3         36.14         21.98        85.74 o
 -13  -3   3         41.40         18.54        88.46 o
 -12  -3   3        197.96        279.56        87.11 o
 -11  -3   3       1007.66       1103.12        93.74 o
 -10  -3   3        390.58        501.31        75.47 o
  -9  -3   3         48.77         76.95        62.15 o
  -8  -3   3        582.80        513.85        62.00 o
  -7  -3   3        178.64        166.63        36.18 o
  -6  -3   3         98.56        119.26        31.51 o
  -5  -3   3       3120.84       3094.67        53.12 o
  -4  -3   3       1977.65       1903.91        42.82 o
  -3  -3   3        660.73        751.56        34.89 o
  -2  -3   3        424.90        350.72        17.87 o
  -1  -3   3        172.06        167.30        27.92 o
   0  -3   3        770.37        888.85        35.77 o
   1  -3   3       2863.74       2745.50        47.07 o
   2  -3   3       5976.93       6053.49        74.73 o
   3  -3   3        310.79        367.77        34.50 o
   4  -3   3        475.52        484.59        46.79 o
   5  -3   3         43.61         82.58        43.71 o
   6  -3   3        837.02        891.71        84.08 o
   7  -3   3       1305.84       1414.24        98.13 o
   8  -3   3        905.54        992.29        76.88 o
   9  -3   3        109.68         79.84        69.86 o
  10  -3   3        518.51        523.26        81.35 o
  11  -3   3          4.29        -50.38        79.16 o
  12  -3   3          0.09        -16.15        87.50 o
 -13  -2   3        329.66        306.63        92.14 o
 -12  -2   3         45.96          3.01        82.94 o
 -11  -2   3        199.71        168.76        74.49 o
 -10  -2   3        654.92        707.10        76.71 o
  -9  -2   3       1831.60       1726.61       106.11 o
  -8  -2   3        828.04        764.09        47.26 o
  -7  -2   3        321.58        317.11        36.02 o
  -6  -2   3         89.95         87.46        29.64 o
  -5  -2   3       1828.02       1880.44        51.71 o
  -4  -2   3       3529.91       3686.08       119.61 o
  -3  -2   3        249.48        278.75        24.98 o
  -2  -2   3        545.48        576.52        20.73 o
  -1  -2   3       2610.75       2491.65        24.67 o
   0  -2   3         83.69        103.21        13.40 o
   1  -2   3       7857.42       6892.29        54.53 o
   2  -2   3       1669.18       1527.78        28.30 o
   3  -2   3        310.07        371.61        18.46 o
   4  -2   3         77.77         88.12        40.86 o
   5  -2   3         19.96        -23.69        38.82 o
   6  -2   3        397.66        346.70        47.69 o
   7  -2   3        742.85        695.53        58.31 o
   8  -2   3       1621.16       1696.90        98.15 o
   9  -2   3          5.55         23.55        63.42 o
  10  -2   3        116.06         60.18        70.14 o
  11  -2   3          2.03        -50.28        73.37 o
  12  -2   3          1.07        -79.47        79.47 o
 -13  -1   3        586.39        607.04        94.83 o
 -12  -1   3        933.48        957.94        94.16 o
 -11  -1   3        140.72        153.67        74.94 o
 -10  -1   3         26.40        -62.59        62.59 o
  -9  -1   3        433.33        433.81        47.54 o
  -8  -1   3        459.88        510.77        42.15 o
  -7  -1   3       5089.63       5075.90       118.91 o
  -6  -1   3       1300.84       1270.12        51.53 o
  -5  -1   3         20.74         14.34        25.84 o
  -4  -1   3        129.51        138.35        18.46 o
  -3  -1   3        837.22        789.13        25.96 o
  -2  -1   3          0.61          5.45        12.71 o
  -1  -1   3       7095.33       6751.29        92.82 o
   0  -1   3        120.63        174.86        10.39 o
   1  -1   3       5309.34       5057.27        37.72 o
   2  -1   3         79.17         90.83        17.52 o
   3  -1   3        650.04        707.49        55.92 o
   4  -1   3        293.58        383.34        40.99 o
   5  -1   3       1345.73       1192.92        67.83 o
   6  -1   3       1873.31       1783.43        77.23 o
   7  -1   3          1.08        -12.03        45.04 o
   8  -1   3         48.34         26.66        51.04 o
   9  -1   3          1.83         -4.35        58.72 o
  10  -1   3         19.88        152.07        66.85 o
  11  -1   3        185.70        284.35        76.83 o
  12  -1   3        198.85        127.37        79.42 o
  13  -1   3         35.71         46.22       102.72 o
 -13   0   3        111.85        118.57        82.93 o
 -12   0   3         95.66         75.90        77.51 o
 -11   0   3          2.14         92.49        71.60 o
 -10   0   3         63.10         97.83        64.36 o
  -9   0   3       1449.30       1547.06        78.22 o
  -8   0   3        515.51        488.32        40.47 o
  -7   0   3        781.05        820.56        45.48 o
  -6   0   3        560.93        556.35        33.27 o
  -5   0   3         16.60         21.15        25.46 o
  -4   0   3        920.67        993.22        41.08 o
  -3   0   3       4170.28       4173.59        44.31 o
  -2   0   3          9.50         15.76        12.72 o
  -1   0   3       1243.05       1327.83        23.22 o
   0   0   3       1645.68       1544.07        25.63 o
   1   0   3        121.80        100.18        14.30 o
   2   0   3        114.69        143.16        13.78 o
   3   0   3       1604.61       1663.48        62.18 o
   4   0   3        237.39        256.61        36.76 o
   5   0   3       5293.41       5136.44       105.20 o
   6   0   3        272.18        217.77        42.55 o
   7   0   3        118.75        173.57        46.91 o
   8   0   3         43.24         20.21        49.58 o
   9   0   3        738.48        619.68        66.65 o
  10   0   3        404.88        362.54        69.08 o
  11   0   3        689.26        711.22        79.84 o
  12   0   3        417.50        374.59        81.01 o
  13   0   3         45.62         63.02        85.17 o
 -12   1   3        491.70        456.93        78.76 o
 -11   1   3        550.52        474.95        74.07 o
 -10   1   3         15.52         52.80        63.16 o
  -9   1   3        382.26        388.41        45.17 o
  -8   1   3       1324.81       1250.46        62.07 o
  -7   1   3        218.30        203.17        42.45 o
  -6   1   3        275.15        306.07        39.05 o
  -5   1   3       4330.51       4348.72        65.77 o
  -4   1   3        430.53        431.87        23.16 o
  -3   1   3       7197.34       7561.89        84.63 o
  -2   1   3         36.84         46.33        15.38 o
  -1   1   3       7964.26       8886.72        65.99 o
   0   1   3       1909.41       2236.03        32.44 o
   1   1   3       6543.75       6719.38        50.14 o
   2   1   3       1004.48        924.31        22.02 o
   3   1   3       3762.48       3724.81        55.64 o
   4   1   3         14.95         11.59        34.60 o
   5   1   3       1089.81       1089.74        65.21 o
   6   1   3        129.62        160.36        41.48 o
   7   1   3        351.23        318.35        50.51 o
   8   1   3        236.26        254.96        56.19 o
   9   1   3       1860.90       1639.93       104.16 o
  10   1   3        286.01        244.21        69.69 o
  11   1   3        143.96        170.20        72.35 o
  12   1   3         54.48         32.88        75.16 o
  13   1   3        188.50         74.97        84.69 o
 -12   2   3        838.75        820.59        86.41 o
 -11   2   3        936.33        912.40        79.98 o
 -10   2   3         97.39        139.81        68.07 o
  -9   2   3          0.69        -17.32        39.54 o
  -8   2   3         19.87         39.65        35.12 o
  -7   2   3        126.14        120.34        32.69 o
  -6   2   3       1421.61       1334.44        50.42 o
  -5   2   3       8629.98       8817.04       103.20 o
  -4   2   3        478.73        535.59        40.92 o
  -3   2   3        343.84        430.03        23.06 o
  -2   2   3        199.64        253.46        22.01 o
  -1   2   3        104.51        166.36        21.51 o
   0   2   3       1561.73       2002.13        39.48 o
   1   2   3       7473.13       7609.04       154.79 o
   2   2   3       6993.10       6883.93        76.67 o
   3   2   3        743.87        663.53        35.39 o
   4   2   3         38.71         25.98        34.49 o
   5   2   3         91.59        127.40        38.61 o
   6   2   3       2196.68       1826.70        73.66 o
   7   2   3       2893.48       2765.02        92.49 o
   8   2   3          3.35        -22.65        50.73 o
   9   2   3        284.87        300.91        62.64 o
  10   2   3         25.74         48.65        66.19 o
  11   2   3         59.99         19.16        72.96 o
  12   2   3        654.62        539.51        87.76 o
  13   2   3        481.98        475.01        91.27 o
 -11   3   3        120.25         74.33        68.30 o
 -10   3   3        140.12         74.83        45.99 o
  -9   3   3        316.47        371.85        44.19 o
  -8   3   3        199.77        224.36        38.02 o
  -7   3   3       3140.68       3140.06        67.93 o
  -6   3   3        673.06        681.98        34.80 o
  -5   3   3       1613.41       1456.29        70.36 o
  -4   3   3       1688.48       1945.17        68.02 o
  -3   3   3          3.97         -9.44        32.64 o
  -2   3   3       3630.21       4132.69        83.41 o
  -1   3   3        562.91        562.68        43.82 o
   0   3   3        513.32        522.54        31.99 o
   1   3   3       2985.87       3524.48        51.21 o
   2   3   3       2579.59       2616.15        49.07 o
   3   3   3          5.91         -7.74        22.35 o
   4   3   3       1929.05       1948.42        66.88 o
   5   3   3       1392.98       1302.18        66.33 o
   6   3   3        760.26        702.02        51.47 o
   7   3   3        943.29        839.48        77.56 o
   8   3   3        101.81         63.94        51.64 o
   9   3   3        216.40        196.86        59.78 o
  10   3   3        998.63        930.15        80.42 o
  11   3   3         60.03         59.03        76.24 o
  12   3   3        159.10        171.09        83.34 o
  13   3   3        291.78        262.11        91.42 o
 -10   4   3        143.90        145.05        84.21 o
  -9   4   3       1340.80       1331.12        70.63 o
  -8   4   3          8.56        -26.31        36.77 o
  -7   4   3       2071.53       2105.17        62.94 o
  -6   4   3         59.15         72.24        44.15 o
  -5   4   3        268.37        273.11        41.94 o
  -4   4   3       3400.13       3426.27        83.80 o
  -3   4   3         69.40        112.59        34.30 o
  -2   4   3       4423.17       4528.56        89.70 o
  -1   4   3        340.18        375.56        35.98 o
   0   4   3        347.76        418.95        29.38 o
   1   4   3        465.35        363.86        23.53 o
   2   4   3       1447.35       1452.05        74.66 o
   3   4   3        274.02        256.26        34.52 o
   4   4   3       2303.71       2122.92        69.56 o
   5   4   3       2954.37       2789.46        81.41 o
   6   4   3         33.07         48.11        40.86 o
   7   4   3         13.81         37.01        46.07 o
   8   4   3        127.38        112.76        53.81 o
   9   4   3         35.21         44.43        60.29 o
  10   4   3        776.00        778.86        78.02 o
  11   4   3        950.58        753.33        87.26 o
  12   4   3         15.36         15.07        80.14 o
  13   4   3         27.63         65.65        89.36 o
 -10   5   3        382.89        363.93        49.95 o
  -9   5   3          2.65         12.55        52.89 o
  -8   5   3         12.63         40.63        55.73 o
  -7   5   3        160.42        154.73        35.49 o
  -6   5   3         61.22         28.39        44.79 o
  -5   5   3        507.67        540.16        47.17 o
  -4   5   3       2278.83       2310.69        73.78 o
  -3   5   3        128.54        124.67        35.41 o
  -2   5   3       1076.56       1154.02        58.61 o
  -1   5   3        160.45        211.16        35.07 o
   0   5   3        191.33        199.49        22.09 o
   1   5   3       2948.16       2757.26        68.86 o
   2   5   3       3625.12       3498.59        79.50 o
   3   5   3        152.93        208.49        34.20 o
   4   5   3       1763.07       1609.54        41.69 o
   5   5   3        213.39        194.07        40.84 o
   6   5   3        309.47        326.51        48.04 o
   7   5   3         26.85         30.47        48.50 o
   8   5   3        926.29        874.57        68.04 o
   9   5   3       1108.71        987.65        75.63 o
  10   5   3         40.88         33.45        66.82 o
  11   5   3        148.48        118.02        76.24 o
  12   5   3         87.38         85.51        80.99 o
  13   5   3        227.88        195.55        98.04 o
  -9   6   3         66.76         87.12        43.15 o
  -8   6   3        469.44        405.91        42.33 o
  -7   6   3        306.05        334.56        38.08 o
  -6   6   3       1283.46       1284.42        53.84 o
  -5   6   3          8.80         31.49        41.06 o
  -4   6   3        187.53        184.17        38.85 o
  -3   6   3        480.29        410.59        39.11 o
  -2   6   3         39.62         41.44        32.51 o
  -1   6   3       1189.02       1334.72        60.27 o
   0   6   3       4777.85       4941.00        96.19 o
   1   6   3         62.68         80.63        32.05 o
   2   6   3       1291.49       1285.37        41.84 o
   3   6   3        382.85        391.33        25.93 o
   4   6   3       1019.03       1038.74        50.94 o
   5   6   3       1025.75        897.19        59.56 o
   6   6   3       4305.15       4134.92       106.60 o
   7   6   3        743.23        639.39        59.74 o
   8   6   3        955.98        960.92        72.35 o
   9   6   3        454.10        306.02        67.87 o
  10   6   3          3.78         14.67        67.45 o
  11   6   3        447.26        495.90        83.59 o
  12   6   3        640.75        457.99        88.50 o
  -9   7   3        317.31        255.47        65.46 o
  -8   7   3        550.70        505.46        44.70 o
  -7   7   3        154.74        104.08        49.29 o
  -6   7   3        797.42        899.62        57.63 o
  -5   7   3          6.46        -11.23        29.69 o
  -4   7   3         43.70         27.98        37.09 o
  -3   7   3        783.97        889.18        46.38 o
  -2   7   3        505.83        553.23        30.29 o
  -1   7   3        464.52        505.84        40.97 o
   0   7   3       2123.70       2229.17        53.90 o
   1   7   3        525.64        540.58        29.01 o
   2   7   3         32.94         -8.29        29.96 o
   3   7   3       1624.60       1650.88        47.07 o
   4   7   3        287.07        281.43        36.58 o
   5   7   3       1469.63       1315.39        48.14 o
   6   7   3       3387.24       2980.31        98.74 o
   7   7   3        197.32        219.35        55.72 o
   8   7   3        219.46        246.93        61.90 o
   9   7   3         85.19        139.75        69.85 o
  10   7   3         45.28         31.42        72.40 o
  11   7   3        306.30        333.83        80.63 o
  12   7   3        401.66        277.19        85.97 o
  -9   8   3        132.59        152.79        64.24 o
  -8   8   3        125.51         86.30        58.53 o
  -7   8   3        166.10        127.19        36.93 o
  -6   8   3        152.64        155.48        29.10 o
  -5   8   3        505.62        533.65        36.50 o
  -4   8   3       1029.16        993.28        92.24 o
  -3   8   3        498.15        519.55        32.44 o
  -2   8   3       1793.59       1843.10        76.87 o
  -1   8   3          1.50        -38.70        38.70 o
   0   8   3        484.81        558.89        96.48 o
   1   8   3         45.29         19.27        26.62 o
   2   8   3         11.73        -25.48        25.48 o
   3   8   3        827.41        739.55        45.88 o
   4   8   3       1131.46       1084.54        47.70 o
   5   8   3          8.65        -28.53        28.53 o
   6   8   3        171.07        158.18        34.35 o
   7   8   3         19.45         26.20        34.29 o
   8   8   3         11.71         56.05        62.50 o
   9   8   3        199.13        262.78        73.96 o
  10   8   3        474.77        467.10        84.32 o
  11   8   3          8.18        -56.41        79.57 o
  12   8   3         75.59         46.45        83.39 o
  -7   9   3        135.98         63.57        52.27 o
  -6   9   3        192.87        209.16        37.22 o
  -5   9   3        698.75        653.00        39.54 o
  -4   9   3         28.29        -26.48        40.43 o
  -3   9   3        192.19        192.01        52.34 o
  -2   9   3         42.39          4.36        47.41 o
  -1   9   3         78.35        104.53        46.47 o
   0   9   3        613.92        691.80        53.41 o
   1   9   3        791.45        713.65        53.21 o
   2   9   3         85.87        121.39        44.47 o
   3   9   3         50.04         23.40        29.62 o
   4   9   3        215.09        216.46        31.55 o
   5   9   3         54.86         67.65        31.64 o
   6   9   3        532.05        542.25        39.86 o
   7   9   3       1098.66        996.33       146.45 o
   8   9   3        127.27         57.08        67.83 o
   9   9   3         99.19        133.34        74.20 o
  10   9   3        376.86        364.02        86.20 o
  11   9   3         70.67        116.97        83.96 o
  -7  10   3        171.82        176.05        57.52 o
  -6  10   3          1.44        -45.34        55.15 o
  -5  10   3        770.51        694.40        44.66 o
  -4  10   3        193.38        154.40        57.70 o
  -3  10   3        159.39        135.31        56.91 o
  -2  10   3        131.18        187.07        56.10 o
  -1  10   3        229.58        243.24        56.14 o
   0  10   3        124.41        181.91        51.87 o
   1  10   3       1446.66       1596.54        87.49 o
   2  10   3        663.18        558.78        56.71 o
   3  10   3         22.98        -11.87        31.54 o
   4  10   3         55.79         98.82        34.32 o
   5  10   3        328.37        455.38        49.03 o
   6  10   3        394.31        357.89        41.88 o
   7  10   3        822.57        678.40        47.18 o
   8  10   3         83.95         47.75        55.46 o
   9  10   3         20.01        100.00        78.18 o
  10  10   3         43.59         88.19        84.81 o
  11  10   3        100.72        168.99        94.20 o
  -7  11   3        253.17        235.01        68.20 o
  -6  11   3         37.71         17.65        61.90 o
  -5  11   3         47.62         -1.85        59.56 o
  -4  11   3        240.69        241.78        63.42 o
  -3  11   3        237.95        254.18        61.27 o
  -2  11   3        545.17        518.30        65.47 o
  -1  11   3        960.58        901.26        69.96 o
   0  11   3         40.76         16.43        55.40 o
   1  11   3        161.65        168.99        57.60 o
   2  11   3          4.15        -23.09        53.01 o
   3  11   3        321.52        284.71        57.76 o
   4  11   3        286.71        261.01        79.42 o
   5  11   3       1533.51       1628.92        78.32 o
   6  11   3        110.71        107.04        55.62 o
   7  11   3         50.11        -22.99        43.40 o
   8  11   3         40.68        -59.73        76.76 o
   9  11   3         99.18         16.00        79.67 o
  10  11   3        283.63        310.54        90.08 o
  -6  12   3         13.79         35.39        68.32 o
  -5  12   3          5.44        -63.47        65.04 o
  -4  12   3        367.55        320.12        69.92 o
  -3  12   3        245.90        255.94        67.47 o
  -2  12   3        212.36        101.57        65.62 o
  -1  12   3         30.54        -41.43        63.41 o
   0  12   3         24.62         43.13        63.13 o
   1  12   3         83.45         25.43        63.32 o
   2  12   3        657.03        637.56        70.39 o
   3  12   3        315.12        383.51        66.78 o
   4  12   3         87.67        110.95        61.99 o
   5  12   3        805.30       1216.54        97.73 o
   6  12   3         80.52        229.93       196.64 o
   7  12   3         65.05         72.45        46.61 o
   8  12   3        283.34        104.99       177.95 o
   9  12   3        134.59         83.36        86.67 o
  -5  13   3         25.25         22.65        71.23 o
  -4  13   3        141.99         98.44        74.55 o
  -3  13   3         27.50         17.69        72.44 o
  -2  13   3          3.96        -31.02        70.75 o
  -1  13   3        194.13        220.36        74.73 o
   0  13   3        399.96        467.71        78.31 o
   1  13   3         65.76        -30.40        70.37 o
   2  13   3        556.44        555.02        77.34 o
   3  13   3        256.73        334.73        72.63 o
   4  13   3         63.03         61.73        68.27 o
   5  13   3          3.83         50.28        66.77 o
   6  13   3         19.74         64.32        63.40 o
   7  13   3          5.79        101.72       166.38 o
   8  13   3        106.00         58.39        52.07 o
  -3  14   3         17.81         30.20        85.22 o
  -2  14   3         98.57        124.65        79.70 o
  -1  14   3         76.60         89.29        79.74 o
   0  14   3        441.56        414.31        83.43 o
   1  14   3        117.76        199.06        81.24 o
   2  14   3          1.50         -8.82        76.13 o
   3  14   3          5.13          6.09        76.56 o
   4  14   3         63.69         85.93        75.24 o
   5  14   3         73.10        126.90        73.84 o
   6  14   3        352.11        557.69        77.20 o
   7  14   3        164.98        237.06       168.81 o
   3  15   3         48.24        120.12       103.67 o
   4  15   3        228.75        217.93        96.98 o
   5  15   3         37.29         46.24        89.02 o
  -6 -13   4          7.73         -2.23        81.53 o
  -5 -13   4         36.93         52.72        75.91 o
  -4 -13   4        209.78        138.31        78.81 o
  -3 -13   4         24.90         58.64        75.84 o
  -2 -13   4        131.54        339.83        80.29 o
  -1 -13   4          7.10        -74.78        74.78 o
   0 -13   4          2.78         26.84        76.08 o
   1 -13   4        135.42         80.23        78.58 o
   2 -13   4        228.81        270.46        79.55 o
   3 -13   4          7.02         38.51        75.84 o
  -8 -12   4          4.22         13.38        77.26 o
  -7 -12   4          1.26         33.21        78.82 o
  -6 -12   4          7.07         27.46        75.65 o
  -5 -12   4         48.99         43.58        69.89 o
  -4 -12   4        232.22        253.60        71.95 o
  -3 -12   4         15.01         17.40        69.38 o
  -2 -12   4          3.35        -65.69        69.35 o
  -1 -12   4          0.72        -49.44        68.97 o
   0 -12   4         18.80         32.67        71.24 o
   1 -12   4          4.41         60.07        70.64 o
   2 -12   4        337.01        307.39        74.83 o
   3 -12   4         28.57         93.31        72.10 o
   4 -12   4          0.11        -69.90        69.90 o
   5 -12   4         60.02         36.06        72.80 o
  -8 -11   4          8.67         56.68        70.73 o
  -7 -11   4        112.70        107.54        71.27 o
  -6 -11   4        382.02        411.53        75.58 o
  -5 -11   4          0.37        -43.74        64.40 o
  -4 -11   4         65.32         55.61        65.13 o
  -3 -11   4         42.15         99.00        64.16 o
  -2 -11   4          1.10         38.23        64.14 o
  -1 -11   4        175.98        207.81        65.35 o
   0 -11   4        582.78        678.65        72.17 o
   1 -11   4        142.71        154.44        66.32 o
   2 -11   4          1.06        -20.27        62.99 o
   3 -11   4         10.34        -32.91        64.30 o
   4 -11   4          5.12         58.76        49.70 o
   5 -11   4        128.67        151.39        51.64 o
   6 -11   4        408.40        496.59        57.87 o
 -10 -10   4         94.74        212.66       184.00 o
  -9 -10   4        159.92        132.18        85.55 o
  -8 -10   4        161.30        294.10        67.65 o
  -7 -10   4        145.59        181.75        65.43 o
  -6 -10   4        129.81         88.01        63.63 o
  -5 -10   4          1.31         -2.53        58.82 o
  -4 -10   4        387.79        465.86        66.01 o
  -3 -10   4        801.26        849.47        68.69 o
  -2 -10   4        494.19        554.90        65.15 o
  -1 -10   4        203.16        182.22        59.33 o
   0 -10   4        839.47       1019.20        94.03 o
   1 -10   4        125.40         57.46        58.45 o
   2 -10   4         30.59        -23.67        57.16 o
   3 -10   4        318.77        370.81        48.85 o
   4 -10   4          6.52         13.35        45.59 o
   5 -10   4        108.48         72.33        47.89 o
   6 -10   4        164.92        137.97        51.54 o
   7 -10   4          0.61        -29.48        85.82 o
 -10  -9   4          1.84        -12.77        90.99 o
  -9  -9   4        376.81        368.79        64.25 o
  -8  -9   4        195.20        353.37        61.17 o
  -7  -9   4        118.91        152.79        59.18 o
  -6  -9   4         45.45         96.83        59.14 o
  -5  -9   4        530.64        568.69        61.83 o
  -4  -9   4        104.80        123.18        53.00 o
  -3  -9   4        802.25        752.77        61.49 o
  -2  -9   4       1320.99       1463.45        88.96 o
  -1  -9   4        141.37        133.86        51.77 o
   0  -9   4        661.04        610.11        59.28 o
   1  -9   4       1200.88       1322.94        89.06 o
   2  -9   4        711.57        763.54        62.35 o
   3  -9   4        686.51        764.72        48.03 o
   4  -9   4        734.22        708.27        49.17 o
   5  -9   4         18.30          1.01        44.77 o
   6  -9   4         65.68         71.10        46.43 o
   7  -9   4         33.11        -23.13        82.75 o
   8  -9   4         54.91        -87.59        87.59 o
 -11  -8   4        536.05        370.64        95.88 o
 -10  -8   4        251.97        213.12        87.18 o
  -9  -8   4        181.52        154.95        50.82 o
  -8  -8   4         23.36        148.86        53.88 o
  -7  -8   4        145.48        286.54        55.67 o
  -6  -8   4        507.71        649.87        59.82 o
  -5  -8   4       1878.02       2043.34        91.70 o
  -4  -8   4         66.56         70.71        47.69 o
  -3  -8   4        784.46        731.95        55.47 o
  -2  -8   4         62.85         15.29        45.09 o
  -1  -8   4        286.95        285.73        47.55 o
   0  -8   4         94.95         78.01        45.26 o
   1  -8   4       1062.08       1217.10        79.69 o
   2  -8   4       1883.95       1971.61        65.65 o
   3  -8   4        288.66        263.87        38.96 o
   4  -8   4        196.87        207.87        40.70 o
   5  -8   4        126.75        125.27        42.01 o
   6  -8   4        284.85        307.73        45.99 o
   7  -8   4        615.67        495.65        51.78 o
   8  -8   4         28.99        -42.23        85.40 o
   9  -8   4          9.70         -1.84        89.71 o
 -12  -7   4          0.99        -71.25        99.70 o
 -11  -7   4        272.35        301.59        92.22 o
 -10  -7   4         34.03         -6.91        80.92 o
  -9  -7   4        110.74         60.74        79.16 o
  -8  -7   4        614.10        653.37        56.54 o
  -7  -7   4        601.19        904.44        77.93 o
  -6  -7   4        213.09        186.32        47.48 o
  -5  -7   4       1306.92       1363.78        77.99 o
  -4  -7   4         97.42        118.21        44.09 o
  -3  -7   4         46.68         32.99        40.14 o
  -2  -7   4        935.25        900.77        67.53 o
  -1  -7   4         68.79         67.31        38.96 o
   0  -7   4         48.05         74.72        39.92 o
   1  -7   4       1353.34       1391.53       114.45 o
   2  -7   4        428.18        410.89        35.32 o
   3  -7   4        131.69        100.32        49.02 o
   4  -7   4         29.90         36.30        35.42 o
   5  -7   4        712.66        797.76        53.44 o
   6  -7   4          0.55        -38.48        38.48 o
   7  -7   4        627.81        642.35       117.63 o
   8  -7   4        394.15        312.01        86.29 o
   9  -7   4          0.63        -13.35        86.00 o
  10  -7   4          1.49        -91.11        91.11 o
 -12  -6   4         27.22         93.69        89.51 o
 -11  -6   4         82.60        127.85        84.28 o
 -10  -6   4        243.31        304.50        81.16 o
  -9  -6   4        314.85        280.43        74.60 o
  -8  -6   4        312.09        413.96        69.31 o
  -7  -6   4       2171.41       2375.77        84.61 o
  -6  -6   4        221.12        247.36        43.03 o
  -5  -6   4         16.86         59.14        39.71 o
  -4  -6   4       1292.29       1097.25        67.77 o
  -3  -6   4          0.54         -2.81        36.05 o
  -2  -6   4        728.26        706.02        59.14 o
  -1  -6   4       1778.67       1627.35        66.12 o
   0  -6   4         35.76         55.86        36.00 o
   1  -6   4         46.81         25.95        27.45 o
   2  -6   4        444.23        568.61        64.00 o
   3  -6   4        216.97        200.05        31.56 o
   4  -6   4        682.36        586.28        67.11 o
   5  -6   4        650.87        695.25        40.35 o
   6  -6   4         61.19         36.39        36.18 o
   7  -6   4          5.90          5.31        69.95 o
   8  -6   4        184.92        151.33        78.13 o
   9  -6   4         42.11         27.22        80.63 o
  10  -6   4         26.60        -33.02        82.53 o
  11  -6   4        240.24        194.52       119.42 o
 -12  -5   4         29.11         25.27        88.21 o
 -11  -5   4         93.23         38.35        82.16 o
 -10  -5   4        665.62        727.93        85.09 o
  -9  -5   4       1098.17        951.03        81.09 o
  -8  -5   4         77.75         30.74        62.39 o
  -7  -5   4        287.98        302.55        42.57 o
  -6  -5   4        106.30        143.79        39.14 o
  -5  -5   4         76.08        149.01        27.16 o
  -4  -5   4       2308.79       2068.92        48.71 o
  -3  -5   4       1830.28       1728.15        43.47 o
  -2  -5   4         39.25          8.60        31.62 o
  -1  -5   4        236.23        176.30        33.26 o
   0  -5   4        224.17        269.02        35.06 o
   1  -5   4        262.76        240.12        27.04 o
   2  -5   4       1161.14       1144.07        46.32 o
   3  -5   4        424.96        425.82        31.02 o
   4  -5   4       1036.81        990.14        49.89 o
   5  -5   4       1308.79       1393.74        54.64 o
   6  -5   4        739.70        836.36        71.34 o
   7  -5   4         73.74        110.75        66.41 o
   8  -5   4       1300.20       1575.89       120.54 o
   9  -5   4        400.34        304.29        80.30 o
  10  -5   4         95.30         83.89        81.68 o
  11  -5   4        359.73        333.58        92.11 o
 -12  -4   4        818.67        779.28        96.77 o
 -11  -4   4        154.09        217.21        79.59 o
 -10  -4   4         86.36        129.35        73.75 o
  -9  -4   4          5.32        -25.65        63.53 o
  -8  -4   4         75.56         53.87        59.25 o
  -7  -4   4       1018.14       1128.75        45.26 o
  -6  -4   4       1313.09       1489.29        72.72 o
  -5  -4   4        963.42        970.26        45.38 o
  -4  -4   4        440.71        441.04        27.02 o
  -3  -4   4       1609.37       1523.27        41.01 o
  -2  -4   4         61.92         52.96        30.13 o
  -1  -4   4        254.29        191.09        31.96 o
   0  -4   4        756.10        703.89        38.53 o
   1  -4   4        753.89        765.60        39.43 o
   2  -4   4       1411.02       1227.35        42.98 o
   3  -4   4        685.18        661.38        36.58 o
   4  -4   4        197.95        192.27        26.85 o
   5  -4   4         76.67        116.45        49.77 o
   6  -4   4       1133.24       1182.57        95.28 o
   7  -4   4         73.18         48.97        62.90 o
   8  -4   4       1067.27       1086.65        83.22 o
   9  -4   4        213.08        157.31        76.16 o
  10  -4   4          1.41        -76.34        76.34 o
  11  -4   4         33.39         41.91        85.09 o
 -12  -3   4        530.82        391.54        87.99 o
 -11  -3   4        204.04        232.03        82.25 o
 -10  -3   4          1.21         -8.25        69.15 o
  -9  -3   4        643.53        653.64        72.19 o
  -8  -3   4        728.98        712.21        47.72 o
  -7  -3   4        673.29        723.33        43.45 o
  -6  -3   4       3961.14       3829.25        54.64 o
  -5  -3   4        695.39        650.92        76.80 o
  -4  -3   4        727.33        897.76        39.82 o
  -3  -3   4        112.97        107.80        21.83 o
  -2  -3   4       2434.90       2292.34        42.88 o
  -1  -3   4         88.68         97.39        27.41 o
   0  -3   4       2393.11       2191.21        53.95 o
   1  -3   4       3328.31       3474.67        54.31 o
   2  -3   4         62.78         85.55        22.36 o
   3  -3   4         97.61         94.40        23.57 o
   4  -3   4         96.50         83.80        24.01 o
   5  -3   4        768.22        814.12        79.20 o
   6  -3   4       2117.67       2287.93        97.21 o
   7  -3   4        464.70        521.71        64.40 o
   8  -3   4          4.67         27.97        64.23 o
   9  -3   4         11.43         -5.07        71.06 o
  10  -3   4        130.47        174.42        80.78 o
  11  -3   4        101.45         61.66        83.51 o
  12  -3   4        782.75        782.96        99.65 o
 -13  -2   4         12.96        128.73        89.16 o
 -12  -2   4          7.31        103.28        81.90 o
 -11  -2   4         42.70         86.05        76.01 o
 -10  -2   4        197.78        155.21        70.87 o
  -9  -2   4        762.48        784.58        59.36 o
  -8  -2   4        634.06        612.06        45.31 o
  -7  -2   4         63.99         37.52        34.38 o
  -6  -2   4        356.17        352.75        34.45 o
  -5  -2   4        281.64        308.72        22.64 o
  -4  -2   4        159.45        167.57        23.62 o
  -3  -2   4       5555.46       5286.51        68.00 o
  -2  -2   4       1754.51       1651.91        31.23 o
  -1  -2   4          3.33         21.70        12.93 o
   0  -2   4        356.19        353.19        19.01 o
   1  -2   4        417.96        360.74        23.13 o
   2  -2   4       2013.67       1925.31        52.41 o
   3  -2   4        396.76        321.44        17.14 o
   4  -2   4       2445.85       2351.74        79.68 o
   5  -2   4         64.34         55.60        43.46 o
   6  -2   4        671.12        696.60        56.08 o
   7  -2   4        190.52        168.78        52.72 o
   8  -2   4         85.27         53.32        58.65 o
   9  -2   4        376.53        304.44        69.57 o
  10  -2   4       1208.28       1132.82        89.99 o
  11  -2   4         13.81        -42.69        76.05 o
  12  -2   4        187.20        174.31        85.25 o
 -12  -1   4         55.41        137.03        82.44 o
 -11  -1   4        603.05        652.15        83.86 o
 -10  -1   4        365.07        381.16        51.71 o
  -9  -1   4        429.20        422.51        47.45 o
  -8  -1   4        146.08        160.22        53.49 o
  -7  -1   4        796.87        713.26        40.87 o
  -6  -1   4        268.24        251.03        32.24 o
  -5  -1   4       5787.23       6039.39        64.38 o
  -4  -1   4       3983.46       4051.44        49.40 o
  -3  -1   4        955.23        907.48        36.80 o
  -2  -1   4       3476.65       3441.75        50.36 o
  -1  -1   4        241.16        206.16        12.34 o
   0  -1   4        581.26        620.81        17.99 o
   1  -1   4       3260.93       3246.15        27.11 o
   2  -1   4       4269.89       4072.58        50.31 o
   3  -1   4       1064.51       1035.84        25.98 o
   4  -1   4       2431.80       2307.10        74.44 o
   5  -1   4         91.04         87.59        39.98 o
   6  -1   4         60.67         42.78        42.60 o
   7  -1   4        852.96        862.09        62.16 o
   8  -1   4        397.06        360.58        60.08 o
   9  -1   4        364.90        313.85        64.99 o
  10  -1   4        541.55        585.40        76.59 o
  11  -1   4        152.41        185.40        76.97 o
  12  -1   4         17.81          7.60        80.79 o
 -12   0   4        141.44        209.34        78.96 o
 -11   0   4        144.89        142.49        72.18 o
 -10   0   4        724.56        820.34        55.83 o
  -9   0   4         55.97         44.07        42.47 o
  -8   0   4        295.73        304.42        40.33 o
  -7   0   4       3095.91       3025.03        68.86 o
  -6   0   4        536.66        522.44        35.68 o
  -5   0   4       4179.99       4087.71        65.61 o
  -4   0   4       1555.02       1516.40        42.21 o
  -3   0   4          6.02         26.76        21.11 o
  -2   0   4        261.69        265.69        17.41 o
  -1   0   4         32.74         45.36        13.78 o
   0   0   4        135.88        139.85        13.61 o
   1   0   4        123.30        140.98        11.00 o
   2   0   4        185.43        177.89        12.34 o
   3   0   4        459.22        466.77        39.05 o
   4   0   4       1331.67       1263.40        63.25 o
   5   0   4        537.39        535.58        46.40 o
   6   0   4        126.10        170.47        43.38 o
   7   0   4       1835.22       1753.21        85.59 o
   8   0   4        589.02        604.69        60.79 o
   9   0   4         26.42        -24.12        56.15 o
  10   0   4         78.51         81.05        66.28 o
  11   0   4         22.22         49.31        72.02 o
  12   0   4         43.83         21.31        78.15 o
  13   0   4        459.17        565.20       121.24 o
 -12   1   4         73.29         12.87        83.75 o
 -11   1   4          5.28         67.45        67.33 o
 -10   1   4        568.93        474.96        51.59 o
  -9   1   4        432.80        427.09        46.03 o
  -8   1   4       1096.68       1201.73        62.73 o
  -7   1   4       2429.63       2506.71        64.56 o
  -6   1   4       2806.06       2767.80        91.79 o
  -5   1   4        657.45        687.59        49.29 o
  -4   1   4        120.20         83.21        35.01 o
  -3   1   4        360.93        316.21        36.43 o
  -2   1   4       1786.57       1804.64        32.32 o
  -1   1   4         41.25         27.75        16.29 o
   0   1   4       1587.99       1599.95        26.08 o
   1   1   4        620.29        640.63        22.30 o
   2   1   4        469.50        583.16        25.35 o
   3   1   4        550.41        575.64        53.99 o
   4   1   4         82.65        126.89        36.35 o
   5   1   4       5569.63       5423.47       111.34 o
   6   1   4        214.47        181.86        45.12 o
   7   1   4       1332.26       1324.30        83.71 o
   8   1   4         68.43         67.96        53.76 o
   9   1   4         69.39        134.11        59.76 o
  10   1   4        256.56        220.66        67.54 o
  11   1   4       1420.37       1352.12       117.88 o
  12   1   4        459.20        463.46        84.19 o
  13   1   4         22.68         28.01        82.86 o
 -11   2   4          1.20        -24.70        48.35 o
 -10   2   4        119.01        155.69        46.71 o
  -9   2   4        402.56        455.57        44.61 o
  -8   2   4        107.40        107.01        37.21 o
  -7   2   4        838.99        853.34        62.66 o
  -6   2   4        813.55        779.86        75.99 o
  -5   2   4        166.56        158.77        41.96 o
  -4   2   4        219.57        195.09        37.85 o
  -3   2   4       2701.99       2650.32        73.94 o
  -2   2   4          9.87         24.20        31.35 o
  -1   2   4       1724.43       1997.23        96.04 o
   0   2   4       2132.90       2370.72        41.17 o
   1   2   4      24080.43      24678.34       194.64 o
   2   2   4       3735.08       3417.81        49.37 o
   3   2   4        305.29        239.23        38.03 o
   4   2   4        859.83       1019.45        61.10 o
   5   2   4       3812.30       3727.17        91.68 o
   6   2   4        345.30        266.42        45.27 o
   7   2   4         34.69         78.30        46.36 o
   8   2   4        579.68        581.83        62.05 o
   9   2   4        634.19        675.97        69.50 o
  10   2   4         60.10         45.03        66.52 o
  11   2   4        951.29        864.12        86.66 o
  12   2   4        371.39        220.41        80.75 o
  13   2   4          7.78         57.58        82.29 o
 -11   3   4        224.16        335.60        80.59 o
 -10   3   4        528.62        491.97        50.43 o
  -9   3   4        224.71        205.62        42.69 o
  -8   3   4        618.49        530.82        65.82 o
  -7   3   4        272.26        241.33        54.26 o
  -6   3   4        426.70        467.54        51.90 o
  -5   3   4       1796.76       1992.54        79.81 o
  -4   3   4         55.94        150.97        38.13 o
  -3   3   4        623.41        564.79        42.05 o
  -2   3   4       2562.45       2542.21        69.63 o
  -1   3   4        813.11        864.95        60.44 o
   0   3   4        376.59        430.15        26.30 o
   1   3   4         83.34        120.75        32.60 o
   2   3   4        532.25        491.54        32.51 o
   3   3   4       1770.79       1539.10        58.27 o
   4   3   4        201.25        221.16        37.62 o
   5   3   4        153.54        170.75        40.07 o
   6   3   4       1355.06       1415.30        76.57 o
   7   3   4       1430.03       1287.24        80.62 o
   8   3   4       1387.99       1433.68        94.35 o
   9   3   4       1166.19       1112.45       101.58 o
  10   3   4          4.12          7.57        65.94 o
  11   3   4         93.19         26.66        74.65 o
  12   3   4         99.99         81.79        81.17 o
  13   3   4        123.87         77.07        87.89 o
 -11   4   4        450.58        528.60        82.82 o
 -10   4   4         21.51        -19.10        68.63 o
  -9   4   4         18.30         79.03        41.61 o
  -8   4   4        232.94        244.15        62.64 o
  -7   4   4         60.47         39.75        52.42 o
  -6   4   4       2385.43       2373.82        90.63 o
  -5   4   4       1077.39        998.79        71.13 o
  -4   4   4        700.45        802.40        64.38 o
  -3   4   4        516.78        604.58        43.64 o
  -2   4   4         68.06         91.69        33.38 o
  -1   4   4         81.41        155.16        37.32 o
   0   4   4       1482.71       1464.70        61.04 o
   1   4   4       3276.90       3298.29        78.17 o
   2   4   4         27.72         49.11        37.58 o
   3   4   4        432.33        456.97        27.66 o
   4   4   4        305.90        351.61        38.54 o
   5   4   4        481.09        506.62        44.17 o
   6   4   4       4164.58       3779.38        98.88 o
   7   4   4       3939.30       3582.56       106.99 o
   8   4   4        245.02        273.33        57.17 o
   9   4   4        133.20        171.76        61.46 o
  10   4   4          3.25        -23.46        66.61 o
  11   4   4        412.60        350.40        78.93 o
  12   4   4        562.89        538.97        90.61 o
  13   4   4        387.36        382.80       100.64 o
 -11   5   4        232.44        254.07        77.08 o
 -10   5   4          1.44         38.33        68.65 o
  -9   5   4          1.82         59.78        64.36 o
  -8   5   4        298.21        334.19        64.35 o
  -7   5   4         91.12         78.77        54.14 o
  -6   5   4        489.05        432.30        53.51 o
  -5   5   4        670.31        694.94        52.41 o
  -4   5   4        252.37        267.30        42.29 o
  -3   5   4        330.89        442.71        42.67 o
  -2   5   4       2623.94       2416.60        72.58 o
  -1   5   4        677.04        729.43        62.38 o
   0   5   4       1729.83       1767.60        66.39 o
   1   5   4       2564.05       2621.94        73.43 o
   2   5   4        389.09        430.37        26.01 o
   3   5   4        470.13        491.53        60.08 o
   4   5   4        617.69        556.13        41.85 o
   5   5   4       1872.42       1878.01        75.50 o
   6   5   4       1098.08       1070.13        76.49 o
   7   5   4       1371.23       1401.16        88.26 o
   8   5   4         49.62         70.16        54.65 o
   9   5   4        290.85        228.21        64.89 o
  10   5   4        227.04        241.01        70.68 o
  11   5   4         23.04         12.22        75.36 o
  12   5   4        295.55        202.36        86.15 o
 -10   6   4        158.83        183.99        71.57 o
  -9   6   4         11.05        -27.85        63.54 o
  -8   6   4         11.84         32.55        60.50 o
  -7   6   4          1.94        -34.87        52.85 o
  -6   6   4         79.27        121.64        49.88 o
  -5   6   4         54.67         72.17        45.79 o
  -4   6   4        993.38       1078.55        71.57 o
  -3   6   4        313.88        377.93        42.43 o
  -2   6   4       2842.16       2823.56        79.25 o
  -1   6   4       1553.14       1664.89        69.66 o
   0   6   4         77.94        134.36        37.89 o
   1   6   4         41.80        144.96        36.59 o
   2   6   4        214.85        242.84        36.69 o
   3   6   4        153.96        173.42        26.27 o
   4   6   4       3168.44       2709.04        79.91 o
   5   6   4       2961.27       2808.43        54.89 o
   6   6   4        157.59        174.63        47.03 o
   7   6   4         50.44         11.72        51.84 o
   8   6   4         62.73         85.58        57.99 o
   9   6   4        103.54        175.25        64.07 o
  10   6   4        259.18        234.40        74.48 o
  11   6   4       1054.99        993.44        91.28 o
  12   6   4        138.93        141.58        83.04 o
 -10   7   4        522.89        416.22        73.95 o
  -9   7   4         57.29         89.58        65.14 o
  -8   7   4          7.80          3.08        59.13 o
  -7   7   4         17.27        -35.06        35.06 o
  -6   7   4         10.84         44.03        34.63 o
  -5   7   4        136.32        204.81        49.09 o
  -4   7   4        969.04       1039.84        74.45 o
  -3   7   4        110.25        141.15        39.77 o
  -2   7   4        236.21        207.55        40.87 o
  -1   7   4         24.08         81.42        38.29 o
   0   7   4        417.22        394.08        42.67 o
   1   7   4       4531.72       4218.83        92.44 o
   2   7   4       6143.77       5757.98       110.16 o
   3   7   4          4.66        -24.77        25.76 o
   4   7   4       1398.51       1282.15        39.31 o
   5   7   4        130.72        109.02        27.84 o
   6   7   4        137.51        152.83        50.77 o
   7   7   4        502.84        565.81        61.30 o
   8   7   4        722.19        803.14        72.12 o
   9   7   4        209.56        261.88        68.80 o
  10   7   4         86.80         31.92        70.50 o
  11   7   4         86.59         53.09        80.14 o
  12   7   4          3.66        -81.64        81.64 o
 -10   8   4        139.49        126.85        80.64 o
  -9   8   4          2.18         63.62        64.67 o
  -8   8   4         57.35         69.89        61.31 o
  -7   8   4         19.17         24.70        37.06 o
  -6   8   4        986.82        989.10        59.31 o
  -5   8   4         33.34         78.87        33.98 o
  -4   8   4        473.14        395.63        35.45 o
  -3   8   4         21.83         63.70        31.15 o
  -2   8   4          3.75        -20.31        42.78 o
  -1   8   4        420.66        487.27        32.61 o
   0   8   4       2224.38       2425.92        70.94 o
   1   8   4          0.84         20.99        41.37 o
   2   8   4       1719.52       1864.94        78.96 o
   3   8   4         37.56          9.72        31.93 o
   4   8   4         28.42         39.04        23.70 o
   5   8   4       1776.39       1607.55        46.06 o
   6   8   4        518.90        505.62        36.44 o
   7   8   4        396.26        386.56        67.68 o
   8   8   4        433.46        402.96        69.53 o
   9   8   4         12.65         75.14        71.10 o
  10   8   4         35.73         67.21        74.60 o
  11   8   4        248.65        216.91        80.39 o
  12   8   4        144.51         90.64        87.90 o
  -7   9   4        176.72        179.59        40.75 o
  -6   9   4       1785.40       1743.83        65.99 o
  -5   9   4          0.22        -34.19        34.19 o
  -4   9   4        188.69        215.96        34.89 o
  -3   9   4        345.19        380.76        39.58 o
  -2   9   4        241.91        380.14        54.05 o
  -1   9   4        872.84        923.43        53.11 o
   0   9   4        752.46        609.22        54.27 o
   1   9   4        147.55        160.05        31.15 o
   2   9   4          1.10        -23.44        29.10 o
   3   9   4        175.04        157.07        61.28 o
   4   9   4        126.54        114.73        32.41 o
   5   9   4       1300.18       1211.80        47.11 o
   6   9   4       2855.48       2719.42        67.19 o
   7   9   4        109.73        119.17        38.15 o
   8   9   4         10.92         68.60        65.45 o
   9   9   4        248.62        251.39        75.96 o
  10   9   4          2.69        -74.58        74.58 o
  11   9   4        355.67        396.58        87.04 o
  -7  10   4         59.30         55.57        58.96 o
  -6  10   4        130.23        105.56        59.73 o
  -5  10   4          4.09         -9.52        58.38 o
  -4  10   4         31.47         41.59        58.12 o
  -3  10   4       1020.36       1108.66        58.68 o
  -2  10   4         82.09        158.84        56.65 o
  -1  10   4         74.40         80.76        54.09 o
   0  10   4          0.84         79.02        52.45 o
   1  10   4         85.15         64.85        33.17 o
   2  10   4        517.76        457.69       101.54 o
   3  10   4        349.10        303.82        58.19 o
   4  10   4        851.44        888.73        94.34 o
   5  10   4          6.52          9.95        36.21 o
   6  10   4        679.60        616.65        36.49 o
   7  10   4         34.47         35.02        73.58 o
   8  10   4          2.59         37.67        74.53 o
   9  10   4        440.85        598.36        84.81 o
  10  10   4        244.13        338.42        88.77 o
  11  10   4         40.52          3.56        87.33 o
  -7  11   4          1.00        -60.76        60.76 o
  -6  11   4         93.46        109.68        63.93 o
  -5  11   4        747.02        755.56        71.40 o
  -4  11   4        107.15         80.11        64.62 o
  -3  11   4        280.51        310.41        66.73 o
  -2  11   4         19.41         47.20        62.77 o
  -1  11   4          0.20        -59.26        59.26 o
   0  11   4        649.80        664.78        68.90 o
   1  11   4        677.88        723.74        67.90 o
   2  11   4        122.88        104.47        58.24 o
   3  11   4        234.61        166.25       105.12 o
   4  11   4        616.25        548.86        71.37 o
   5  11   4         72.69         73.71        86.20 o
   6  11   4         57.87         14.57        77.55 o
   7  11   4        354.92        299.35        37.69 o
   8  11   4         64.43         61.49        75.82 o
   9  11   4        105.72        254.77        83.62 o
  10  11   4        128.97        266.08        89.53 o
  -6  12   4         34.56         84.22        67.19 o
  -5  12   4        515.28        420.57        71.72 o
  -4  12   4         22.22         34.68        65.39 o
  -3  12   4         24.78        -32.79        65.29 o
  -2  12   4        443.61        466.99        72.71 o
  -1  12   4        211.56        247.16        68.46 o
   0  12   4        364.06        308.98        69.09 o
   1  12   4        971.19       1122.79       103.52 o
   2  12   4        144.19         31.43        62.89 o
   3  12   4        105.91         57.98        61.85 o
   4  12   4          7.98        -33.26        84.19 o
   5  12   4        304.03        310.56        54.34 o
   6  12   4         64.11         57.61        59.73 o
   7  12   4       1113.95        904.12        44.59 o
   8  12   4        113.89         53.44        48.76 o
   9  12   4         14.98          8.24        52.94 o
  -4  13   4         14.67        -21.04        70.80 o
  -3  13   4          4.09        -70.15        70.15 o
  -2  13   4        389.37        485.26        78.66 o
  -1  13   4        453.28        455.76        76.72 o
   0  13   4         18.35         -7.60        71.26 o
   1  13   4         96.09        134.94        72.09 o
   2  13   4         35.21        131.76        71.25 o
   3  13   4         75.30         94.02        69.62 o
   4  13   4        209.85        277.93        71.65 o
   5  13   4        850.81        873.02        77.60 o
   6  13   4         29.12         33.81       130.18 o
   7  13   4        380.89        371.19        51.83 o
   8  13   4          2.97        -90.04        90.04 o
   9  13   4         52.84         88.29       110.70 o
  -2  14   4         69.26        127.10        82.61 o
  -1  14   4         55.83         75.93        79.94 o
   0  14   4         18.25        118.79        80.48 o
   1  14   4         30.66         -2.52        79.49 o
   2  14   4        332.87        408.38        82.44 o
   3  14   4        157.05        278.73        80.96 o
   4  14   4         14.51        -73.67        73.67 o
   5  14   4        221.85        249.03        75.55 o
   6  14   4         57.20         43.50       136.14 o
   7  14   4         45.90        188.04        81.63 o
   4  15   4         13.73        134.21        98.05 o
  -5 -13   5         56.62         10.47        82.90 o
  -4 -13   5          2.04        -74.40        77.51 o
  -3 -13   5          8.78         45.29        76.14 o
  -2 -13   5         35.77        -13.63        75.15 o
  -1 -13   5          3.82        -15.53        74.99 o
   0 -13   5        135.20        163.35        78.67 o
   1 -13   5         85.35         83.10        77.90 o
   2 -13   5          1.85        -43.00        89.90 o
  -7 -12   5         61.02         27.56        78.18 o
  -6 -12   5          0.26        -66.54        77.20 o
  -5 -12   5        102.35         28.27        76.81 o
  -4 -12   5          0.03        -55.28        71.37 o
  -3 -12   5         16.48        -22.11        68.96 o
  -2 -12   5        407.46        493.02        76.00 o
  -1 -12   5         36.42         28.50        69.20 o
   0 -12   5        194.00        204.41        74.19 o
   1 -12   5          4.92        -22.03        70.51 o
   2 -12   5         34.82         90.13        71.37 o
   3 -12   5         57.11        134.09        74.09 o
   4 -12   5        211.84        152.51        73.36 o
  -8 -11   5        114.45        212.24        76.83 o
  -7 -11   5         86.50        126.99        76.03 o
  -6 -11   5          0.05         -6.79        72.84 o
  -5 -11   5         98.93        118.77        72.55 o
  -4 -11   5        174.39        269.09        70.58 o
  -3 -11   5          2.59        -63.02        63.02 o
  -2 -11   5        319.51        328.59        68.59 o
  -1 -11   5        100.41        132.69        66.35 o
   0 -11   5         13.04         -1.21        64.03 o
   1 -11   5         10.69         56.56        65.27 o
   2 -11   5        419.34        556.17        73.95 o
   3 -11   5         23.41         26.96        67.25 o
   4 -11   5        405.36        417.14        55.05 o
   5 -11   5         21.44         45.73        51.69 o
   6 -11   5          0.10        -56.54        56.54 o
  -9 -10   5         68.59          8.69        88.14 o
  -8 -10   5          0.18         -7.54        67.72 o
  -7 -10   5          9.31          9.00        67.01 o
  -6 -10   5          3.76        -64.52        65.66 o
  -5 -10   5        509.49        580.25        74.15 o
  -4 -10   5       1051.05       1148.81       102.18 o
  -3 -10   5          0.70        -10.27        58.08 o
  -2 -10   5         27.02          3.93        58.31 o
  -1 -10   5         25.37         20.40        57.82 o
   0 -10   5          2.71        -29.59        58.21 o
   1 -10   5         80.29         61.90        60.71 o
   2 -10   5        594.50        641.72        69.68 o
   3 -10   5         67.03         58.81        46.27 o
   4 -10   5        153.09        178.78        48.56 o
   5 -10   5         37.17         20.14        48.92 o
   6 -10   5         89.53        143.14        95.56 o
   7 -10   5          1.21        -87.13        87.13 o
 -10  -9   5         15.06        -42.07        90.86 o
  -9  -9   5         14.85        102.51        58.82 o
  -8  -9   5         13.07        -10.65        63.27 o
  -7  -9   5        731.11        759.05        71.73 o
  -6  -9   5        603.37        616.47        67.96 o
  -5  -9   5         12.80         61.85        60.74 o
  -4  -9   5          9.74         23.63        58.45 o
  -3  -9   5          0.03         -2.32        54.30 o
  -2  -9   5          4.65        -51.59        51.59 o
  -1  -9   5        252.32        294.95        56.30 o
   0  -9   5        545.03        584.35        61.38 o
   1  -9   5         14.38         39.30        54.54 o
   2  -9   5        103.40         91.83        57.27 o
   3  -9   5         95.93         64.77        42.68 o
   4  -9   5          0.20        -43.49        43.49 o
   5  -9   5         64.70        127.06        47.23 o
   6  -9   5        320.40        451.27        50.61 o
   7  -9   5          0.38         -4.92        84.43 o
   8  -9   5        131.16        230.25        95.31 o
 -11  -8   5         18.38        -78.13        91.12 o
 -10  -8   5         34.44          6.48        86.53 o
  -9  -8   5        330.82        396.49        52.77 o
  -8  -8   5        458.44        458.61        61.02 o
  -7  -8   5        429.62        460.66        61.49 o
  -6  -8   5        684.64        732.97        64.54 o
  -5  -8   5         47.91        113.16        54.67 o
  -4  -8   5         22.99         60.81        52.74 o
  -3  -8   5        660.34        591.25        57.47 o
  -2  -8   5        841.49        784.15        56.83 o
  -1  -8   5        254.07        307.32        50.24 o
   0  -8   5       1478.54       1337.24        83.22 o
   1  -8   5        154.83        172.56        49.96 o
   2  -8   5        180.96        117.64        38.38 o
   3  -8   5        226.08        253.79        48.09 o
   4  -8   5        158.77        149.53        41.84 o
   5  -8   5        861.91        931.67        60.73 o
   6  -8   5        267.05        298.10        45.79 o
   7  -8   5         11.27        -20.85        85.32 o
   8  -8   5         41.08        -75.67        86.48 o
   9  -8   5          0.75         -1.20        93.39 o
 -11  -7   5         80.99          6.47        87.59 o
 -10  -7   5         59.19         89.01        84.95 o
  -9  -7   5        581.17        556.78        56.86 o
  -8  -7   5        240.27        373.97        43.95 o
  -7  -7   5          3.94         82.58        51.60 o
  -6  -7   5         12.27        110.34        49.09 o
  -5  -7   5        212.64        301.49        50.96 o
  -4  -7   5        120.04        138.89        48.75 o
  -3  -7   5       2365.53       2579.79        88.50 o
  -2  -7   5         97.29        146.98        43.11 o
  -1  -7   5        477.83        298.01        44.39 o
   0  -7   5        258.96        217.91        43.68 o
   1  -7   5         18.49          2.55        31.32 o
   2  -7   5          0.38         -7.69        33.06 o
   3  -7   5       1003.18       1038.89        59.95 o
   4  -7   5        395.14        411.42        40.26 o
   5  -7   5        784.46        780.23        46.32 o
   6  -7   5         22.03        -18.87        92.29 o
   7  -7   5         40.64         26.24        77.98 o
   8  -7   5         79.20         87.04        87.07 o
   9  -7   5        226.45        225.00        93.08 o
  10  -7   5        257.08        230.39       182.32 o
 -12  -6   5         30.38         25.01        88.33 o
 -11  -6   5       1014.99        948.16        98.76 o
 -10  -6   5        139.04        150.22        79.04 o
  -9  -6   5          7.46        -21.57        75.35 o
  -8  -6   5         37.05         77.43        38.98 o
  -7  -6   5         88.63        144.18        47.17 o
  -6  -6   5        728.23        941.05        77.16 o
  -5  -6   5       2086.05       2164.42        57.83 o
  -4  -6   5        207.03        169.36        28.62 o
  -3  -6   5        439.03        466.72        44.44 o
  -2  -6   5        165.15        162.29        39.45 o
  -1  -6   5         24.56         53.46        37.16 o
   0  -6   5        281.41        262.50        39.92 o
   1  -6   5       1372.72       1355.24        51.81 o
   2  -6   5        652.28        640.06        62.27 o
   3  -6   5       1146.64       1148.44        54.54 o
   4  -6   5        224.30        222.09        35.22 o
   5  -6   5         32.71         24.76        34.78 o
   6  -6   5        458.93        505.80        42.67 o
   7  -6   5       1088.36       1113.44        92.14 o
   8  -6   5         66.12         73.61        77.72 o
   9  -6   5        158.53        123.17        85.17 o
  10  -6   5         82.40         10.17        87.47 o
 -12  -5   5         15.25        -12.71        88.85 o
 -11  -5   5        169.33        153.60        85.37 o
 -10  -5   5         23.76         30.72        77.00 o
  -9  -5   5         10.67        -55.82        67.61 o
  -8  -5   5        353.58        349.68        39.68 o
  -7  -5   5       1308.38       1374.34        60.11 o
  -6  -5   5         39.53         53.47        55.62 o
  -5  -5   5       1712.92       1627.52        74.23 o
  -4  -5   5        177.47        190.40        27.78 o
  -3  -5   5         89.69        109.47        24.15 o
  -2  -5   5        602.87        626.68        57.27 o
  -1  -5   5        314.22        316.04        37.45 o
   0  -5   5         93.13         88.69        35.18 o
   1  -5   5       3024.18       2894.30        58.10 o
   2  -5   5         12.65         -0.31        26.62 o
   3  -5   5        303.75        269.81        30.59 o
   4  -5   5         44.19         20.22        31.05 o
   5  -5   5        161.19        114.03        33.41 o
   6  -5   5         99.04         88.40        35.60 o
   7  -5   5        877.15        826.61        79.95 o
   8  -5   5         50.40        118.35        73.64 o
   9  -5   5         20.64        -43.35        77.40 o
  10  -5   5        116.75        166.67        85.64 o
  11  -5   5         65.27        -61.77        89.63 o
 -12  -4   5          3.35         52.36        86.79 o
 -11  -4   5         72.31         54.21        79.91 o
 -10  -4   5        159.09        204.20        74.64 o
  -9  -4   5         23.51         91.70        66.48 o
  -8  -4   5        135.52        161.65        45.33 o
  -7  -4   5       1078.99       1181.75        81.49 o
  -6  -4   5        140.89        171.37        31.28 o
  -5  -4   5          5.87         27.37        27.16 o
  -4  -4   5        877.56        878.05        44.18 o
  -3  -4   5        380.47        390.74        26.37 o
  -2  -4   5       1075.50        977.13        37.64 o
  -1  -4   5       3246.41       2894.91        71.89 o
   0  -4   5        440.27        482.30        27.77 o
   1  -4   5        684.92        767.61        42.05 o
   2  -4   5        509.90        498.54        35.89 o
   3  -4   5        124.96        123.95        26.97 o
   4  -4   5       1398.62       1460.75        84.57 o
   5  -4   5       1360.22       1513.94        53.07 o
   6  -4   5        240.18        264.25        61.06 o
   7  -4   5        718.51        753.70        77.22 o
   8  -4   5         33.01         27.40        70.70 o
   9  -4   5         75.90          5.25        76.00 o
  10  -4   5        305.50        251.77        86.18 o
  11  -4   5        616.13        574.14        96.77 o
 -12  -3   5         48.50        124.86        86.09 o
 -11  -3   5         32.61         38.45        78.65 o
 -10  -3   5        724.40        700.51        79.58 o
  -9  -3   5         12.40         34.07        46.71 o
  -8  -3   5        493.51        559.35        47.48 o
  -7  -3   5         85.93         84.49        28.48 o
  -6  -3   5        502.02        543.57        28.97 o
  -5  -3   5         47.95         48.38        28.94 o
  -4  -3   5       1877.42       1616.91        47.27 o
  -3  -3   5       4334.92       4265.80        62.68 o
  -2  -3   5        306.57        290.43        23.36 o
  -1  -3   5        904.91        843.02        42.65 o
   0  -3   5        595.23        608.82        37.70 o
   1  -3   5       1037.89        986.22        40.34 o
   2  -3   5       4363.82       4014.24        60.75 o
   3  -3   5        452.56        428.68        28.09 o
   4  -3   5       1021.02        979.51        43.48 o
   5  -3   5       1546.43       1536.86        87.00 o
   6  -3   5        134.10        135.51        54.89 o
   7  -3   5        688.63        651.93        69.18 o
   8  -3   5        800.64        874.62        79.31 o
   9  -3   5         16.53        -66.42        71.62 o
  10  -3   5         79.81         37.75        76.84 o
  11  -3   5        323.17        375.72        88.91 o
  12  -3   5         89.75        342.70       149.06 o
 -12  -2   5        152.11        167.25        82.55 o
 -11  -2   5        130.66        172.60        77.74 o
 -10  -2   5       1155.30       1189.93        72.14 o
  -9  -2   5          1.36        -30.44        45.70 o
  -8  -2   5       2161.39       2218.35        74.96 o
  -7  -2   5        437.42        407.40        40.15 o
  -6  -2   5       4226.99       4209.08        58.73 o
  -5  -2   5          2.66          1.79        32.55 o
  -4  -2   5       4411.69       4333.23        65.27 o
  -3  -2   5        793.25        731.39        39.73 o
  -2  -2   5        686.24        714.29        36.44 o
  -1  -2   5         71.10         96.32        16.58 o
   0  -2   5        959.17        862.53        24.92 o
   1  -2   5        659.68        530.93        19.95 o
   2  -2   5        426.22        437.98        20.45 o
   3  -2   5       2102.81       2040.42        37.19 o
   4  -2   5         70.09         34.04        23.80 o
   5  -2   5          9.66         22.57        44.19 o
   6  -2   5        561.71        602.55        60.66 o
   7  -2   5         28.02         85.42        57.16 o
   8  -2   5        461.53        515.61        68.26 o
   9  -2   5        569.62        570.54        75.10 o
  10  -2   5         61.87         40.22        75.04 o
  11  -2   5        241.49        318.17        86.02 o
  12  -2   5        404.32        371.58        94.66 o
 -12  -1   5        272.56        220.01        81.87 o
 -11  -1   5         46.16        -36.81        73.55 o
 -10  -1   5        169.97        123.70        57.99 o
  -9  -1   5        287.74        286.86        59.78 o
  -8  -1   5         10.43        -17.55        39.21 o
  -7  -1   5        795.78        772.58        42.73 o
  -6  -1   5       3174.88       3273.65        51.67 o
  -5  -1   5        100.53         99.59        22.10 o
  -4  -1   5       1031.96       1043.07        43.33 o
  -3  -1   5        155.08        159.42        23.96 o
  -2  -1   5        268.79        273.17        23.31 o
  -1  -1   5        394.56        373.61        16.15 o
   0  -1   5       2797.51       2689.54        29.32 o
   1  -1   5       2187.29       2016.85        34.87 o
   2  -1   5        460.79        503.84        20.85 o
   3  -1   5         54.22         77.26        22.51 o
   4  -1   5       1274.29       1247.52        71.25 o
   5  -1   5          9.22         36.98        41.25 o
   6  -1   5       2900.71       2825.52        91.84 o
   7  -1   5        971.13       1000.02        83.44 o
   8  -1   5         12.58         -6.00        56.63 o
   9  -1   5          3.33        -32.32        62.95 o
  10  -1   5         43.24         52.49        69.08 o
  11  -1   5        327.05        302.97        82.11 o
  12  -1   5       1005.89       1036.52        99.84 o
 -11   0   5          4.05        -30.63        54.11 o
 -10   0   5         53.31         55.46        49.36 o
  -9   0   5        116.25        129.43        43.69 o
  -8   0   5         17.55         47.87        39.48 o
  -7   0   5         11.09         -0.46        34.49 o
  -6   0   5        242.28        231.03        32.16 o
  -5   0   5         35.26         50.71        26.24 o
  -4   0   5        537.49        575.18        28.92 o
  -3   0   5        234.29        199.19        24.24 o
  -2   0   5       4315.52       4191.80        89.72 o
  -1   0   5        860.47       1005.70        39.69 o
   0   0   5       1080.89        966.83        29.88 o
   1   0   5        847.21        984.32        22.23 o
   2   0   5        218.82        266.22        17.99 o
   3   0   5         49.54         22.27        14.06 o
   4   0   5       2396.75       2267.74        75.22 o
   5   0   5          0.06        -12.74        38.20 o
   6   0   5        809.35        808.25        72.43 o
   7   0   5         20.76          7.17        47.53 o
   8   0   5         49.28        101.08        54.02 o
   9   0   5       1330.45       1275.30       102.82 o
  10   0   5        200.62        294.62        71.36 o
  11   0   5          0.06        -74.42        74.42 o
  12   0   5        198.78        212.97        82.91 o
 -11   1   5        366.86        514.23       157.51 o
 -10   1   5        150.65        132.01        48.48 o
  -9   1   5        222.15        275.06        45.11 o
  -8   1   5          3.28         -9.80        41.10 o
  -7   1   5        845.74        780.00        46.97 o
  -6   1   5         74.11         62.00        46.25 o
  -5   1   5       2085.99       1890.98        77.98 o
  -4   1   5        572.24        498.05        43.27 o
  -3   1   5        140.35        139.11        25.01 o
  -2   1   5        949.42        959.80        38.46 o
  -1   1   5       1024.84       1017.51        40.56 o
   0   1   5       1071.78       1169.12        39.71 o
   1   1   5       1087.29       1148.35        34.34 o
   2   1   5        455.94        454.32        17.29 o
   3   1   5       1452.38       1419.43        28.92 o
   4   1   5       3575.96       3336.77        82.88 o
   5   1   5        221.75        232.05        40.71 o
   6   1   5         47.75         69.08        42.89 o
   7   1   5       3714.33       3362.32       100.64 o
   8   1   5         61.84         59.13        53.54 o
   9   1   5       1038.86       1055.77        98.90 o
  10   1   5         71.97         77.26        65.97 o
  11   1   5        266.57        205.22        76.14 o
  12   1   5        157.82        147.79        80.04 o
 -11   2   5        572.07        570.91        88.82 o
 -10   2   5        719.73        697.87        97.81 o
  -9   2   5          2.55        -40.32        40.32 o
  -8   2   5        270.03        249.06        63.47 o
  -7   2   5         50.71         81.28        53.95 o
  -6   2   5          3.72         24.44        47.02 o
  -5   2   5       2651.12       2631.76        85.37 o
  -4   2   5       1353.19       1353.97        69.96 o
  -3   2   5       2091.77       2353.63        74.52 o
  -2   2   5         58.56         70.19        33.34 o
  -1   2   5        140.17        166.06        37.74 o
   0   2   5       3965.11       4212.39        88.04 o
   1   2   5       5984.10       5839.37       106.45 o
   2   2   5       5384.64       5355.82        49.10 o
   3   2   5        868.12        918.54        35.95 o
   4   2   5       1854.26       1899.43        69.27 o
   5   2   5       2113.57       2096.52        76.99 o
   6   2   5        559.80        518.56        51.19 o
   7   2   5       5614.45       5784.39       131.14 o
   8   2   5        232.33        255.15        59.96 o
   9   2   5         88.52         27.95        61.52 o
  10   2   5          6.50          5.80        67.02 o
  11   2   5         82.01        164.25        74.01 o
  12   2   5          0.68         39.36        78.86 o
 -11   3   5        201.79        171.21        81.13 o
 -10   3   5         11.92        -29.95        70.71 o
  -9   3   5         48.04         85.92        67.45 o
  -8   3   5          5.84         -2.22        60.67 o
  -7   3   5        145.02        208.96        56.97 o
  -6   3   5        578.33        646.09        58.89 o
  -5   3   5        595.92        569.46        50.17 o
  -4   3   5        308.96        289.78        43.95 o
  -3   3   5       2250.50       2441.50        77.40 o
  -2   3   5        220.93        193.59        38.24 o
  -1   3   5       1822.19       1812.39        71.48 o
   0   3   5        655.61        633.78        56.73 o
   1   3   5        978.83        917.65        59.66 o
   2   3   5        922.28       1047.53        61.12 o
   3   3   5         21.50        -10.60        23.56 o
   4   3   5        918.66        876.70        58.59 o
   5   3   5       5631.87       5576.26       111.87 o
   6   3   5        894.50        938.81        75.59 o
   7   3   5        186.30        189.27        53.14 o
   8   3   5         48.97         94.13        55.47 o
   9   3   5          5.70          0.33        61.48 o
  10   3   5        426.74        399.75        75.33 o
  11   3   5       1293.41       1296.18       122.31 o
  12   3   5        182.34        198.55        84.26 o
 -11   4   5          8.78         16.58        77.20 o
 -10   4   5        537.43        693.48        83.25 o
  -9   4   5        366.34        382.80        73.72 o
  -8   4   5         27.64         50.82        61.40 o
  -7   4   5        373.33        428.16        61.91 o
  -6   4   5        822.62        783.29        61.77 o
  -5   4   5          2.48         19.25        43.26 o
  -4   4   5         26.48         20.63        41.10 o
  -3   4   5       1586.23       1715.85        72.71 o
  -2   4   5         72.75         64.74        38.24 o
  -1   4   5       2253.75       2205.54        76.28 o
   0   4   5       2746.82       2665.51        76.73 o
   1   4   5        587.89        600.43        60.23 o
   2   4   5       1612.90       1934.77        69.74 o
   3   4   5       2214.82       2117.07        96.20 o
   4   4   5         10.89        -13.22        34.84 o
   5   4   5       2535.02       2347.79        80.19 o
   6   4   5       2886.85       3068.27        93.72 o
   7   4   5        694.83        617.35        57.82 o
   8   4   5        175.33        186.85        57.56 o
   9   4   5        267.01        191.26        67.56 o
  10   4   5        125.65        211.28        71.07 o
  11   4   5        635.19        657.85        85.70 o
  12   4   5        207.47        267.12        84.48 o
 -11   5   5          0.74        -41.08        75.86 o
 -10   5   5        320.45        309.34        78.09 o
  -9   5   5        375.62        396.54        73.17 o
  -8   5   5         25.42          8.90        62.30 o
  -7   5   5         46.66         12.13        57.17 o
  -6   5   5         86.58        136.25        53.58 o
  -5   5   5          0.62        -12.24        45.52 o
  -4   5   5       1504.63       1385.04        78.70 o
  -3   5   5        713.82        648.33        48.56 o
  -2   5   5        218.25        243.26        41.52 o
  -1   5   5       1106.30       1230.82        70.46 o
   0   5   5        484.94        436.29        42.41 o
   1   5   5         58.46         81.48        38.08 o
   2   5   5       9214.08       9068.24       150.99 o
   3   5   5       2415.69       2486.62        53.96 o
   4   5   5         49.53         85.73        50.48 o
   5   5   5         21.79         30.58        40.13 o
   6   5   5         23.82        118.62        45.68 o
   7   5   5        149.15        161.63        53.26 o
   8   5   5        538.23        668.89        67.58 o
   9   5   5        282.54        342.81        67.49 o
  10   5   5         22.44          4.93        68.64 o
  11   5   5          2.52          8.34        77.11 o
  12   5   5          4.71         83.65        83.48 o
 -11   6   5        264.65        365.17        82.34 o
 -10   6   5         18.79         -0.46        71.56 o
  -9   6   5         79.92        124.86        68.67 o
  -8   6   5        414.66        373.41        68.31 o
  -7   6   5         40.60        -38.43        57.65 o
  -6   6   5       1429.34       1530.82        93.29 o
  -5   6   5       1102.33       1054.15        82.75 o
  -4   6   5          0.88         62.66        45.45 o
  -3   6   5        176.43        135.49        43.00 o
  -2   6   5          2.20        -34.11        38.95 o
  -1   6   5         81.58         64.43        41.82 o
   0   6   5       4663.59       4697.17       104.30 o
   1   6   5       3905.72       4057.63        95.65 o
   2   6   5        110.59        181.24        38.62 o
   3   6   5       1107.97       1123.27        47.11 o
   4   6   5         10.50         22.79        33.35 o
   5   6   5        344.60        329.04        45.86 o
   6   6   5       4016.02       3879.06       105.72 o
   7   6   5       1555.71       1561.76        93.64 o
   8   6   5          5.61         10.23        57.89 o
   9   6   5          5.13         58.01        65.01 o
  10   6   5        139.77        152.61        74.54 o
  11   6   5        352.86        430.60        81.38 o
  12   6   5        726.01        721.13        96.90 o
 -10   7   5         25.22         65.85        72.32 o
  -9   7   5          6.88        -66.40        66.40 o
  -8   7   5        786.98        774.30        52.80 o
  -7   7   5        202.56        194.01        61.01 o
  -6   7   5        388.64        345.29        57.46 o
  -5   7   5        825.44        858.89        83.20 o
  -4   7   5        268.72        287.08        50.99 o
  -3   7   5        311.61        311.73        47.48 o
  -2   7   5       1159.08       1148.61        72.94 o
  -1   7   5         17.06          0.64        41.57 o
   0   7   5       1183.41       1159.22        74.20 o
   1   7   5       1259.31       1383.09        69.51 o
   2   7   5        864.29        846.72        67.60 o
   3   7   5         81.77        116.97        28.99 o
   4   7   5        768.15        708.45        37.19 o
   5   7   5        365.88        375.80        27.44 o
   6   7   5       2192.29       2071.40        55.86 o
   7   7   5       2936.31       2960.23       110.69 o
   8   7   5         16.74         17.36        60.12 o
   9   7   5         25.19         29.24        65.89 o
  10   7   5        320.55        377.65        78.02 o
  11   7   5         21.42        -64.64        77.08 o
  12   7   5        143.94        112.42        84.50 o
  -9   8   5          0.14        -30.80        69.61 o
  -8   8   5        594.69        560.51        72.35 o
  -7   8   5        545.75        580.15        44.54 o
  -6   8   5          1.68         12.39        37.84 o
  -5   8   5          8.38         -7.32        49.36 o
  -4   8   5        125.53        274.49        50.93 o
  -3   8   5          8.64         -1.94        46.09 o
  -2   8   5        683.49        639.64        51.63 o
  -1   8   5        396.54        355.02        48.29 o
   0   8   5        159.41        234.85        45.80 o
   1   8   5        166.06        246.34        43.47 o
   2   8   5         11.40         59.47        41.18 o
   3   8   5        233.25        231.94        45.71 o
   4   8   5       1829.11       1710.99        46.61 o
   5   8   5       1339.91       1235.92        45.62 o
   6   8   5          8.34        -17.66        31.76 o
   7   8   5        235.44        198.35        35.19 o
   8   8   5        183.72        205.79        68.43 o
   9   8   5          6.98        -30.11        69.15 o
  10   8   5        904.27        933.37        86.09 o
  11   8   5        322.19        125.91        81.33 o
  12   8   5         37.29        106.44        91.77 o
  -8   9   5        118.89        139.48        66.85 o
  -7   9   5        116.09        122.61        41.45 o
  -6   9   5         56.19         85.41        39.52 o
  -5   9   5         13.13         31.20        46.39 o
  -4   9   5        718.55        752.14        43.94 o
  -3   9   5        435.02        500.42        39.70 o
  -2   9   5         12.61         53.85        40.17 o
  -1   9   5          2.37         -6.19        32.82 o
   0   9   5        253.80        296.50        35.49 o
   1   9   5        882.35       1135.95        57.00 o
   2   9   5       1482.05       1534.00        57.94 o
   3   9   5        323.39        318.04        35.29 o
   4   9   5         14.32         27.30        27.00 o
   5   9   5         91.01        119.44        28.81 o
   6   9   5        281.64        239.51        31.53 o
   7   9   5       1973.59       1899.31        64.86 o
   8   9   5       1133.87       1266.79       110.52 o
   9   9   5         66.42         50.76        71.31 o
  10   9   5        303.42        272.88        81.46 o
  11   9   5         58.24         69.22        81.04 o
  -7  10   5        106.48         97.87        62.06 o
  -6  10   5        567.76        686.23        68.43 o
  -5  10   5         16.06         63.80        39.25 o
  -4  10   5       1166.51       1187.80        63.45 o
  -3  10   5         34.24         82.39        37.01 o
  -2  10   5         21.61         41.94        37.58 o
  -1  10   5        421.34        620.70        41.25 o
   0  10   5        393.76        434.52        43.19 o
   1  10   5        200.88        192.38        37.05 o
   2  10   5        329.87        293.60        43.82 o
   3  10   5        190.58        183.33        36.49 o
   4  10   5          0.18        -17.33        35.10 o
   5  10   5        337.26        356.04        32.80 o
   6  10   5        535.30        465.78        35.64 o
   7  10   5        706.99        719.91        39.33 o
   8  10   5        755.50        698.15        77.53 o
   9  10   5         37.18         71.66        76.40 o
  10  10   5        115.80         99.76        80.27 o
  11  10   5        124.86        141.84        85.94 o
  -7  11   5        382.74        301.97        68.96 o
  -6  11   5        617.38        598.64        71.12 o
  -5  11   5          1.88        -31.09        65.05 o
  -4  11   5          0.19        -59.63        59.63 o
  -3  11   5        128.41         83.78        62.86 o
  -2  11   5         97.90        111.93        62.78 o
  -1  11   5       1516.12       1656.01       103.05 o
   0  11   5        219.13        191.16        60.97 o
   1  11   5          1.05         75.89        39.11 o
   2  11   5          6.38         -5.30        37.16 o
   3  11   5          3.29         -7.67        37.37 o
   4  11   5        139.42        131.72        39.76 o
   5  11   5        267.29        269.20        36.72 o
   6  11   5       1071.15        917.57        54.55 o
   7  11   5          0.08        -35.32        35.32 o
   8  11   5          8.82        -28.37        39.77 o
   9  11   5        239.46        188.96        82.95 o
  10  11   5          0.40        -10.72        85.23 o
  -6  12   5         55.99         22.84        68.52 o
  -5  12   5          1.35        -67.73        67.73 o
  -4  12   5          1.49          5.42        67.32 o
  -3  12   5        550.97        673.59        77.39 o
  -2  12   5        282.89        277.40        72.24 o
  -1  12   5         62.11         91.20        70.39 o
   0  12   5         37.93         80.20        67.84 o
   1  12   5         18.97        -64.43        64.43 o
   2  12   5          2.63         -8.02        64.81 o
   3  12   5        485.29        361.52       110.85 o
   4  12   5        759.52        639.27        94.58 o
   5  12   5         13.79         23.49        88.31 o
   6  12   5        112.12         83.62        54.94 o
   7  12   5         10.15        -36.85        36.85 o
   8  12   5          3.19        -42.52        42.52 o
   9  12   5        286.35        290.68        81.86 o
  10  12   5         92.70        275.02        84.19 o
  -4  13   5          0.81        -50.20        71.43 o
  -3  13   5        136.16        119.05        74.31 o
  -2  13   5          2.12        -71.68        72.73 o
  -1  13   5          3.24        -71.61        71.61 o
   0  13   5        251.61        251.75        76.40 o
   1  13   5        641.96        587.28        81.59 o
   2  13   5         20.73         45.22        70.25 o
   3  13   5        365.54        316.64        72.56 o
   4  13   5        191.09        286.44        70.50 o
   5  13   5         26.15         71.82        67.41 o
   6  13   5         29.82        145.29        77.78 o
   7  13   5        125.23        160.38        48.44 o
   8  13   5         17.74        -97.75        97.75 o
   9  13   5         35.87        -64.06        99.99 o
  -2  14   5          3.57        -64.67        79.39 o
  -1  14   5          5.72        -38.52        78.31 o
   0  14   5        222.57        127.75        79.07 o
   1  14   5        414.41        470.67        83.73 o
   2  14   5          3.13         86.25        78.19 o
   3  14   5         82.65         65.30        77.28 o
   4  14   5         12.42          0.87        73.54 o
   5  14   5        122.64        222.34       156.19 o
   6  14   5         96.40        104.20       141.50 o
   7  14   5        339.25        431.63        90.00 o
  -6 -12   6         61.90        103.09        82.42 o
  -5 -12   6          0.37         82.32        80.50 o
  -4 -12   6         86.37         61.20        80.80 o
  -3 -12   6        229.48        281.23        80.49 o
  -2 -12   6          3.26        -33.69        73.34 o
  -1 -12   6         49.86         42.24        72.25 o
   0 -12   6          6.01         21.73        71.91 o
   1 -12   6         21.19         15.33        69.73 o
   2 -12   6         21.35        -16.99        69.67 o
   3 -12   6         44.10         23.13        71.95 o
  -8 -11   6         74.72        110.50        79.48 o
  -7 -11   6          0.44        -75.32        75.32 o
  -6 -11   6        175.28         76.89        76.10 o
  -5 -11   6        264.95        361.14        79.62 o
  -4 -11   6          1.58        -71.77        71.77 o
  -3 -11   6         56.85         51.85        71.58 o
  -2 -11   6         58.19         87.08        69.66 o
  -1 -11   6          6.16         92.16        67.41 o
   0 -11   6        464.03        502.60        72.19 o
   1 -11   6        204.70        326.85        70.15 o
   2 -11   6         17.64        -21.52        64.84 o
   3 -11   6         28.84         -3.89        64.80 o
   4 -11   6          1.58         16.61        52.28 o
   5 -11   6          2.73        -39.22        55.14 o
  -8 -10   6         95.28        119.40        74.38 o
  -7 -10   6        104.95        178.36        73.81 o
  -6 -10   6         16.90         47.60        71.54 o
  -5 -10   6        116.17        138.73        70.10 o
  -4 -10   6          3.68         41.40        68.73 o
  -3 -10   6        171.64        215.83        68.25 o
  -2 -10   6        462.40        615.48        71.23 o
  -1 -10   6         11.28        -42.91        60.68 o
   0 -10   6        336.45        417.03        65.06 o
   1 -10   6        498.34        707.47        70.11 o
   2 -10   6          0.04         19.66        59.48 o
   3 -10   6          0.43        -31.65        46.14 o
   4 -10   6        166.08        242.07        55.72 o
   5 -10   6         34.08        -43.27        50.27 o
   6 -10   6        109.77         48.74        87.43 o
 -10  -9   6        197.70        184.34       105.49 o
  -9  -9   6          0.60        -28.47        62.76 o
  -8  -9   6         93.70         22.22        65.61 o
  -7  -9   6        127.39        196.06        66.90 o
  -6  -9   6          3.57        -41.91        62.62 o
  -5  -9   6        120.58        106.24        63.87 o
  -4  -9   6        313.91        398.58        65.67 o
  -3  -9   6         33.16         87.40        60.54 o
  -2  -9   6        535.19        505.34        65.22 o
  -1  -9   6        180.86        301.42        59.57 o
   0  -9   6         11.88         44.58        55.48 o
   1  -9   6          5.40        -54.58        54.58 o
   2  -9   6        230.66        173.48        56.89 o
   3  -9   6         71.05        107.75        44.54 o
   4  -9   6        847.09        832.36        53.53 o
   5  -9   6         87.95        139.79        48.45 o
   6  -9   6         82.31         18.19        50.10 o
   7  -9   6          3.75        -20.54        90.00 o
 -10  -8   6        327.69        351.68        92.87 o
  -9  -8   6         19.43         65.06        50.37 o
  -8  -8   6         45.15        103.13        59.09 o
  -7  -8   6         71.67        105.52        59.99 o
  -6  -8   6         89.71         64.97        60.35 o
  -5  -8   6        182.17        278.44        60.92 o
  -4  -8   6        307.56        368.74        58.75 o
  -3  -8   6        350.14        317.54        57.65 o
  -2  -8   6         43.27         29.01        51.84 o
  -1  -8   6         27.91         48.43        51.21 o
   0  -8   6          2.18         17.23        50.73 o
   1  -8   6        251.92        242.19        53.69 o
   2  -8   6        832.89        744.70        46.10 o
   3  -8   6         67.16         13.22        51.19 o
   4  -8   6        230.01        232.80        44.52 o
   5  -8   6         51.55          6.24        44.48 o
   6  -8   6          0.56        -46.45        46.45 o
   7  -8   6        364.55        378.06        94.17 o
   8  -8   6        337.95        364.15        97.96 o
 -11  -7   6          0.46        -35.19        87.79 o
 -10  -7   6        131.27        195.49        88.23 o
  -9  -7   6          0.94         14.58        45.65 o
  -8  -7   6        214.25        315.79        59.49 o
  -7  -7   6        300.84        402.75        57.89 o
  -6  -7   6       1128.30       1234.74        91.44 o
  -5  -7   6          2.74        -49.58        49.58 o
  -4  -7   6       1165.32       1179.70        85.37 o
  -3  -7   6         50.32         88.28        47.73 o
  -2  -7   6        298.17        213.69        48.13 o
  -1  -7   6        222.87        257.18        49.19 o
   0  -7   6        339.64        400.19        51.21 o
   1  -7   6        363.21        364.93        38.13 o
   2  -7   6        414.99        412.97        76.59 o
   3  -7   6          7.44         10.09        37.18 o
   4  -7   6         19.35        -22.67        39.08 o
   5  -7   6        167.89        149.11        43.07 o
   6  -7   6        147.07        212.85        46.04 o
   7  -7   6        189.86        238.46        84.80 o
   8  -7   6        168.08        119.17        88.85 o
   9  -7   6          7.93        -23.62        93.34 o
 -11  -6   6          3.47        -28.26        83.76 o
 -10  -6   6        117.07        127.89        80.03 o
  -9  -6   6        270.53        274.57        46.08 o
  -8  -6   6         55.49         76.06        41.26 o
  -7  -6   6        208.38        343.96        54.70 o
  -6  -6   6        445.54        421.87        38.45 o
  -5  -6   6         52.49         47.04        33.28 o
  -4  -6   6         30.10         33.55        29.99 o
  -3  -6   6        714.25        633.49        51.47 o
  -2  -6   6         16.46         19.93        39.97 o
  -1  -6   6       1855.51       1940.90        77.01 o
   0  -6   6        147.27        127.68        42.13 o
   1  -6   6          0.08        -14.12        30.53 o
   2  -6   6          6.84        -14.59        32.01 o
   3  -6   6        105.94         95.65        35.04 o
   4  -6   6         17.54          8.23        71.05 o
   5  -6   6        817.81        842.18        55.23 o
   6  -6   6        743.24        806.51        47.08 o
   7  -6   6         69.67        -16.10        78.37 o
   8  -6   6         10.56        -61.27        80.33 o
   9  -6   6          1.39        -30.51        86.68 o
  10  -6   6          0.59         -2.16        94.91 o
 -11  -5   6        318.74        365.64        88.38 o
 -10  -5   6        132.33        130.97        78.63 o
  -9  -5   6        473.62        521.94        47.00 o
  -8  -5   6        387.80        423.92        36.54 o
  -7  -5   6         17.67        103.03        36.66 o
  -6  -5   6        230.38        226.28        35.99 o
  -5  -5   6        101.82        101.53        32.24 o
  -4  -5   6          0.60         -7.61        28.49 o
  -3  -5   6       1966.83       2000.32        51.36 o
  -2  -5   6       1137.54       1100.84        65.08 o
  -1  -5   6        330.99        357.10        40.51 o
   0  -5   6        267.45        247.99        38.62 o
   1  -5   6        362.82        344.62        31.15 o
   2  -5   6         64.92         70.72        28.99 o
   3  -5   6       1805.47       1793.55        57.88 o
   4  -5   6        354.40        400.69        36.32 o
   5  -5   6         88.95         69.83        34.93 o
   6  -5   6         87.21         66.76        59.31 o
   7  -5   6          2.31        -70.82        70.82 o
   8  -5   6         26.35         14.17        75.60 o
   9  -5   6        616.71        535.35        89.68 o
  10  -5   6        285.36        177.50        87.89 o
 -12  -4   6         15.51        -23.48        86.55 o
 -11  -4   6        381.01        524.36        88.00 o
 -10  -4   6          5.76         83.45        73.94 o
  -9  -4   6         64.02         86.39        49.70 o
  -8  -4   6        104.67         88.18        33.49 o
  -7  -4   6        104.47        127.31        38.35 o
  -6  -4   6        498.95        532.90        37.16 o
  -5  -4   6       2137.54       2185.21        70.35 o
  -4  -4   6         22.33         34.17        27.60 o
  -3  -4   6       1001.99       1033.61        44.45 o
  -2  -4   6        234.43        224.60        24.88 o
  -1  -4   6        210.95        210.68        35.44 o
   0  -4   6        970.92        881.37        44.42 o
   1  -4   6       3245.22       2931.71        72.69 o
   2  -4   6          0.08        -26.27        26.27 o
   3  -4   6       1676.24       1678.00        52.63 o
   4  -4   6        383.96        346.93        32.89 o
   5  -4   6        113.98        107.98        32.00 o
   6  -4   6         65.17         54.13        60.83 o
   7  -4   6        538.39        660.25        77.69 o
   8  -4   6        207.85        167.09        75.46 o
   9  -4   6        206.02        233.15        82.75 o
  10  -4   6         59.48         15.41        84.52 o
  11  -4   6          2.07         37.71        90.19 o
 -12  -3   6         84.81        106.39        86.97 o
 -11  -3   6        228.84        311.22        83.46 o
 -10  -3   6         97.59         79.57        86.43 o
  -9  -3   6         83.49         77.25        76.29 o
  -8  -3   6         17.84         29.20        46.85 o
  -7  -3   6          8.90        -17.51        29.28 o
  -6  -3   6        250.05        211.44        34.13 o
  -5  -3   6       1191.25       1224.31        51.96 o
  -4  -3   6         88.26         83.22        32.11 o
  -3  -3   6       1423.05       1365.96        45.47 o
  -2  -3   6        327.46        349.55        25.76 o
  -1  -3   6       2794.46       2448.95        47.82 o
   0  -3   6       2738.87       2684.01        53.36 o
   1  -3   6       7685.88       7206.64       106.71 o
   2  -3   6          4.00         -4.07        39.60 o
   3  -3   6       1545.58       1583.48        49.56 o
   4  -3   6         29.56          3.20        22.95 o
   5  -3   6        847.64        877.12        43.97 o
   6  -3   6        194.84        300.16        61.52 o
   7  -3   6       2241.67       2328.89       115.04 o
   8  -3   6        143.87        116.10        69.63 o
   9  -3   6         46.38         91.54        76.66 o
  10  -3   6          9.42         69.43        80.81 o
  11  -3   6         93.25         21.78        85.71 o
 -11  -2   6         40.72         78.57        85.78 o
 -10  -2   6         62.74         67.44        87.30 o
  -9  -2   6         12.34        -43.23        47.17 o
  -8  -2   6        158.34        141.69        44.08 o
  -7  -2   6         39.63         45.46        28.44 o
  -6  -2   6         58.75         65.86        26.78 o
  -5  -2   6        256.49        317.33        31.89 o
  -4  -2   6          9.38        -13.50        25.96 o
  -3  -2   6       1904.40       2125.96        83.43 o
  -2  -2   6        293.91        214.26        24.87 o
  -1  -2   6       4327.33       3964.24        59.30 o
   0  -2   6        183.95        222.99        16.64 o
   1  -2   6          6.73         47.73        24.76 o
   2  -2   6        703.52        667.90        26.17 o
   3  -2   6         57.30         55.54        19.73 o
   4  -2   6       2097.01       2081.92        50.51 o
   5  -2   6       2621.80       2789.20        99.94 o
   6  -2   6         39.64          7.58        52.59 o
   7  -2   6         20.77         41.81        60.44 o
   8  -2   6         45.94         75.82        66.60 o
   9  -2   6        331.77        319.46        78.26 o
  10  -2   6        412.35        404.92        85.34 o
  11  -2   6        651.60        668.09        96.25 o
 -11  -1   6         92.63         54.50        63.90 o
 -10  -1   6       1541.72       1548.81        86.58 o
  -9  -1   6        148.32        206.89        50.55 o
  -8  -1   6       1575.09       1516.68        71.26 o
  -7  -1   6        534.51        467.62        30.73 o
  -6  -1   6        432.58        407.76        28.04 o
  -5  -1   6        253.49        263.28        30.93 o
  -4  -1   6       3705.51       3662.10        63.43 o
  -3  -1   6          9.45          2.05        24.45 o
  -2  -1   6       3996.75       3749.49        73.09 o
  -1  -1   6        354.02        364.25        24.46 o
   0  -1   6         20.96         17.88        18.36 o
   1  -1   6       1334.38       1154.49        36.66 o
   2  -1   6       6394.51       6174.14        63.35 o
   3  -1   6       1953.44       1794.48        38.00 o
   4  -1   6       1524.85       1479.62        44.83 o
   5  -1   6       1483.24       1567.46        84.02 o
   6  -1   6        198.55        220.03        51.11 o
   7  -1   6        754.59        770.61        65.97 o
   8  -1   6        545.37        502.20        68.53 o
   9  -1   6         60.87         44.16        65.93 o
  10  -1   6        181.87        261.32        76.80 o
  11  -1   6        236.58        247.08        82.34 o
  12  -1   6         11.90        -84.04        84.04 o
 -11   0   6         27.49         19.92        82.44 o
 -10   0   6        509.95        390.17        54.09 o
  -9   0   6        116.93        149.83        46.38 o
  -8   0   6         26.85         22.18        40.83 o
  -7   0   6          9.12         38.65        55.88 o
  -6   0   6        923.17        962.55        46.30 o
  -5   0   6        276.33        262.20        30.08 o
  -4   0   6       5710.66       5655.98        78.47 o
  -3   0   6         53.73         92.24        25.20 o
  -2   0   6        529.12        629.47        40.00 o
  -1   0   6        169.75        170.42        24.70 o
   0   0   6        103.69        103.13        23.68 o
   1   0   6         77.04        117.48        16.80 o
   2   0   6       6843.67       6981.07        68.58 o
   3   0   6       1986.34       2084.21        39.53 o
   4   0   6       1073.68       1215.08        68.38 o
   5   0   6         61.02         66.19        41.79 o
   6   0   6       1130.31       1149.15        81.93 o
   7   0   6         24.35          2.75        51.28 o
   8   0   6        815.14        854.27        70.04 o
   9   0   6        206.59        160.57        65.41 o
  10   0   6         14.58         11.10        68.20 o
  11   0   6         88.76         82.61        76.12 o
  12   0   6        299.40        287.20        86.46 o
 -11   1   6         11.04         75.72        83.93 o
 -10   1   6          2.40        -74.97        74.97 o
  -9   1   6         58.67         12.16        70.40 o
  -8   1   6        918.65        865.54        76.09 o
  -7   1   6         13.38        -40.77        55.29 o
  -6   1   6       3440.01       3328.76       105.44 o
  -5   1   6        512.62        416.40        49.39 o
  -4   1   6        919.53        866.32        69.60 o
  -3   1   6         31.80         10.69        24.76 o
  -2   1   6        787.74        816.11        40.24 o
  -1   1   6        825.08        781.65        41.81 o
   0   1   6       5898.62       5912.66        75.85 o
   1   1   6       2177.25       2265.22        47.91 o
   2   1   6         39.46         99.15        16.34 o
   3   1   6         16.58         28.85        19.40 o
   4   1   6        116.22        152.56        37.68 o
   5   1   6        416.42        390.15        44.69 o
   6   1   6       6013.39       5657.69       121.87 o
   7   1   6       1468.73       1501.54        90.64 o
   8   1   6        144.77        143.46        56.14 o
   9   1   6         63.28         48.63        62.13 o
  10   1   6          6.95          8.62        65.92 o
  11   1   6        860.63        873.07        88.33 o
  12   1   6        999.43        968.03        95.26 o
 -11   2   6         16.71         37.74        83.07 o
 -10   2   6          4.43         34.82        77.42 o
  -9   2   6        449.74        556.98        79.96 o
  -8   2   6        660.39        612.65        73.28 o
  -7   2   6        295.67        365.16        61.63 o
  -6   2   6        738.10        875.86        86.38 o
  -5   2   6         52.20         53.06        44.47 o
  -4   2   6        286.03        325.27        45.38 o
  -3   2   6        641.94        576.31        46.67 o
  -2   2   6        766.66        658.85        61.08 o
  -1   2   6        569.91        594.47        45.94 o
   0   2   6       2872.23       3212.21        81.89 o
   1   2   6        902.68        955.87        62.65 o
   2   2   6       5002.66       5070.90       101.98 o
   3   2   6       2519.10       2707.34        53.39 o
   4   2   6        993.05        996.78       119.69 o
   5   2   6        104.68        234.79        43.39 o
   6   2   6       4271.49       4294.18       110.19 o
   7   2   6       1352.95       1331.23        91.90 o
   8   2   6          0.75          3.66        55.80 o
   9   2   6        135.71        166.21        64.04 o
  10   2   6        106.37        101.88        67.45 o
  11   2   6          3.50        -71.49        71.49 o
  12   2   6        199.39        142.44        80.65 o
 -11   3   6        229.82        321.01        87.52 o
 -10   3   6         31.77         38.20        75.97 o
  -9   3   6        767.68        781.89        82.69 o
  -8   3   6        154.96        152.60        66.49 o
  -7   3   6         61.53         58.39        58.53 o
  -6   3   6        280.05        255.52        55.32 o
  -5   3   6        760.03        778.83        77.27 o
  -4   3   6         36.44         65.55        42.01 o
  -3   3   6        584.90        566.01        47.17 o
  -2   3   6       1442.97       1295.91        67.16 o
  -1   3   6         13.66         28.37        39.34 o
   0   3   6        636.92        595.90        60.15 o
   1   3   6       7945.83       8196.68       140.02 o
   2   3   6         17.27         41.74        35.83 o
   3   3   6       7490.32       7363.45        90.91 o
   4   3   6       2954.30       2984.50        59.48 o
   5   3   6        292.98        301.99        44.79 o
   6   3   6        729.13        677.86        55.00 o
   7   3   6       1450.54       1539.25        92.00 o
   8   3   6         11.63         18.56        58.40 o
   9   3   6        668.25        682.61        74.45 o
  10   3   6        634.86        640.85        79.77 o
  11   3   6        100.16         77.50        75.52 o
  12   3   6          0.04        -71.76        78.91 o
 -11   4   6        856.43        635.85        91.85 o
 -10   4   6        173.89        374.30        81.50 o
  -9   4   6        295.90        227.64        74.26 o
  -8   4   6        181.53        268.27        68.60 o
  -7   4   6        417.83        387.31        64.18 o
  -6   4   6        430.56        536.75        60.72 o
  -5   4   6       1259.40       1318.45        84.96 o
  -4   4   6       1143.20       1214.38        78.13 o
  -3   4   6        135.88        154.26        42.81 o
  -2   4   6         28.34         67.82        39.17 o
  -1   4   6        146.36        188.96        42.82 o
   0   4   6        170.68        145.69        39.30 o
   1   4   6       3461.43       3708.42        91.54 o
   2   4   6       5527.15       5560.90       112.07 o
   3   4   6        862.61        797.03       123.20 o
   4   4   6          1.93        -26.86        26.86 o
   5   4   6        413.63        397.96        44.51 o
   6   4   6       1631.92       1867.70        84.05 o
   7   4   6       7343.42       7591.22       155.69 o
   8   4   6       1351.15       1563.99       103.14 o
   9   4   6        166.62        243.43        67.77 o
  10   4   6         12.46         66.06        69.94 o
  11   4   6         19.57         13.58        77.78 o
  12   4   6        209.40        256.30        86.69 o
 -11   5   6         80.50          4.28        81.55 o
 -10   5   6          0.49          3.25        75.35 o
  -9   5   6        101.57         78.05        72.68 o
  -8   5   6        738.97        678.72        75.65 o
  -7   5   6       1132.77       1074.74        99.12 o
  -6   5   6         52.89         51.67        55.45 o
  -5   5   6        316.44        383.67        56.62 o
  -4   5   6        599.82        662.74        55.59 o
  -3   5   6          7.23        -41.89        41.89 o
  -2   5   6         26.30         25.44        40.30 o
  -1   5   6       2744.20       2789.85        88.05 o
   0   5   6        424.26        540.64        46.89 o
   1   5   6       2503.19       2474.99        82.60 o
   2   5   6       1642.94       1716.71        72.77 o
   3   5   6         90.77         56.98        27.09 o
   4   5   6        264.17        187.15        45.89 o
   5   5   6       2501.14       2454.99        62.83 o
   6   5   6        557.24        614.62        55.06 o
   7   5   6       2352.07       2400.37       102.87 o
   8   5   6        745.78        673.24        67.94 o
   9   5   6        402.32        372.90        70.95 o
  10   5   6        223.51        182.25        74.50 o
  11   5   6        805.61        817.73        91.43 o
  12   5   6          7.03         56.43        86.68 o
 -10   6   6        212.44        248.60        79.61 o
  -9   6   6        275.61        248.03        75.49 o
  -8   6   6         29.52         -1.75        66.45 o
  -7   6   6        720.40        734.81        71.70 o
  -6   6   6        473.37        387.04        62.44 o
  -5   6   6        122.52        203.47        56.59 o
  -4   6   6        262.33        356.33        53.20 o
  -3   6   6        798.80        799.60        78.66 o
  -2   6   6         28.38          6.31        43.35 o
  -1   6   6       3823.80       3672.41        99.88 o
   0   6   6        962.96        868.42        73.52 o
   1   6   6          9.40         21.38        37.04 o
   2   6   6        717.08        644.52        48.97 o
   3   6   6        184.65        172.48        29.19 o
   4   6   6        201.49        184.41        63.46 o
   5   6   6       1240.60       1095.57        67.98 o
   6   6   6        986.30       1020.17        81.79 o
   7   6   6        560.47        678.39        65.67 o
   8   6   6        698.17        761.06        72.71 o
   9   6   6        225.10        192.29        68.90 o
  10   6   6        238.75        268.23        75.60 o
  11   6   6       1160.42       1349.64       132.58 o
  12   6   6        305.80        268.56        87.66 o
 -10   7   6        423.27        449.89        83.83 o
  -9   7   6        592.53        557.75        79.77 o
  -8   7   6        103.46        -11.57        65.88 o
  -7   7   6        264.99        190.22        64.51 o
  -6   7   6         53.83         47.39        58.36 o
  -5   7   6         44.38        -32.16        55.48 o
  -4   7   6        500.08        476.39        58.03 o
  -3   7   6       2014.18       2051.88        91.10 o
  -2   7   6        267.88        305.31        49.94 o
  -1   7   6         22.39          2.12        45.89 o
   0   7   6        119.13        107.74        46.21 o
   1   7   6         34.95         38.25        41.33 o
   2   7   6       1148.25       1084.39        76.17 o
   3   7   6       2117.71       2063.18        56.39 o
   4   7   6        179.70        173.24        33.02 o
   5   7   6         38.40         44.49        67.22 o
   6   7   6         91.39        135.31        39.22 o
   7   7   6        899.88        996.43        93.08 o
   8   7   6       1884.15       1811.30       110.26 o
   9   7   6        208.12        281.24        72.66 o
  10   7   6         39.55        138.29        76.10 o
  11   7   6          9.64        -53.51        77.86 o
  12   7   6         23.62          4.42        86.77 o
  -9   8   6         92.74         97.49        74.34 o
  -8   8   6         21.24         18.28        67.44 o
  -7   8   6         10.86          5.69        61.10 o
  -6   8   6        592.44        638.52        67.89 o
  -5   8   6        761.96        783.37        65.99 o
  -4   8   6          0.52         17.69        53.19 o
  -3   8   6        247.96        232.19        52.82 o
  -2   8   6         15.79          1.71        47.22 o
  -1   8   6        665.23        705.82        56.93 o
   0   8   6       2123.51       2257.66        91.21 o
   1   8   6        921.29        981.28        77.45 o
   2   8   6         11.69        -27.24        45.34 o
   3   8   6        668.93        598.54        36.52 o
   4   8   6         65.58         30.67        34.22 o
   5   8   6         51.44         91.34        42.86 o
   6   8   6       1197.36       1267.82        70.62 o
   7   8   6        191.68        210.50        60.97 o
   8   8   6        168.74        143.13        65.34 o
   9   8   6         13.81         27.22        69.40 o
  10   8   6         18.28        -44.31        74.02 o
  11   8   6         12.93        -21.37        79.35 o
  12   8   6        298.38        500.12       169.65 o
  -8   9   6        301.92        300.94        71.87 o
  -7   9   6         35.80         92.68        43.56 o
  -6   9   6        750.50        719.70        48.24 o
  -5   9   6        757.96        719.11        65.43 o
  -4   9   6         43.98          3.85        54.64 o
  -3   9   6        208.54        245.33        53.80 o
  -2   9   6        296.07        430.35        56.21 o
  -1   9   6         89.69        124.35        50.30 o
   0   9   6        425.69        385.98        55.81 o
   1   9   6        286.98        274.70        53.24 o
   2   9   6         58.13        101.02        50.45 o
   3   9   6         41.35         53.25        33.79 o
   4   9   6        495.36        513.76        35.33 o
   5   9   6         21.06         19.34        34.91 o
   6   9   6        719.56        666.08        35.97 o
   7   9   6        442.21        497.49        36.12 o
   8   9   6         16.56         18.74        65.36 o
   9   9   6         30.47         29.89        72.98 o
  10   9   6        400.55        533.40        83.58 o
  11   9   6         21.91         34.44        82.46 o
  -7  10   6        123.32        133.81        62.43 o
  -6  10   6         36.97          6.30        75.04 o
  -5  10   6        116.52         81.54        42.34 o
  -4  10   6         16.92         40.09        41.10 o
  -3  10   6          6.39         -9.59        39.48 o
  -2  10   6        255.07        290.10        41.75 o
  -1  10   6        306.07        330.39        41.04 o
   0  10   6         11.82         84.33        39.19 o
   1  10   6          6.06        105.86        45.02 o
   2  10   6        100.20        153.63        57.49 o
   3  10   6          3.95         -3.82        39.01 o
   4  10   6        589.50        522.27        33.97 o
   5  10   6        338.16        324.87        43.89 o
   6  10   6         17.59        -37.92        46.27 o
   7  10   6          1.56        -15.88        34.42 o
   8  10   6        135.31        186.56        51.25 o
   9  10   6        130.89        155.43        76.23 o
  10  10   6        483.51        513.26        85.89 o
  11  10   6         49.74        104.40        85.65 o
  -7  11   6         29.55         42.17        67.61 o
  -6  11   6          3.30         -4.06        62.89 o
  -5  11   6        344.80        401.50        69.88 o
  -4  11   6        424.21        401.63        68.21 o
  -3  11   6          6.02        -19.09        41.34 o
  -2  11   6        444.28        479.73        89.32 o
  -1  11   6         18.36         20.05        57.15 o
   0  11   6         22.12        109.88        94.79 o
   1  11   6        427.21        715.65       162.39 o
   2  11   6        535.85        678.34        45.59 o
   3  11   6          8.97         12.78        38.91 o
   4  11   6        141.83        144.51        33.47 o
   5  11   6         25.39         25.16        33.52 o
   6  11   6         30.46         -0.89        33.87 o
   7  11   6        270.56        247.96        37.50 o
   8  11   6        666.05        646.75        43.47 o
   9  11   6         11.09         96.89        56.33 o
  10  11   6        154.60        151.61        78.87 o
  -5  12   6        152.48         85.93        70.63 o
  -4  12   6        123.81        108.06        70.49 o
  -3  12   6         93.99        104.44        70.19 o
  -2  12   6         11.72        -47.39        67.97 o
  -1  12   6         27.99        -19.79        70.13 o
   0  12   6         88.16         55.27        68.36 o
   1  12   6        203.55        226.33        44.62 o
   2  12   6        276.20        304.69        68.95 o
   3  12   6         22.59         12.34        43.38 o
   4  12   6          4.52         24.49        34.92 o
   5  12   6         21.79         51.90        35.60 o
   6  12   6        187.44        161.42        37.18 o
   7  12   6         31.84        -48.49        48.49 o
   8  12   6        148.24        113.94        42.01 o
   9  12   6          2.67          5.60        58.60 o
  10  12   6          3.08         33.70        86.31 o
  -4  13   6          0.37          4.56        74.16 o
  -3  13   6         93.79        145.39        77.38 o
  -2  13   6          2.02          1.56        76.27 o
  -1  13   6        564.77        614.14        84.59 o
   0  13   6        420.20        512.23        83.09 o
   1  13   6          0.94        -72.58        72.58 o
   2  13   6         46.51         30.27        74.85 o
   3  13   6         13.59        -66.66        70.06 o
   4  13   6         11.38         40.44        52.12 o
   5  13   6        182.14        193.68        49.94 o
   6  13   6        166.56        252.34       117.70 o
   7  13   6         13.29        -39.70        39.70 o
   8  13   6          0.09        -53.37        53.37 o
  -1  14   6        116.50        128.42        82.52 o
   0  14   6        190.07        142.90        82.27 o
   1  14   6         19.33        -56.51        79.11 o
   2  14   6          1.32         71.83        79.27 o
   3  14   6        396.59        450.72        82.88 o
   4  14   6         97.34        190.04        61.47 o
   5  14   6         50.53         62.27        53.25 o
   6  14   6         44.05         85.01        53.25 o
   7  14   6         15.49        138.44        55.61 o
  -5 -12   7         23.45        -19.02        85.76 o
  -4 -12   7         21.80          6.67        80.67 o
  -3 -12   7          9.87        -12.64        78.79 o
  -2 -12   7         11.54        115.74        80.47 o
  -1 -12   7        105.21         68.77        80.42 o
   0 -12   7          7.15        -66.26        77.30 o
   1 -12   7         26.03         10.39        79.21 o
   2 -12   7          0.34         -4.32        79.11 o
  -7 -11   7          6.52        -81.04        81.04 o
  -6 -11   7          3.35        -76.03        76.03 o
  -5 -11   7         17.59          2.11        78.14 o
  -4 -11   7         78.72        110.65        75.71 o
  -3 -11   7        145.49         88.33        74.28 o
  -2 -11   7          0.42         -0.40        72.86 o
  -1 -11   7        319.72        417.82        78.18 o
   0 -11   7         12.70         12.36        74.00 o
   1 -11   7         33.25        151.83        74.44 o
   2 -11   7         30.36        -14.23        72.55 o
   3 -11   7         22.52         -5.18        70.92 o
   4 -11   7          3.27        -62.27        73.17 o
  -8 -10   7         33.55          5.85        75.26 o
  -7 -10   7          1.43        -75.63        75.63 o
  -6 -10   7        304.34        313.75        78.99 o
  -5 -10   7         34.81        -70.77        70.77 o
  -4 -10   7        217.21        157.24        72.32 o
  -3 -10   7        301.00        249.67        72.39 o
  -2 -10   7          4.66        -52.79        66.79 o
  -1 -10   7         12.09          7.21        67.12 o
   0 -10   7         14.99         -8.87        67.15 o
   1 -10   7         20.02         41.98        66.14 o
   2 -10   7        299.80        190.32        69.11 o
   3 -10   7        373.65        329.81        73.16 o
   4 -10   7          4.18        -24.40        51.76 o
   5 -10   7         46.63         -2.12        52.84 o
   6 -10   7         11.58         26.81        70.30 o
  -9  -9   7         11.75         23.09        69.78 o
  -8  -9   7         18.58         65.85        67.97 o
  -7  -9   7         19.87         87.26        67.89 o
  -6  -9   7        147.32        341.96        74.25 o
  -5  -9   7        494.33        404.19        71.09 o
  -4  -9   7          2.69        -37.43        64.65 o
  -3  -9   7         62.99         72.81        62.82 o
  -2  -9   7          0.03        -10.17        59.71 o
  -1  -9   7        127.68        207.38        63.31 o
   0  -9   7        413.21        447.81        67.35 o
   1  -9   7        162.14        126.90        63.04 o
   2  -9   7         25.93          2.11        62.06 o
   3  -9   7        264.60        272.25        50.06 o
   4  -9   7          0.10         10.87        48.51 o
   5  -9   7          0.33        -49.42        49.42 o
   6  -9   7        145.70        126.41        52.46 o
   7  -9   7        148.98        264.96       125.83 o
 -10  -8   7          0.10        -22.86        89.02 o
  -9  -8   7        100.01         92.42        54.74 o
  -8  -8   7          3.29        -63.64        63.64 o
  -7  -8   7          4.18        -10.04        62.11 o
  -6  -8   7          6.95        -17.30        61.45 o
  -5  -8   7        169.40        224.22        64.52 o
  -4  -8   7          1.58        -58.67        58.67 o
  -3  -8   7         61.97         63.44        57.51 o
  -2  -8   7        408.89        442.43        60.71 o
  -1  -8   7          8.56         33.40        52.45 o
   0  -8   7        283.20        302.64        57.91 o
   1  -8   7         53.25         48.18        56.88 o
   2  -8   7          0.83          5.28        41.57 o
   3  -8   7        206.98        226.03        45.75 o
   4  -8   7        222.32        257.44        48.18 o
   5  -8   7          2.10        -59.37        59.37 o
   6  -8   7        446.06        414.74        51.89 o
   7  -8   7        242.05        381.40        94.34 o
   8  -8   7          1.91        -21.45       106.63 o
 -10  -7   7        152.14        123.47        86.19 o
  -9  -7   7         35.13        111.30       109.61 o
  -8  -7   7         99.46        128.05        59.46 o
  -7  -7   7          4.57        122.46        58.49 o
  -6  -7   7         19.62        -28.28        57.07 o
  -5  -7   7         42.65         23.31        49.25 o
  -4  -7   7          7.33         35.15        53.27 o
  -3  -7   7        222.39        146.46        53.01 o
  -2  -7   7          4.15         11.34        50.63 o
  -1  -7   7        250.69        234.76        51.06 o
   0  -7   7          7.04         20.87        48.52 o
   1  -7   7        196.27        192.03        51.48 o
   2  -7   7         63.65         76.60        38.36 o
   3  -7   7        177.19        144.27        58.25 o
   4  -7   7        325.19        400.43        45.00 o
   5  -7   7         88.50         34.37        43.04 o
   6  -7   7         17.15        -11.89        45.15 o
   7  -7   7         10.70        -36.24        84.30 o
   8  -7   7         72.89         99.16        92.50 o
 -11  -6   7        132.23        134.00        87.73 o
 -10  -6   7        418.24        482.41        88.09 o
  -9  -6   7          5.55        -45.37        45.37 o
  -8  -6   7        488.17        480.03        40.12 o
  -7  -6   7        245.55        217.30        41.28 o
  -6  -6   7        115.92        115.34        38.46 o
  -5  -6   7         66.08         23.52        43.43 o
  -4  -6   7       1595.77       1710.17        58.48 o
  -3  -6   7          0.15          4.07        47.18 o
  -2  -6   7       1872.41       1712.18        82.09 o
  -1  -6   7         10.78        -43.18        43.18 o
   0  -6   7         14.23        -11.90        42.92 o
   1  -6   7       1559.65       1537.15        60.22 o
   2  -6   7        729.67        699.51        41.65 o
   3  -6   7        126.59        121.48        51.29 o
   4  -6   7        472.88        348.23        41.20 o
   5  -6   7          9.13        -22.29        40.32 o
   6  -6   7          0.13        -40.52        40.52 o
   7  -6   7        602.08        566.45        91.74 o
   8  -6   7        380.63        417.71        94.74 o
   9  -6   7          4.83        -78.92        88.59 o
 -11  -5   7         37.00         39.03        82.87 o
 -10  -5   7         89.72        177.98        80.02 o
  -9  -5   7          9.14         -0.90        38.37 o
  -8  -5   7         40.85         29.30        35.49 o
  -7  -5   7         22.47         29.90        49.96 o
  -6  -5   7         77.55        108.81        36.80 o
  -5  -5   7         51.55         31.39        33.88 o
  -4  -5   7       2134.88       2289.89        59.97 o
  -3  -5   7          7.98         37.04        28.01 o
  -2  -5   7        174.79        123.46        43.09 o
  -1  -5   7       1339.31       1193.48        71.34 o
   0  -5   7        227.90        211.04        42.00 o
   1  -5   7       1522.96       1545.64        55.99 o
   2  -5   7        835.12        800.23        46.59 o
   3  -5   7         30.09         20.80        38.67 o
   4  -5   7          1.31        -15.60        34.13 o
   5  -5   7         83.91         92.07        37.51 o
   6  -5   7        202.50        237.36        41.16 o
   7  -5   7          6.93        -73.06        73.06 o
   8  -5   7        317.14        338.25        87.16 o
   9  -5   7         57.60          4.40        85.28 o
  10  -5   7          7.06        -27.22        87.65 o
 -11  -4   7         43.24         26.13        81.96 o
 -10  -4   7         32.01         27.20        55.14 o
  -9  -4   7        342.08        409.10        54.42 o
  -8  -4   7        124.37         63.43        56.12 o
  -7  -4   7        333.37        429.23        35.22 o
  -6  -4   7        125.95        171.62        36.16 o
  -5  -4   7          2.53          6.65        32.26 o
  -4  -4   7         14.57         32.48        49.88 o
  -3  -4   7        305.13        300.55        29.83 o
  -2  -4   7         98.20         62.97        25.58 o
  -1  -4   7       2016.84       1879.74        72.07 o
   0  -4   7       1186.24       1125.20        49.57 o
   1  -4   7          2.62        -25.25        39.84 o
   2  -4   7         97.73        136.55        30.27 o
   3  -4   7        597.65        658.06        50.81 o
   4  -4   7          1.63        -31.39        31.39 o
   5  -4   7        335.52        335.36        28.79 o
   6  -4   7       1079.43        925.99        78.76 o
   7  -4   7        715.68        799.68        81.86 o
   8  -4   7          2.83        -49.48        75.90 o
   9  -4   7          0.46        -80.54        80.54 o
  10  -4   7          2.60         90.92        88.82 o
 -11  -3   7          8.99         14.19        58.55 o
 -10  -3   7        140.57        223.34        56.39 o
  -9  -3   7        730.50        691.16        56.66 o
  -8  -3   7          1.59        -39.40        39.40 o
  -7  -3   7        712.80        702.76        36.74 o
  -6  -3   7         17.94         21.19        35.04 o
  -5  -3   7         79.49         70.43        32.33 o
  -4  -3   7        794.72        733.27        89.28 o
  -3  -3   7       1397.82       1523.77        49.87 o
  -2  -3   7          5.94          6.88        25.08 o
  -1  -3   7        811.43        823.62        41.23 o
   0  -3   7        244.72        245.61        21.56 o
   1  -3   7        291.54        279.57        29.09 o
   2  -3   7       2141.27       2176.25        54.96 o
   3  -3   7       3892.59       4015.46        54.37 o
   4  -3   7        319.32        332.46        26.01 o
   5  -3   7        322.00        369.58        27.28 o
   6  -3   7       1880.95       1985.74       108.85 o
   7  -3   7         83.04          9.85        66.62 o
   8  -3   7        150.40         69.22        73.79 o
   9  -3   7        240.67        188.97        81.12 o
  10  -3   7         46.80         74.12        85.24 o
  11  -3   7         53.65        149.03        91.47 o
 -11  -2   7        301.40        392.49        94.01 o
 -10  -2   7          0.61        -52.41        52.41 o
  -9  -2   7        369.10        335.40        52.27 o
  -8  -2   7          7.22         14.13        32.53 o
  -7  -2   7        371.93        304.16        32.24 o
  -6  -2   7        473.25        505.02        31.87 o
  -5  -2   7       1060.65       1094.71        58.33 o
  -4  -2   7        241.84        239.29        30.99 o
  -3  -2   7        966.33        877.55        45.52 o
  -2  -2   7         75.16         72.36        25.72 o
  -1  -2   7        276.18        293.36        26.28 o
   0  -2   7       2704.94       2597.91        43.05 o
   1  -2   7       5053.02       4913.29        85.72 o
   2  -2   7        125.67        120.04        26.71 o
   3  -2   7       4299.74       4498.70        57.30 o
   4  -2   7       1305.72       1390.41        41.17 o
   5  -2   7        127.81        126.60        24.68 o
   6  -2   7        462.10        511.17        65.62 o
   7  -2   7       2218.27       2605.61       116.69 o
   8  -2   7          1.86         77.30        68.45 o
   9  -2   7        945.23        965.32        90.08 o
  10  -2   7        199.60        207.85        83.16 o
  11  -2   7          2.91        -85.76        85.76 o
 -11  -1   7        705.86        695.57        97.04 o
 -10  -1   7         69.10        139.45        58.11 o
  -9  -1   7        212.43        306.20        70.64 o
  -8  -1   7        156.54        186.24        44.47 o
  -7  -1   7        319.94        346.45        31.85 o
  -6  -1   7        795.99        800.41        41.06 o
  -5  -1   7       2425.47       2461.83       124.79 o
  -4  -1   7       1068.90       1260.41        51.27 o
  -3  -1   7        742.19        706.37        45.78 o
  -2  -1   7         92.59         98.51        25.94 o
  -1  -1   7        233.12        213.27        31.85 o
   0  -1   7       1715.68       1610.99        36.60 o
   1  -1   7       2926.82       2938.13       118.71 o
   2  -1   7       2254.31       2115.21        41.02 o
   3  -1   7        677.60        691.89        32.09 o
   4  -1   7         94.80        120.28        22.92 o
   5  -1   7        606.86        606.61        57.05 o
   6  -1   7       1570.57       1807.46        99.27 o
   7  -1   7       5347.94       5709.26       145.71 o
   8  -1   7        312.70        354.35        68.45 o
   9  -1   7         26.15         32.69        69.29 o
  10  -1   7         24.56         69.46        77.34 o
  11  -1   7          7.07          5.87        82.21 o
 -11   0   7         73.70        118.82        89.13 o
 -10   0   7        232.47        291.27        85.56 o
  -9   0   7          5.52         41.49        75.49 o
  -8   0   7       1988.71       2070.99       117.77 o
  -7   0   7        593.15        591.87        69.12 o
  -6   0   7        186.92        235.86        36.21 o
  -5   0   7        562.67        546.04        36.14 o
  -4   0   7          2.18         19.04        36.44 o
  -3   0   7         11.53         29.06        26.51 o
  -2   0   7       1413.62       1236.50        45.40 o
  -1   0   7       1843.82       1636.49        48.33 o
   0   0   7         67.93        126.23        25.54 o
   1   0   7         62.37         79.07        19.28 o
   2   0   7        155.74        187.92        20.99 o
   3   0   7        301.72        330.08        23.01 o
   4   0   7       2034.72       2063.90        43.57 o
   5   0   7       2387.95       2414.70        88.75 o
   6   0   7         28.17         25.43        49.72 o
   7   0   7        153.14        176.43        56.78 o
   8   0   7         12.58         58.56        60.54 o
   9   0   7          4.32        -64.97        64.97 o
  10   0   7        474.66        533.05        82.42 o
  11   0   7        566.26        546.83        87.17 o
  12   0   7          5.06         78.77        86.74 o
 -11   1   7        225.83        267.12        89.56 o
 -10   1   7       1199.72       1230.32        98.42 o
  -9   1   7          4.97        -72.84        72.84 o
  -8   1   7        110.57        248.04        69.39 o
  -7   1   7          4.30        -59.10        59.10 o
  -6   1   7        160.04        145.15        55.21 o
  -5   1   7        863.03        837.65        82.01 o
  -4   1   7       2134.89       2232.56        56.26 o
  -3   1   7       1460.79       1469.05        49.49 o
  -2   1   7        672.30        718.17        44.24 o
  -1   1   7       2521.04       2620.87        55.23 o
   0   1   7        762.97        664.20        42.80 o
   1   1   7         69.05         80.84        25.39 o
   2   1   7       4470.57       4373.65        52.93 o
   3   1   7       1646.35       1777.53        39.99 o
   4   1   7       1334.73       1316.31        38.77 o
   5   1   7        610.25        614.22        50.86 o
   6   1   7        258.94        243.31        50.94 o
   7   1   7       2884.09       2815.32       106.79 o
   8   1   7       2355.37       2299.87       110.27 o
   9   1   7          3.39         -2.39        65.47 o
  10   1   7        672.80        532.78        78.95 o
  11   1   7        198.34        212.49        82.31 o
  12   1   7         85.28        133.59        84.42 o
 -11   2   7         24.55         -6.45        86.02 o
 -10   2   7        789.21        924.49        96.49 o
  -9   2   7         10.65         96.27        76.09 o
  -8   2   7         90.12         85.92        69.71 o
  -7   2   7        188.72        210.47        64.08 o
  -6   2   7        432.19        378.99        59.57 o
  -5   2   7         88.34        117.06        49.51 o
  -4   2   7       2881.69       2724.12        89.66 o
  -3   2   7       1220.35       1267.96        72.92 o
  -2   2   7        320.24        314.34        42.82 o
  -1   2   7         15.59         46.46        41.13 o
   0   2   7       2619.94       2493.53        53.54 o
   1   2   7         58.42         31.02        25.43 o
   2   2   7       6704.96       6811.15       126.13 o
   3   2   7       3452.70       3664.72        62.39 o
   4   2   7         54.86         61.18        28.03 o
   5   2   7          8.81          7.32        32.00 o
   6   2   7        520.81        498.98        54.26 o
   7   2   7       1168.65       1140.96        91.36 o
   8   2   7       3387.84       3454.16       119.10 o
   9   2   7          3.71        -62.39        62.39 o
  10   2   7         14.65        -61.39        68.81 o
  11   2   7        124.39        109.60        77.51 o
  12   2   7         37.10         -0.81        80.67 o
 -11   3   7          0.36         -2.53        86.99 o
 -10   3   7         55.88        131.26        83.34 o
  -9   3   7        170.46        197.66        77.08 o
  -8   3   7          2.88        -58.33        67.95 o
  -7   3   7        891.36        936.92        75.87 o
  -6   3   7        795.15        776.69        67.72 o
  -5   3   7         18.82          5.33        51.30 o
  -4   3   7          1.34        -29.65        44.72 o
  -3   3   7        123.32        144.29        44.52 o
  -2   3   7       1288.87       1193.36        69.71 o
  -1   3   7       3226.96       3058.69        89.98 o
   0   3   7      15440.05      16221.17       244.68 o
   1   3   7        146.86        192.04        42.19 o
   2   3   7       3569.83       3319.20        88.84 o
   3   3   7        294.81        323.42        27.71 o
   4   3   7         38.94         56.44        70.98 o
   5   3   7        543.71        648.59        73.64 o
   6   3   7       3897.88       3817.50       108.21 o
   7   3   7        791.41        805.13        68.03 o
   8   3   7        184.81        189.11        63.17 o
   9   3   7         61.41         31.59        64.92 o
  10   3   7          9.81         27.16        70.15 o
  11   3   7        378.27        381.36        81.71 o
  12   3   7        707.23        760.63        93.78 o
 -11   4   7         14.39        135.44       107.86 o
 -10   4   7         83.81         21.76        81.95 o
  -9   4   7        932.16        960.97        90.39 o
  -8   4   7        169.64        238.05        72.99 o
  -7   4   7        434.11        481.80        71.13 o
  -6   4   7        333.54        348.24        62.50 o
  -5   4   7        178.15        162.93        54.73 o
  -4   4   7        337.04        316.28        52.80 o
  -3   4   7       3437.27       3323.67        99.99 o
  -2   4   7       3140.63       3006.40        89.76 o
  -1   4   7       1679.42       1917.53        82.22 o
   0   4   7       5311.53       5634.12       117.91 o
   1   4   7        213.39        225.27        37.67 o
   2   4   7         19.58         31.51        38.75 o
   3   4   7       5230.35       5093.83       113.61 o
   4   4   7       2275.82       2120.90        57.22 o
   5   4   7        166.48        183.33        33.12 o
   6   4   7        801.48       1021.30        82.63 o
   7   4   7       1903.76       2062.10       101.18 o
   8   4   7       1216.11       1162.83       100.99 o
   9   4   7         59.27         57.14        68.10 o
  10   4   7        395.88        487.72        82.88 o
  11   4   7          0.59          0.61        77.24 o
  12   4   7        939.10        973.28        98.25 o
 -10   5   7         19.53         96.70        81.19 o
  -9   5   7       1144.01       1102.77        92.04 o
  -8   5   7        301.61        366.94        76.70 o
  -7   5   7          8.35        -32.05        64.15 o
  -6   5   7         63.73         46.13        59.44 o
  -5   5   7        182.48        169.39        57.47 o
  -4   5   7          7.99         41.82        50.66 o
  -3   5   7        568.30        565.72        55.99 o
  -2   5   7        937.27        833.35        73.49 o
  -1   5   7          5.25         48.87        45.67 o
   0   5   7          4.63        -15.63        43.22 o
   1   5   7       2367.52       2148.77        77.42 o
   2   5   7       1247.73       1131.80        74.56 o
   3   5   7       1240.24       1291.85        78.73 o
   4   5   7        562.29        523.44        51.92 o
   5   5   7         75.91        122.65        36.21 o
   6   5   7        371.50        437.14        40.37 o
   7   5   7         87.60        174.80        57.40 o
   8   5   7         15.64         56.97        64.60 o
   9   5   7        228.64        261.46        69.82 o
  10   5   7        825.21        731.62        84.86 o
  11   5   7         27.96         66.75        80.09 o
  12   5   7         22.70        -13.69        84.54 o
 -10   6   7          3.71        -27.09        80.29 o
  -9   6   7         91.51        152.17        77.36 o
  -8   6   7         22.73         48.54        72.22 o
  -7   6   7         48.56         23.92        65.48 o
  -6   6   7        569.00        584.69        69.50 o
  -5   6   7       1795.92       1959.11       104.84 o
  -4   6   7        893.66        928.27        89.59 o
  -3   6   7         11.67          4.71        50.30 o
  -2   6   7        330.42        312.40        50.98 o
  -1   6   7         22.49         58.92        48.73 o
   0   6   7          4.56        -37.33        45.84 o
   1   6   7       3778.12       3646.87        98.22 o
   2   6   7        607.89        534.64        51.58 o
   3   6   7        469.62        456.22        52.16 o
   4   6   7          4.98        -33.55        33.55 o
   5   6   7         63.32         42.40        35.36 o
   6   6   7        160.61        195.68        39.80 o
   7   6   7        987.51       1246.52        98.82 o
   8   6   7        770.18        883.43        73.95 o
   9   6   7         89.04        208.31        71.50 o
  10   6   7        131.47        140.69        79.02 o
  11   6   7         17.89        -57.00        78.34 o
  12   6   7        130.38        140.26        89.43 o
  -9   7   7          8.31         14.56        75.44 o
  -8   7   7        221.91        290.06        75.67 o
  -7   7   7        876.72        883.90        78.24 o
  -6   7   7         10.59        -61.58        61.58 o
  -5   7   7        721.52        928.72        73.12 o
  -4   7   7        390.12        457.78        63.21 o
  -3   7   7        196.90        248.57        55.90 o
  -2   7   7        350.46        301.17        54.02 o
  -1   7   7       1096.43       1193.98        86.44 o
   0   7   7         35.19         57.24        49.20 o
   1   7   7       1768.61       1695.85        84.90 o
   2   7   7        443.75        402.40        53.80 o
   3   7   7          3.73         13.60        46.90 o
   4   7   7        486.38        494.59        40.69 o
   5   7   7        202.47        198.08        39.02 o
   6   7   7         96.54         91.81        41.22 o
   7   7   7        497.67        554.19        62.82 o
   8   7   7         22.82         82.55        63.57 o
   9   7   7        129.57        144.76        70.78 o
  10   7   7        317.51        409.84        79.72 o
  11   7   7        754.53        659.61        93.09 o
  12   7   7          5.51        -43.71        92.79 o
  -9   8   7        135.48        148.97        77.35 o
  -8   8   7        110.20         34.81        71.81 o
  -7   8   7        847.43        704.94        75.74 o
  -6   8   7         61.06        134.92        64.31 o
  -5   8   7          2.94        -54.88        60.11 o
  -4   8   7        106.10        159.95        58.89 o
  -3   8   7        223.57        261.50        60.51 o
  -2   8   7        197.99        101.76        54.82 o
  -1   8   7       2120.48       2066.81        97.04 o
   0   8   7        602.17        679.03        60.39 o
   1   8   7         10.10         50.05        49.77 o
   2   8   7         89.24         42.29        52.15 o
   3   8   7         33.18         43.41        51.02 o
   4   8   7         45.90          8.05        35.62 o
   5   8   7        391.76        270.59        41.76 o
   6   8   7          1.06        -13.83        41.85 o
   7   8   7          3.55        -20.61        44.79 o
   8   8   7        557.25        642.48        55.76 o
   9   8   7        210.60        229.04        77.04 o
  10   8   7        207.32        251.09        80.58 o
  11   8   7        273.61        326.61        85.44 o
  -8   9   7          0.01        -71.45        72.52 o
  -7   9   7          3.79         -1.57        68.81 o
  -6   9   7         19.72         31.51        66.76 o
  -5   9   7         58.42          1.13        62.83 o
  -4   9   7        580.59        601.60        68.17 o
  -3   9   7        636.10        683.87        65.64 o
  -2   9   7         22.39         -4.07        54.52 o
  -1   9   7        200.47        182.48        55.92 o
   0   9   7         81.29        206.55        57.08 o
   1   9   7          5.40        -34.66        53.30 o
   2   9   7        677.32        577.62        59.61 o
   3   9   7       1080.37       1173.72        93.94 o
   4   9   7        102.20         97.48        37.92 o
   5   9   7        110.75         65.63        35.27 o
   6   9   7          0.37        -33.55        33.55 o
   7   9   7         30.14        -24.45        37.14 o
   8   9   7        412.60        462.12        54.13 o
   9   9   7        264.18        408.29        92.75 o
  10   9   7         34.76        -77.20        77.20 o
  11   9   7         73.26         63.46        84.45 o
  -7  10   7         74.19         77.10        48.66 o
  -6  10   7        273.74        343.50        48.89 o
  -5  10   7          2.56         31.65        44.35 o
  -4  10   7         67.82         82.01        62.66 o
  -3  10   7         23.56        -43.49        56.49 o
  -2  10   7          0.98        -58.34        58.34 o
  -1  10   7        161.59        235.14        58.21 o
   0  10   7       1012.43       1284.57        98.72 o
   1  10   7        318.86        542.88        64.18 o
   2  10   7        125.55        157.41        56.28 o
   3  10   7        140.26        134.62        58.07 o
   4  10   7          0.04        -20.76        31.99 o
   5  10   7          6.79        -17.83        32.35 o
   6  10   7        483.46        416.54        37.45 o
   7  10   7         92.33        108.60        36.87 o
   8  10   7        182.73        192.61        63.12 o
   9  10   7        147.33        167.89        56.38 o
  10  10   7         94.74        210.17        69.46 o
  11  10   7          0.31         43.17        89.74 o
  -6  11   7        174.84        234.14        69.14 o
  -5  11   7        328.21        347.28        70.91 o
  -4  11   7         32.12         48.14        56.66 o
  -3  11   7          1.64         59.61        44.95 o
  -2  11   7        103.94        143.96        45.55 o
  -1  11   7         92.60        110.75        44.89 o
   0  11   7        994.36       1060.26        62.24 o
   1  11   7        261.53        249.81        67.56 o
   2  11   7        107.84        208.39        44.90 o
   3  11   7          3.80         49.17        97.48 o
   4  11   7        266.14        261.64        41.29 o
   5  11   7          6.39         -2.44        43.56 o
   6  11   7        227.88        234.86        37.11 o
   7  11   7        110.54         90.86        38.17 o
   8  11   7         13.45        -32.80        41.47 o
   9  11   7         47.66        125.46        59.22 o
  10  11   7         88.68        159.58        63.03 o
  -5  12   7          0.19        -38.63        70.62 o
  -4  12   7          6.23         18.75        68.10 o
  -3  12   7         76.50         71.54        69.34 o
  -2  12   7        394.09        415.83        76.31 o
  -1  12   7         73.42         45.85        71.99 o
   0  12   7        373.46        366.64        47.47 o
   1  12   7          3.33         63.60        44.59 o
   2  12   7        134.15        156.75        46.03 o
   3  12   7        120.56        240.81        79.16 o
   4  12   7        411.50        415.56        52.01 o
   5  12   7         43.70         66.45        37.00 o
   6  12   7         35.42         60.54        37.23 o
   7  12   7          1.23        -38.70        38.70 o
   8  12   7         20.62        -15.28        54.31 o
   9  12   7          2.97         25.35        58.54 o
  -4  13   7        108.04        154.10        86.06 o
  -3  13   7        110.91         53.89        76.31 o
  -2  13   7         36.87         98.41        76.58 o
  -1  13   7         94.92         23.65        78.33 o
   0  13   7         45.41         79.55        77.85 o
   1  13   7        159.29        137.73        77.78 o
   2  13   7        249.86        206.09        76.85 o
   3  13   7         29.35        203.40        76.95 o
   4  13   7         72.42         48.81        47.55 o
   5  13   7          8.36          3.33        46.63 o
   6  13   7         32.42         72.48        39.50 o
   7  13   7        165.13        199.13        44.18 o
   8  13   7         90.09         49.74        97.19 o
   0  14   7         32.10          8.93        85.43 o
   1  14   7          2.60        -41.56        82.66 o
   2  14   7        113.94        178.26        83.39 o
   3  14   7         26.32         15.74        77.76 o
   4  14   7          1.70          1.27        76.29 o
   5  14   7          0.96        -25.22        74.13 o
   6  14   7          8.25         19.46        59.56 o
  -6 -11   8          6.36        -47.33        85.30 o
  -5 -11   8        249.62        217.20        84.94 o
  -4 -11   8         66.98         86.17        78.77 o
  -3 -11   8         27.77        -78.63        78.63 o
  -2 -11   8         22.86        -75.07        75.07 o
  -1 -11   8         23.86         71.25        75.90 o
   0 -11   8          0.16        -72.47        72.47 o
   1 -11   8        297.00        279.77        79.21 o
   2 -11   8         99.79         10.88        74.15 o
   3 -11   8          1.92        -21.28        72.55 o
  -7 -10   8          9.59        -76.59        76.59 o
  -6 -10   8         23.02        -40.92        78.19 o
  -5 -10   8         40.33         55.29        76.63 o
  -4 -10   8         39.02         67.02        73.35 o
  -3 -10   8         12.47         -3.89        71.97 o
  -2 -10   8          3.09        -60.86        69.09 o
  -1 -10   8        260.51        342.66        73.42 o
   0 -10   8          0.30        -49.25        68.05 o
   1 -10   8        136.53        155.23        70.65 o
   2 -10   8         53.58         15.09        68.15 o
   3 -10   8         12.20         30.83        69.74 o
   4 -10   8         15.59         55.10        53.23 o
   5 -10   8         43.87        -29.33        70.06 o
  -8  -9   8        223.78         38.41        75.36 o
  -7  -9   8        416.25        339.59        74.45 o
  -6  -9   8          0.60        -42.19        71.45 o
  -5  -9   8         17.88        -66.31        71.20 o
  -4  -9   8         22.37          5.66        70.31 o
  -3  -9   8         29.57        -42.56        66.34 o
  -2  -9   8        135.42        142.36        68.17 o
  -1  -9   8        248.50        244.43        66.00 o
   0  -9   8          0.75        -25.39        63.38 o
   1  -9   8          1.22        -10.90        63.35 o
   2  -9   8        174.12        164.03        65.76 o
   3  -9   8          6.03        -11.74        78.91 o
   4  -9   8        118.86         76.20        51.46 o
   5  -9   8        292.92        198.80        54.62 o
   6  -9   8          3.67        -53.95        53.95 o
  -9  -8   8        232.41        317.34        62.69 o
  -8  -8   8          2.06         45.75        65.73 o
  -7  -8   8        165.09        127.27        70.27 o
  -6  -8   8         22.84        -64.93        64.93 o
  -5  -8   8        100.59         49.66        65.84 o
  -4  -8   8        276.52        325.28        68.99 o
  -3  -8   8        546.30        486.65        67.81 o
  -2  -8   8         17.56         14.08        58.43 o
  -1  -8   8         24.66         78.54        58.81 o
   0  -8   8        106.70         74.37        59.14 o
   1  -8   8        136.55        127.08        59.48 o
   2  -8   8       1108.32        997.33        89.84 o
   3  -8   8        556.66        525.94        50.68 o
   4  -8   8         26.60        -46.89        46.89 o
   5  -8   8         54.42         29.66        49.48 o
   6  -8   8          2.02        -49.46        49.46 o
   7  -8   8          4.11        -91.06        91.06 o
 -10  -7   8         82.25         97.06        86.27 o
  -9  -7   8          5.19         79.71        71.30 o
  -8  -7   8          0.70         -5.18        60.16 o
  -7  -7   8          0.21        -11.82        43.21 o
  -6  -7   8         34.96         89.72        40.82 o
  -5  -7   8        190.69        230.50        39.75 o
  -4  -7   8          6.73         40.40        58.81 o
  -3  -7   8         85.16         44.93        57.44 o
  -2  -7   8          0.22        -33.76        55.04 o
  -1  -7   8        142.28        232.41        55.99 o
   0  -7   8        814.44        767.33        63.69 o
   1  -7   8         19.59        -53.14        53.14 o
   2  -7   8         87.09        109.77        42.24 o
   3  -7   8          3.74          1.27        49.06 o
   4  -7   8          1.84          4.85        43.59 o
   5  -7   8         59.77        -10.31        71.61 o
   6  -7   8        404.84        416.16        52.06 o
   7  -7   8        361.71        409.08        94.51 o
   8  -7   8        152.55         76.88        96.71 o
 -10  -6   8          1.31        169.36        84.62 o
  -9  -6   8         84.01        112.03        49.14 o
  -8  -6   8         73.63        120.82        45.86 o
  -7  -6   8         80.02        103.03        43.15 o
  -6  -6   8        303.51        374.89        43.47 o
  -5  -6   8        605.79        509.31        42.06 o
  -4  -6   8        288.74        229.42        57.97 o
  -3  -6   8        209.72        120.20        53.04 o
  -2  -6   8        175.19         62.85        52.71 o
  -1  -6   8          4.22         27.60        49.61 o
   0  -6   8        223.39        218.23        51.26 o
   1  -6   8         41.74         11.19        37.13 o
   2  -6   8        195.03        170.39        38.78 o
   3  -6   8        707.11        723.42        46.06 o
   4  -6   8         15.83         45.69        47.79 o
   5  -6   8          1.15        -42.84        42.84 o
   6  -6   8        443.15        438.04        49.06 o
   7  -6   8        578.66        572.54        92.65 o
   8  -6   8         68.80          3.94        92.32 o
   9  -6   8         15.50        103.36       101.00 o
 -11  -5   8          7.29        -83.43        84.20 o
 -10  -5   8         72.17          7.68        58.09 o
  -9  -5   8        101.35        152.50        40.70 o
  -8  -5   8        566.82        645.77        61.78 o
  -7  -5   8          2.48          1.74        41.33 o
  -6  -5   8        180.39        173.50        39.54 o
  -5  -5   8         18.24        -11.79        56.41 o
  -4  -5   8         29.41         -2.00        36.03 o
  -3  -5   8        216.48        203.60        32.61 o
  -2  -5   8       1927.88       1920.78        85.25 o
  -1  -5   8         43.50         19.10        44.67 o
   0  -5   8        528.09        507.97        51.57 o
   1  -5   8        339.28        391.64        37.90 o
   2  -5   8         50.65         58.27        35.46 o
   3  -5   8        931.96        918.31        72.16 o
   4  -5   8        911.61        930.78        56.21 o
   5  -5   8        257.24        298.65        42.69 o
   6  -5   8          3.80        -12.44        40.57 o
   7  -5   8          5.19        -71.79        80.38 o
   8  -5   8          1.96        -30.50        82.11 o
   9  -5   8        286.20        281.40        95.43 o
 -11  -4   8         80.17         64.96        90.26 o
 -10  -4   8        484.42        451.55        60.68 o
  -9  -4   8         17.32          2.13        38.46 o
  -8  -4   8         28.82         51.40        36.85 o
  -7  -4   8         57.66         61.81        68.64 o
  -6  -4   8         92.62        125.40        59.04 o
  -5  -4   8        885.17        845.36        51.13 o
  -4  -4   8       2351.42       2238.56        62.78 o
  -3  -4   8          2.90         -9.42        29.84 o
  -2  -4   8       1888.55       1896.96        53.41 o
  -1  -4   8          6.65        -25.63        39.74 o
   0  -4   8        129.59        157.23        43.07 o
   1  -4   8       2070.31       2103.21        60.07 o
   2  -4   8       2262.99       2232.13        77.56 o
   3  -4   8        216.74        205.03        35.75 o
   4  -4   8        484.44        507.24        70.86 o
   5  -4   8        140.20        137.40        29.19 o
   6  -4   8         74.42         68.74        30.35 o
   7  -4   8       1157.15       1271.01        89.92 o
   8  -4   8        773.82        856.74        91.00 o
   9  -4   8          6.96         37.57        84.64 o
  10  -4   8        151.68         62.79        91.86 o
 -11  -3   8        183.41        227.30        93.20 o
 -10  -3   8        330.70        343.35        58.80 o
  -9  -3   8         17.74         37.81        77.59 o
  -8  -3   8         23.75         41.27        39.68 o
  -7  -3   8        252.46        296.43        35.53 o
  -6  -3   8         44.46         72.64        60.63 o
  -5  -3   8        382.50        358.36        48.49 o
  -4  -3   8       1275.01       1353.07        55.58 o
  -3  -3   8         36.00         65.67        29.89 o
  -2  -3   8         43.50         85.24        28.26 o
  -1  -3   8        911.27        806.01        52.67 o
   0  -3   8        675.78        677.80        33.62 o
   1  -3   8       1080.00        993.74        39.79 o
   2  -3   8       2203.36       2167.47        58.86 o
   3  -3   8        476.99        435.38        27.56 o
   4  -3   8          3.05        -27.46        27.46 o
   5  -3   8         60.19         40.25        27.32 o
   6  -3   8        200.83        273.02        47.11 o
   7  -3   8         46.07         24.72        69.64 o
   8  -3   8        619.00        577.19        85.00 o
   9  -3   8         11.17        -55.85        80.34 o
  10  -3   8          5.70         32.28        88.47 o
 -11  -2   8          1.45          3.90        89.30 o
 -10  -2   8          4.73        -42.64        81.58 o
  -9  -2   8         44.45         30.51        37.97 o
  -8  -2   8         32.62         35.80        34.52 o
  -7  -2   8        266.73        302.39        33.97 o
  -6  -2   8        491.71        523.98        42.15 o
  -5  -2   8          9.91         30.26        34.71 o
  -4  -2   8        157.47        141.97        33.07 o
  -3  -2   8        756.84        758.95        48.38 o
  -2  -2   8          0.17        -26.52        26.52 o
  -1  -2   8       2634.29       2432.83        55.34 o
   0  -2   8       2463.59       2390.94        44.50 o
   1  -2   8         23.00         11.70        21.89 o
   2  -2   8         29.49         45.96        23.03 o
   3  -2   8        740.90        731.37        36.11 o
   4  -2   8         12.17         40.05        24.71 o
   5  -2   8       1609.36       1460.14        47.23 o
   6  -2   8       2194.49       2217.16        72.79 o
   7  -2   8        717.58        777.46        78.84 o
   8  -2   8         18.96         -5.74        72.36 o
   9  -2   8         93.85         78.87        80.19 o
  10  -2   8         31.43         56.48        84.48 o
  11  -2   8        268.51        322.38        94.71 o
 -11  -1   8        146.72        205.50        92.99 o
 -10  -1   8        109.64         40.35        84.76 o
  -9  -1   8        941.74        965.89        92.30 o
  -8  -1   8        246.51        224.34        75.34 o
  -7  -1   8        175.13        160.67        40.94 o
  -6  -1   8        267.19        301.19        39.61 o
  -5  -1   8         64.03         57.03        33.99 o
  -4  -1   8        695.99        616.18        37.53 o
  -3  -1   8       1564.20       1509.24        53.42 o
  -2  -1   8         66.08         54.36        27.80 o
  -1  -1   8        610.73        551.64        30.79 o
   0  -1   8        322.69        290.86        23.11 o
   1  -1   8        128.43        149.11        23.14 o
   2  -1   8       1791.66       1740.42        41.83 o
   3  -1   8       7364.98       7169.39        76.12 o
   4  -1   8        643.67        649.99        32.85 o
   5  -1   8        885.61       1013.74        44.66 o
   6  -1   8        233.35        290.20        42.18 o
   7  -1   8        214.81        176.50        67.16 o
   8  -1   8       2181.91       2430.09       128.03 o
   9  -1   8        770.63        780.32        90.28 o
  10  -1   8          5.05         53.20        83.30 o
  11  -1   8         95.66        118.21        90.08 o
 -11   0   8        190.01        143.86        92.11 o
 -10   0   8          0.23        101.46        86.86 o
  -9   0   8       1364.66       1590.26       128.33 o
  -8   0   8        521.48        565.55        79.73 o
  -7   0   8         89.94        129.41        66.90 o
  -6   0   8          1.82        -36.23        36.23 o
  -5   0   8        488.01        550.90        67.58 o
  -4   0   8          3.05         44.26        31.47 o
  -3   0   8       1264.45       1215.21        51.85 o
  -2   0   8        274.98        293.67        29.69 o
  -1   0   8         17.94          6.32        31.99 o
   0   0   8       1499.73       1402.74        49.61 o
   1   0   8        846.11        801.63        35.98 o
   2   0   8        180.87        165.81        23.12 o
   3   0   8       1040.09       1071.36        40.98 o
   4   0   8        118.36         94.52        24.40 o
   5   0   8          5.56          2.48        42.81 o
   6   0   8       1361.82       1450.07        67.36 o
   7   0   8       1414.00       1356.11       103.13 o
   8   0   8         52.50         32.50        65.87 o
   9   0   8        729.02        867.73        84.87 o
  10   0   8        131.67        110.57        78.05 o
  11   0   8          3.16        -80.53        80.53 o
 -11   1   8        380.63        404.74        97.30 o
 -10   1   8         34.80        132.83        86.45 o
  -9   1   8         28.30        113.22        78.90 o
  -8   1   8        601.80        498.77        79.94 o
  -7   1   8        184.98        254.09        68.32 o
  -6   1   8       1355.97       1371.59       101.35 o
  -5   1   8       2580.98       2795.24       105.96 o
  -4   1   8        406.49        541.16        37.66 o
  -3   1   8         41.01         70.41        29.62 o
  -2   1   8       1577.24       1521.23        51.54 o
  -1   1   8         53.85         23.92        27.78 o
   0   1   8       3877.55       4117.44        68.31 o
   1   1   8       4231.77       4192.58        92.47 o
   2   1   8         11.74          6.33        21.15 o
   3   1   8         24.29          1.40        22.39 o
   4   1   8        633.44        605.00        28.33 o
   5   1   8          1.22         22.91        24.66 o
   6   1   8        450.97        509.23        94.68 o
   7   1   8       2359.85       2511.57       109.88 o
   8   1   8       1535.35       1523.54       110.37 o
   9   1   8        100.80        138.83        70.57 o
  10   1   8          0.80         10.19        75.99 o
  11   1   8        163.97        171.83        83.12 o
  12   1   8        480.07        567.97       122.59 o
 -10   2   8        167.11        267.25        89.49 o
  -9   2   8        135.88        112.32        80.82 o
  -8   2   8        903.18        974.29        85.68 o
  -7   2   8        270.02        240.73        69.37 o
  -6   2   8          0.52        -49.45        57.61 o
  -5   2   8        145.88        178.89        55.48 o
  -4   2   8         14.07          9.68        48.47 o
  -3   2   8        276.31        284.09        49.21 o
  -2   2   8       2758.00       2620.26        86.81 o
  -1   2   8       3378.46       3310.58        63.61 o
   0   2   8        595.76        644.58        63.05 o
   1   2   8       2078.21       2302.57        73.26 o
   2   2   8        133.87        164.13        27.85 o
   3   2   8         80.28        115.70        31.58 o
   4   2   8       1259.51       1292.53        54.30 o
   5   2   8        209.18        203.82        35.39 o
   6   2   8          1.03         36.04        36.89 o
   7   2   8        441.99        485.75        63.28 o
   8   2   8        241.21        173.83        63.92 o
   9   2   8         39.68         52.45        67.48 o
  10   2   8        431.78        504.57        80.33 o
  11   2   8        573.36        689.29        89.30 o
  12   2   8        101.23         77.98        85.76 o
 -10   3   8        290.86        199.05        87.70 o
  -9   3   8         17.39        -38.14        79.08 o
  -8   3   8        676.75        583.71        80.59 o
  -7   3   8        180.70        150.30        69.53 o
  -6   3   8         28.59        -34.39        60.08 o
  -5   3   8        680.25        671.66        65.02 o
  -4   3   8        980.93        994.44        84.42 o
  -3   3   8        183.24        157.55        49.02 o
  -2   3   8       2724.38       2710.88        89.40 o
  -1   3   8       2710.66       2824.05        92.82 o
   0   3   8       1607.32       1500.74        80.19 o
   1   3   8         12.11         34.17        37.25 o
   2   3   8       3818.86       3899.43       101.04 o
   3   3   8         33.29        -15.95        43.24 o
   4   3   8        462.90        613.07       125.48 o
   5   3   8        772.44        997.73        71.31 o
   6   3   8        113.27        203.77        38.74 o
   7   3   8         78.92        133.09        55.99 o
   8   3   8        505.29        587.26        69.84 o
   9   3   8        343.23        326.00        71.89 o
  10   3   8        305.70        363.72        77.18 o
  11   3   8        145.69        256.21        81.71 o
  12   3   8         74.76        175.60        85.16 o
 -10   4   8        342.34        395.14        90.87 o
  -9   4   8         48.75         42.80        80.00 o
  -8   4   8          1.25        -45.97        72.96 o
  -7   4   8        209.41        213.11        72.14 o
  -6   4   8         18.35        -14.68        62.47 o
  -5   4   8       1099.58       1092.17        98.91 o
  -4   4   8       1616.75       1578.87        92.78 o
  -3   4   8        576.56        553.17        57.00 o
  -2   4   8        411.52        403.86        49.57 o
  -1   4   8          8.46        -42.80        45.79 o
   0   4   8       6360.29       6721.45       136.63 o
   1   4   8        763.44        548.19        47.53 o
   2   4   8       9187.90       9087.97       162.79 o
   3   4   8        855.63        664.87        54.81 o
   4   4   8         15.43         -9.82        51.65 o
   5   4   8        217.85        284.60        38.42 o
   6   4   8          5.64         75.66        38.81 o
   7   4   8          1.17         43.88        57.05 o
   8   4   8       1312.98       1532.99       111.78 o
   9   4   8        817.11        770.08        81.08 o
  10   4   8         71.79        178.42        76.19 o
  11   4   8         87.89         45.46        77.05 o
  12   4   8          5.29         33.64        82.82 o
 -10   5   8         64.37         67.00        85.62 o
  -9   5   8         10.54        -75.11        78.33 o
  -8   5   8         14.25        -73.57        73.57 o
  -7   5   8        818.50        850.68        83.13 o
  -6   5   8        786.96        836.49        76.96 o
  -5   5   8          0.40        -14.79        61.26 o
  -4   5   8         61.39         86.26        55.24 o
  -3   5   8          3.72          6.59        51.98 o
  -2   5   8         52.39         30.38        47.41 o
  -1   5   8       3324.05       3271.58       103.68 o
   0   5   8       5923.22       5973.94       130.27 o
   1   5   8        128.36        114.70        43.08 o
   2   5   8       1367.57       1393.95        84.02 o
   3   5   8        185.14        176.65        49.35 o
   4   5   8         67.61        -15.23        77.86 o
   5   5   8        735.15        762.10        50.32 o
   6   5   8        763.43        879.51       121.37 o
   7   5   8          0.60         10.14        78.86 o
   8   5   8        293.39        308.42        68.63 o
   9   5   8         53.44         61.33        71.55 o
  10   5   8        119.35        254.51        82.16 o
  11   5   8         50.33         75.31        81.84 o
  12   5   8        324.16        367.08        92.57 o
 -10   6   8          6.01         61.29       105.33 o
  -9   6   8        430.17        361.34        85.65 o
  -8   6   8        454.40        390.72        80.67 o
  -7   6   8        121.02         97.23        72.31 o
  -6   6   8       1077.59       1094.09       108.52 o
  -5   6   8        687.15        711.09        72.98 o
  -4   6   8        129.47        274.83        60.65 o
  -3   6   8        690.41        699.17        65.77 o
  -2   6   8         58.46         54.66        50.78 o
  -1   6   8       1418.00       1461.33        91.20 o
   0   6   8       1470.40       1494.69        90.52 o
   1   6   8          2.15         30.42        45.33 o
   2   6   8          0.46        -47.11        47.11 o
   3   6   8        313.54        283.36        52.26 o
   4   6   8        411.19        382.05        58.68 o
   5   6   8        134.94         53.81        73.58 o
   6   6   8        327.21        258.72        42.88 o
   7   6   8         35.80         46.01        63.97 o
   8   6   8         59.64         30.85        66.85 o
   9   6   8        363.44        401.70        76.78 o
  10   6   8        388.41        296.81        83.76 o
  11   6   8         89.39         73.76        82.47 o
  12   6   8        425.70        381.45        95.39 o
  -9   7   8        279.98        289.23        83.34 o
  -8   7   8        188.88        148.58        77.76 o
  -7   7   8         27.51         55.94        72.52 o
  -6   7   8          7.17        -65.93        65.93 o
  -5   7   8        211.14        215.35        67.97 o
  -4   7   8          6.34         88.81        60.85 o
  -3   7   8        971.24       1039.23        99.69 o
  -2   7   8        868.04        933.47        90.77 o
  -1   7   8         18.70         45.82        55.14 o
   0   7   8          1.30         25.28        52.24 o
   1   7   8        355.63        388.54        54.97 o
   2   7   8         20.55         19.09        52.18 o
   3   7   8       1017.51        936.03        90.15 o
   4   7   8        382.65        375.86        61.54 o
   5   7   8         40.28        -10.42        39.34 o
   6   7   8         19.42        -41.90        41.90 o
   7   7   8        251.53        348.26        50.19 o
   8   7   8         75.54        147.59        51.27 o
   9   7   8        635.94        879.96        86.81 o
  10   7   8        367.25        451.00        87.26 o
  11   7   8        140.76        143.71        83.98 o
  -8   8   8         24.24         11.38        76.13 o
  -7   8   8        191.35        184.81        76.23 o
  -6   8   8         36.92        111.77        69.97 o
  -5   8   8       1472.78       1611.37       113.82 o
  -4   8   8        651.11        730.97        73.19 o
  -3   8   8         53.95         69.21        61.04 o
  -2   8   8         32.23         55.75        59.89 o
  -1   8   8        106.43          6.56        57.55 o
   0   8   8        788.97        847.64        66.92 o
   1   8   8       1691.47       1850.04        99.76 o
   2   8   8        144.95        200.65        54.22 o
   3   8   8         86.26        134.24        57.25 o
   4   8   8         10.17        -40.45        58.07 o
   5   8   8          0.11        -40.19        40.19 o
   6   8   8        274.12        179.66        46.28 o
   7   8   8        587.81        569.05        53.35 o
   8   8   8          6.72         73.67        58.20 o
   9   8   8        323.54        325.34        58.24 o
  10   8   8         18.88         77.55        80.09 o
  11   8   8         75.17        105.30        87.00 o
  -8   9   8        139.77         84.52        76.95 o
  -7   9   8        373.99        271.82        76.51 o
  -6   9   8         24.83        -38.85        68.95 o
  -5   9   8        924.31        854.42        79.70 o
  -4   9   8         11.70         19.77        63.29 o
  -3   9   8         58.16         29.67        62.90 o
  -2   9   8        254.25        276.84        63.26 o
  -1   9   8        521.69        670.46        67.79 o
   1   9   8        732.67        676.14        68.53 o
   2   9   8        245.20        234.70        60.49 o
   3   9   8          1.44        -21.55        59.04 o
   4   9   8         65.14         98.02        62.58 o
   5   9   8        137.54        117.10        44.05 o
   6   9   8         32.54        -10.97        46.28 o
   7   9   8        245.26        258.73        47.57 o
   8   9   8          4.48         79.51        53.45 o
   9   9   8         10.24         15.83        56.86 o
  10   9   8         24.70        114.46       111.09 o
  11   9   8         89.08        125.73        85.16 o
  -7  10   8         31.80         19.07        48.82 o
  -6  10   8         68.87          3.53        70.81 o
  -5  10   8         30.50         38.34        69.34 o
  -4  10   8        328.42        299.16        71.45 o
  -3  10   8        351.86        329.53        68.15 o
  -2  10   8         58.01         63.54        63.13 o
  -1  10   8        713.26        693.20        68.31 o
   0  10   8        130.69        160.08        64.90 o
   1  10   8         47.22         72.47        60.25 o
   2  10   8        253.44        251.19        63.50 o
   3  10   8        313.09        298.21        65.38 o
   4  10   8        234.13        299.34        67.15 o
   5  10   8       1034.14        825.19        77.49 o
   6  10   8         87.63        122.43        36.51 o
   7  10   8          1.30        -38.39        50.30 o
   8  10   8          2.53         -7.01        53.78 o
   9  10   8         50.86        137.24        78.18 o
  10  10   8         36.52         86.77        62.98 o
  -6  11   8         46.32          1.99        69.21 o
  -5  11   8        151.18        134.98        49.63 o
  -4  11   8        296.53        394.66        51.15 o
  -3  11   8         53.99         49.93        64.59 o
  -2  11   8         19.23         27.18        66.48 o
  -1  11   8        140.06        170.65        64.85 o
   0  11   8         28.54         53.85        62.34 o
   1  11   8          3.35         83.21        63.34 o
   2  11   8        365.77        440.76        71.41 o
   3  11   8        540.64        502.67        50.64 o
   4  11   8         64.73         73.53        71.58 o
   5  11   8         42.59         17.89        36.29 o
   6  11   8          1.92        -13.81        36.52 o
   7  11   8          0.64        -54.48        54.48 o
   8  11   8        244.84        261.76        96.99 o
   9  11   8        296.78        381.54        63.26 o
  10  11   8         13.83         69.13        63.15 o
  -5  12   8          8.23        -61.32        69.25 o
  -4  12   8         90.97        127.26        73.23 o
  -3  12   8         15.83         -3.87        71.75 o
  -2  12   8         11.82         14.50        54.44 o
  -1  12   8         33.97         87.29        49.34 o
   0  12   8         80.40        139.09        81.63 o
   1  12   8        146.44        274.66        51.00 o
   2  12   8        240.51        257.22        50.68 o
   3  12   8         65.88         63.89        87.69 o
   4  12   8         56.36         93.41       133.73 o
   5  12   8         15.38         34.82        68.49 o
   6  12   8        304.46        300.04        41.24 o
   7  12   8         26.43        -40.30        40.30 o
   8  12   8         44.71        -46.68        67.99 o
   9  12   8        140.41        131.40       204.78 o
  -3  13   8         15.16        -34.60        85.22 o
  -2  13   8        248.24        209.16        79.57 o
  -1  13   8         52.56        152.17        77.35 o
   0  13   8        455.31        579.19        83.56 o
   1  13   8        217.29        148.60        78.68 o
   2  13   8         12.00         33.36        66.02 o
   3  13   8        158.91        203.19       120.00 o
   4  13   8        133.24        168.36       131.56 o
   5  13   8        322.60        349.73        52.55 o
   6  13   8        321.13        367.32        51.79 o
   7  13   8         42.68        -14.64        69.39 o
   8  13   8          0.11        -13.75        85.99 o
   1  14   8         38.52         73.71        90.17 o
   2  14   8          1.09        -81.25        81.95 o
   3  14   8         96.65        165.39        83.19 o
   4  14   8         32.70         26.79        79.50 o
   5  14   8         12.62        -47.39        74.37 o
   6  14   8          3.01        -37.04        69.75 o
  -3 -11   9         42.20          3.09        92.24 o
  -2 -11   9          3.52        -77.27        77.27 o
  -1 -11   9         34.59        -56.84        78.18 o
   0 -11   9         25.14        -22.37        78.80 o
   1 -11   9          4.38          0.84        78.54 o
   2 -11   9          0.44        -33.54        81.10 o
  -6 -10   9          0.44        -79.91        79.91 o
  -5 -10   9        129.22        167.35        82.10 o
  -4 -10   9          0.82        -77.90        77.90 o
  -3 -10   9        296.69        221.59        81.35 o
  -2 -10   9        140.88        149.51        75.86 o
  -1 -10   9          1.01        -48.73        72.98 o
   0 -10   9          8.57         49.99        72.86 o
   1 -10   9         61.01        135.54        73.07 o
   2 -10   9          5.40        -70.34        70.34 o
   3 -10   9        218.39        151.78        74.48 o
   4 -10   9        138.73         68.75        71.80 o
  -8  -9   9         13.31         53.90        75.47 o
  -7  -9   9          8.87        -75.19        75.19 o
  -6  -9   9         20.60        -25.25        73.97 o
  -5  -9   9        216.64        233.21        77.17 o
  -4  -9   9        287.80        259.55        77.34 o
  -3  -9   9          0.27        -31.15        71.93 o
  -2  -9   9        230.60        326.16        74.05 o
  -1  -9   9          0.11        -22.96        67.75 o
   0  -9   9         59.28        -40.49        66.67 o
   1  -9   9        500.15        446.33        72.87 o
   2  -9   9        106.16         13.63        66.57 o
   3  -9   9          2.52        -49.87        49.87 o
   4  -9   9         79.00         98.11        54.15 o
   5  -9   9          0.30        -55.72        55.72 o
   6  -9   9         27.17        -53.11        91.55 o
  -8  -8   9         65.49         44.92        70.40 o
  -7  -8   9         99.24         75.55        71.21 o
  -6  -8   9        122.23        152.66        74.01 o
  -5  -8   9        223.39        250.53        70.26 o
  -4  -8   9         75.78          3.29        68.48 o
  -3  -8   9          2.74          7.21        67.66 o
  -2  -8   9        155.10        275.12        68.12 o
  -1  -8   9         91.58         81.70        65.36 o
   0  -8   9         72.80        -15.27        63.76 o
   1  -8   9         69.24        125.72        65.27 o
   2  -8   9         35.58        -22.20        46.74 o
   3  -8   9         44.91         15.70        71.91 o
   4  -8   9        211.03        121.82        50.62 o
   5  -8   9         94.48        161.11        52.63 o
   6  -8   9          5.99        -53.01        53.01 o
  -9  -7   9         41.01         45.24        57.12 o
  -8  -7   9         73.26        129.96        67.67 o
  -7  -7   9        158.36        147.69        66.45 o
  -6  -7   9        109.01         63.21        65.95 o
  -5  -7   9          0.81        -62.41        62.41 o
  -4  -7   9        123.63        190.26        63.71 o
  -3  -7   9        239.87        179.08        63.08 o
  -2  -7   9        350.91        430.37        65.54 o
  -1  -7   9        617.39        607.36        66.72 o
   0  -7   9          0.93         35.98        59.00 o
   1  -7   9         37.04        -44.77        57.76 o
   2  -7   9        721.74        818.75        52.30 o
   3  -7   9        187.60        252.98        47.32 o
   4  -7   9        258.78        251.11        85.85 o
   5  -7   9        574.72        505.81        53.99 o
   6  -7   9        106.03         71.14        51.28 o
   7  -7   9         63.83        -27.73        91.18 o
 -10  -6   9        208.27        242.47        87.12 o
  -9  -6   9        155.18        204.42        44.77 o
  -8  -6   9          0.12        -26.05        47.41 o
  -7  -6   9         12.78        -31.50        45.07 o
  -6  -6   9          0.32        -25.51        41.56 o
  -5  -6   9          9.90         -0.28        39.34 o
  -4  -6   9        578.67        587.71        42.43 o
  -3  -6   9        294.74        299.41        58.86 o
  -2  -6   9        127.31        112.79        55.71 o
  -1  -6   9          0.32        -16.94        53.50 o
   0  -6   9        261.03        175.59        56.14 o
   1  -6   9         91.53         83.59        40.84 o
   2  -6   9       1336.80       1345.96        70.18 o
   3  -6   9        517.32        539.64        48.05 o
   4  -6   9         14.43        -36.83        65.91 o
   5  -6   9          0.49        -45.39        45.39 o
   6  -6   9          5.63         -1.85        47.59 o
   7  -6   9         15.28        -37.45        85.92 o
   8  -6   9        753.62        763.16       104.54 o
 -10  -5   9         56.04         -4.06        64.61 o
  -9  -5   9        155.79        148.37        42.80 o
  -8  -5   9          6.91         21.45        39.04 o
  -7  -5   9          1.33         -8.07        44.21 o
  -6  -5   9        100.31         94.49        42.42 o
  -5  -5   9         72.07         69.93        39.01 o
  -4  -5   9         33.54         40.22        35.92 o
  -3  -5   9        375.25        344.98        52.33 o
  -2  -5   9         75.81         35.62        50.13 o
  -1  -5   9          0.91          4.17        48.41 o
   0  -5   9        591.43        586.40        56.97 o
   1  -5   9         62.47         41.64        37.27 o
   2  -5   9        408.53        436.17        54.38 o
   3  -5   9         13.90        -21.01        38.77 o
   4  -5   9         26.39        -17.10        40.40 o
   5  -5   9         61.93         22.61        42.75 o
   6  -5   9        298.53        303.85        46.68 o
   7  -5   9        578.52        634.97        95.11 o
   8  -5   9         23.48        -67.65        86.64 o
   9  -5   9        283.20        101.07        94.98 o
 -10  -4   9          0.68         -6.91        84.92 o
  -9  -4   9         60.07        115.91        41.24 o
  -8  -4   9        528.71        521.60        42.06 o
  -7  -4   9          0.30        -41.15        43.50 o
  -6  -4   9       1111.79       1208.53        68.74 o
  -5  -4   9        428.01        419.11        44.97 o
  -4  -4   9         14.76         26.94        38.48 o
  -3  -4   9        340.11        375.99        49.58 o
  -2  -4   9        754.40        749.76        44.19 o
  -1  -4   9        165.64        118.32        31.01 o
   0  -4   9       2528.76       2557.21        59.38 o
   1  -4   9        425.54        418.28        37.95 o
   2  -4   9          2.59        -33.01        34.40 o
   3  -4   9        695.13        722.22        42.91 o
   4  -4   9        596.67        579.57        33.37 o
   5  -4   9         42.88         -9.62        39.67 o
   6  -4   9        648.53        509.57        36.37 o
   7  -4   9        673.41        814.30        92.11 o
   8  -4   9        493.01        441.39        89.26 o
   9  -4   9        130.28        141.94        89.89 o
 -10  -3   9        130.33        170.08        89.52 o
  -9  -3   9        101.54        131.61        49.77 o
  -8  -3   9       1312.93       1323.03        61.14 o
  -7  -3   9         17.80         -2.53        34.87 o
  -6  -3   9        183.87        214.51        42.12 o
  -5  -3   9         29.78         39.41        38.51 o
  -4  -3   9          7.00        -35.50        35.50 o
  -3  -3   9        873.12        778.59        44.59 o
  -2  -3   9       1360.46       1336.54        53.76 o
  -1  -3   9        123.84        123.05        30.26 o
   0  -3   9          9.23        -24.18        24.18 o
   1  -3   9          4.39         -8.34        24.56 o
   2  -3   9          2.04          6.08        25.86 o
   3  -3   9        478.35        411.29        29.70 o
   4  -3   9       1108.75       1111.81        47.99 o
   5  -3   9         38.07         49.74        36.44 o
   6  -3   9          6.27        -30.62        30.62 o
   7  -3   9         69.00        124.29        47.86 o
   8  -3   9         18.67         74.96       100.22 o
   9  -3   9        245.16        297.06        89.24 o
  10  -3   9        447.44        491.62        98.21 o
 -10  -2   9        323.98        369.92        92.09 o
  -9  -2   9         18.44         58.10        50.97 o
  -8  -2   9        549.70        597.67        50.59 o
  -7  -2   9         13.58          6.05        33.63 o
  -6  -2   9          0.68         26.59        42.76 o
  -5  -2   9        980.96       1007.94        62.52 o
  -4  -2   9        783.43        687.32        41.68 o
  -3  -2   9          8.40         -1.14        32.33 o
  -2  -2   9         30.42         64.19        30.32 o
  -1  -2   9          5.33         -3.72        28.25 o
   0  -2   9        226.38        236.98        25.56 o
   1  -2   9        839.47        821.17        41.21 o
   2  -2   9        573.26        495.67        28.55 o
   3  -2   9          3.85         -2.83        25.85 o
   4  -2   9        123.40        119.21        27.91 o
   5  -2   9         59.39         47.88        28.72 o
   6  -2   9          3.05         -2.64        42.31 o
   7  -2   9        260.85        333.98        49.86 o
   8  -2   9       1150.60       1345.17       181.35 o
   9  -2   9          0.59         15.93        82.29 o
  10  -2   9        281.46        249.28        93.34 o
 -10  -1   9        286.92        277.23        92.51 o
  -9  -1   9         25.60          8.28        82.23 o
  -8  -1   9         15.67         35.32        75.03 o
  -7  -1   9        182.97        155.24        76.75 o
  -6  -1   9         65.76         75.59        52.30 o
  -5  -1   9        651.34        616.69        43.12 o
  -4  -1   9        638.55        594.94        40.47 o
  -3  -1   9         70.60         89.19        32.89 o
  -2  -1   9        423.72        425.04        34.75 o
  -1  -1   9        763.01        792.73        49.13 o
   0  -1   9        510.56        528.79        26.84 o
   1  -1   9       1137.60       1067.01        41.63 o
   2  -1   9       1920.97       1978.78        46.34 o
   3  -1   9        161.46        182.72        26.60 o
   4  -1   9        105.69        146.03        37.65 o
   5  -1   9        111.45        115.03        32.33 o
   6  -1   9         13.05          1.63        42.07 o
   7  -1   9        722.06        836.92        61.94 o
   8  -1   9       2293.79       2422.27       132.19 o
   9  -1   9         56.70        127.49        80.27 o
  10  -1   9         84.55         48.79        86.08 o
  11  -1   9         13.18        -89.67        89.67 o
 -10   0   9         26.13        -24.18        88.56 o
  -9   0   9         46.33         56.91        83.17 o
  -8   0   9          0.86         -0.55        76.25 o
  -7   0   9        784.36        779.89        81.11 o
  -6   0   9        861.73        827.06        75.87 o
  -5   0   9         95.53         81.12        38.44 o
  -4   0   9          0.42         -0.10        34.71 o
  -3   0   9         37.00         41.71        32.19 o
  -2   0   9        229.96        234.05        32.33 o
  -1   0   9       1795.56       1563.13        54.20 o
   0   0   9        449.22        446.84        37.79 o
   1   0   9        102.43        104.53        29.57 o
   2   0   9          9.43         36.61        24.19 o
   3   0   9        213.45        188.31        25.96 o
   4   0   9        184.30        189.02        27.19 o
   5   0   9       1739.67       1698.33        50.13 o
   6   0   9        340.61        367.00        51.20 o
   7   0   9        631.78        645.32        68.75 o
   8   0   9          0.95          2.99        73.73 o
   9   0   9        472.97        404.74        85.81 o
  10   0   9          2.26        -46.70        81.73 o
  11   0   9        416.00        420.71        95.12 o
 -10   1   9          8.23        -87.88        87.88 o
  -9   1   9       1241.01       1103.01        98.74 o
  -8   1   9        586.94        547.83        83.76 o
  -7   1   9        405.70        582.13        78.58 o
  -6   1   9       1490.56       1518.92       109.20 o
  -5   1   9        668.32        639.40        68.24 o
  -4   1   9        275.54        228.10        37.03 o
  -3   1   9       1885.75       1862.03        62.13 o
  -2   1   9         90.73         86.42        31.65 o
  -1   1   9       2785.06       2802.73       108.62 o
   0   1   9        166.42        191.72        31.31 o
   1   1   9         74.29         55.43        28.82 o
   2   1   9       1063.44        980.65        51.68 o
   3   1   9        487.39        415.65        27.66 o
   4   1   9          3.70        -25.35        25.35 o
   5   1   9        279.63        337.67        30.05 o
   6   1   9         76.04         49.33        41.60 o
   7   1   9        220.30        212.16        84.71 o
   8   1   9        269.77        234.80        72.61 o
   9   1   9       1360.94       1410.87       124.27 o
  10   1   9         24.52          8.63        77.75 o
  11   1   9        228.64        301.57        88.25 o
 -10   2   9        185.27        296.44        92.54 o
  -9   2   9        555.44        683.00        91.56 o
  -8   2   9          0.78        -73.36        74.11 o
  -7   2   9          7.76          5.33        71.30 o
  -6   2   9        547.29        481.22        72.61 o
  -5   2   9        394.82        380.54        65.11 o
  -4   2   9        211.05        275.24        56.91 o
  -3   2   9       2003.62       1896.54        93.74 o
  -2   2   9        327.71        341.40        50.74 o
  -1   2   9         26.41         45.82        31.10 o
   0   2   9       1655.71       1796.75        57.29 o
   1   2   9       1075.90       1129.55        59.10 o
   2   2   9        680.78        640.47        35.82 o
   3   2   9       1418.18       1472.66        48.39 o
   4   2   9         25.31         54.27        32.99 o
   5   2   9         51.98         73.64        36.93 o
   6   2   9         20.06         34.60        41.20 o
   7   2   9         38.32         79.14        45.67 o
   8   2   9          5.96        -34.01        66.71 o
   9   2   9        763.80        725.39        84.46 o
  10   2   9        178.12        118.51        79.48 o
  11   2   9        143.61         60.34        83.95 o
 -10   3   9          7.57        -31.34        89.25 o
  -9   3   9         22.66         14.19        82.20 o
  -8   3   9        208.09        277.75        80.20 o
  -7   3   9         71.81         41.79        72.04 o
  -6   3   9        540.07        528.61        74.40 o
  -5   3   9       1644.93       1656.92       108.11 o
  -4   3   9        593.99        503.72        62.02 o
  -3   3   9          3.74         65.96        51.54 o
  -2   3   9        216.05        204.20        49.34 o
  -1   3   9          8.19        -32.43        48.51 o
   0   3   9       3248.16       3335.03       104.08 o
   1   3   9       4416.27       4305.23       108.47 o
   2   3   9          8.79         52.26        46.55 o
   3   3   9        379.06        350.43        52.49 o
   4   3   9          4.33         41.27        35.43 o
   5   3   9         73.72        167.08        76.13 o
   6   3   9        331.76        344.13        43.25 o
   7   3   9        132.02        194.42        66.16 o
   8   3   9         74.37        103.47       114.11 o
   9   3   9        253.92        299.21        74.10 o
  10   3   9         24.84         96.73        78.56 o
  11   3   9        114.69        138.93        82.82 o
 -10   4   9          7.33        -91.96       109.44 o
  -9   4   9         21.00        -12.85        83.29 o
  -8   4   9        647.82        614.01        86.33 o
  -7   4   9        247.54        196.29        76.03 o
  -6   4   9        356.93        382.53        74.29 o
  -5   4   9        570.77        566.69        71.66 o
  -4   4   9         20.87        105.15        56.92 o
  -3   4   9        157.58        197.74        56.16 o
  -2   4   9       2096.21       1991.01        91.58 o
  -1   4   9        764.72        851.79        62.79 o
   0   4   9       1436.81       1737.14        91.91 o
   1   4   9       1561.27       1592.27        82.85 o
   2   4   9         16.16          7.82        48.58 o
   3   4   9          4.90         16.82        48.23 o
   4   4   9        470.81        527.55        60.38 o
   5   4   9        217.77        251.35        38.57 o
   6   4   9        148.53        162.89        79.94 o
   7   4   9        688.22        752.39        52.39 o
   8   4   9         26.47         62.47        49.29 o
   9   4   9         67.52        123.71        70.17 o
  10   4   9         73.23         97.96        78.17 o
  11   4   9         56.86        134.34        82.40 o
  -9   5   9          0.55        -21.44        83.80 o
  -8   5   9        478.76        487.79        85.82 o
  -7   5   9         38.45         11.37        74.65 o
  -6   5   9        131.76         69.56        72.10 o
  -5   5   9        471.68        511.97        73.72 o
  -4   5   9       1142.51       1334.66       101.17 o
  -3   5   9          8.16         -7.58        55.84 o
  -2   5   9       1230.74       1166.46        88.66 o
  -1   5   9        898.84       1097.99        90.23 o
   0   5   9         22.63         72.90        51.67 o
   1   5   9        149.57         90.69        46.53 o
   2   5   9       2737.35       2975.15       104.71 o
   3   5   9        184.23        172.29        53.49 o
   4   5   9       1171.60       1060.06        96.19 o
   5   5   9        855.51        918.72        54.84 o
   6   5   9         21.88         86.19        49.13 o
   7   5   9         30.51         62.86        47.50 o
   8   5   9        176.18        258.15        62.52 o
   9   5   9        111.84        224.11        75.19 o
  10   5   9        498.16        509.76        85.62 o
  11   5   9        267.86        329.64        85.68 o
  -9   6   9        155.40        152.41        87.53 o
  -8   6   9         32.67        -59.73        77.55 o
  -7   6   9         46.90         81.34        76.78 o
  -6   6   9        323.33        295.31        77.48 o
  -5   6   9        624.57        578.65        77.01 o
  -4   6   9       1887.42       1883.90       109.83 o
  -3   6   9          3.82        -23.67        58.60 o
  -2   6   9         32.13        107.10        55.62 o
  -1   6   9         12.65        -11.33        56.14 o
   0   6   9          1.76         17.52        53.59 o
   1   6   9        642.43        494.43        57.74 o
   2   6   9       1377.42       1446.79        96.80 o
   3   6   9         92.14        162.90        55.80 o
   4   6   9        115.40        145.68        60.13 o
   5   6   9         54.69        -49.94        49.94 o
   6   6   9         99.71         96.99        43.87 o
   7   6   9        237.42        247.36        49.02 o
   8   6   9        574.21        759.67        59.12 o
   9   6   9        128.24        163.81        58.37 o
  10   6   9        212.54        353.47        86.27 o
  11   6   9        170.66        275.24        89.64 o
  -9   7   9          0.55        -38.22        85.59 o
  -8   7   9         33.81        -45.88        77.31 o
  -7   7   9        219.81        265.82        79.74 o
  -6   7   9        533.08        603.84        82.66 o
  -5   7   9         53.63         43.61        71.15 o
  -4   7   9        331.79        338.92        69.24 o
  -3   7   9          2.38        -27.26        62.99 o
  -2   7   9        158.13        169.18        60.35 o
  -1   7   9        268.83        217.69        62.25 o
   0   7   9        649.21        674.92        66.72 o
   1   7   9          8.22         57.02        55.85 o
   2   7   9        605.60        451.22        59.17 o
   3   7   9          7.95        -14.98        56.64 o
   4   7   9         71.58         46.44        59.96 o
   5   7   9        292.13        194.79        46.31 o
   6   7   9        520.46        472.30        73.02 o
   7   7   9          1.61         43.55        97.53 o
   8   7   9        307.68        522.24        59.05 o
   9   7   9         42.40        132.46        73.69 o
  10   7   9        130.51        242.17        62.94 o
  11   7   9         26.11        -17.10        86.89 o
  -8   8   9         18.39          8.17        79.22 o
  -7   8   9         14.04        -54.64        76.56 o
  -6   8   9          5.70        -73.39        73.39 o
  -5   8   9          0.14        -65.04        70.12 o
  -4   8   9         38.62         32.63        67.86 o
  -3   8   9        639.46        570.57        74.75 o
  -2   8   9        577.48        558.56        70.57 o
  -1   8   9         40.07          9.36        62.75 o
   0   8   9       2352.47       2330.68       110.04 o
   1   8   9        238.37        255.81        63.59 o
   2   8   9          5.19        -41.40        56.50 o
   3   8   9        480.24        496.36        68.31 o
   4   8   9        105.11        117.55        64.98 o
   5   8   9        771.98        656.27        99.60 o
   6   8   9        825.94        779.96       133.72 o
   7   8   9          0.37         11.43        49.11 o
   8   8   9          9.92         99.54        54.11 o
   9   8   9        487.31        526.35        64.69 o
  10   8   9        150.53        237.52        64.33 o
  11   8   9        259.95        300.33        73.17 o
  -7   9   9         11.55        -37.64        77.81 o
  -6   9   9          5.68         16.36        74.82 o
  -5   9   9        241.55        243.17        77.08 o
  -4   9   9         37.96         57.85        70.67 o
  -3   9   9        419.70        455.96        73.12 o
  -2   9   9        200.45        254.23        68.98 o
  -1   9   9         60.49        121.64        65.08 o
   0   9   9        150.52        195.19        65.62 o
   1   9   9         56.37         32.44        63.94 o
   2   9   9          2.96        -35.22        63.28 o
   3   9   9        816.08        864.67        76.57 o
   4   9   9        241.53        153.76        67.38 o
   5   9   9         57.86         33.83        70.82 o
   6   9   9          2.53        -47.77        47.77 o
   7   9   9         86.93          9.41        51.80 o
   8   9   9         30.92         28.05       100.73 o
   9   9   9        462.65        640.83        64.84 o
  10   9   9         37.02        158.64        66.48 o
  11   9   9         82.57        228.36        93.45 o
  -6  10   9        207.95        172.77        79.10 o
  -5  10   9        394.03        302.36        78.74 o
  -4  10   9          3.91        -70.13        70.13 o
  -3  10   9        289.21        376.01        72.40 o
  -2  10   9         30.26          3.00        66.27 o
  -1  10   9        878.28        846.88        75.45 o
   0  10   9         18.56         12.41        66.73 o
   1  10   9       1727.80       1871.16       114.17 o
   2  10   9        133.19        131.91        67.41 o
   3  10   9        157.03        138.90        66.57 o
   4  10   9         28.92        -45.72        68.86 o
   5  10   9          4.47        -69.57        69.57 o
   6  10   9        166.36        116.22        50.26 o
   7  10   9        411.96        344.65        62.25 o
   8  10   9         69.04        -55.46        55.46 o
   9  10   9         55.78        134.97        61.01 o
  10  10   9         51.45        115.57        87.09 o
  -5  11   9         69.50         13.45        75.04 o
  -4  11   9          4.44        -38.83        72.36 o
  -3  11   9        105.61        112.89        69.53 o
  -2  11   9        135.58         75.15        72.68 o
  -1  11   9       1047.81        941.21        79.52 o
   0  11   9         35.85        -65.44        65.44 o
   1  11   9        933.52        868.60        79.83 o
   2  11   9          3.90         10.16        69.51 o
   3  11   9        117.77         83.72        70.68 o
   4  11   9        205.12        182.61        73.26 o
   5  11   9        150.65         85.47       121.04 o
   6  11   9         33.34        -38.22        38.22 o
   7  11   9        379.71        376.72        79.34 o
   8  11   9        503.13        359.70        93.22 o
   9  11   9         34.50         44.08        62.59 o
  -4  12   9         54.26        137.57        76.26 o
  -3  12   9         13.77         64.37        56.35 o
  -2  12   9         29.13         61.78        72.27 o
  -1  12   9        111.96        118.21        72.78 o
   0  12   9          0.51         27.66        68.42 o
   1  12   9        140.79        211.84        71.65 o
   2  12   9        147.92        244.61        53.52 o
   3  12   9        118.35        195.25        52.76 o
   4  12   9        239.37        261.34       100.67 o
   5  12   9        246.39        260.77        52.31 o
   6  12   9          3.75        -16.89        53.50 o
   7  12   9          4.66        -41.98        41.98 o
   8  12   9         12.37        -72.20        72.20 o
  -2  13   9          1.83        -31.13       117.46 o
  -1  13   9         85.77         92.78        81.59 o
   0  13   9          1.38        -56.54        81.25 o
   1  13   9          0.65         44.49        58.93 o
   2  13   9        186.04        194.12       103.24 o
   3  13   9         90.47        243.83        55.56 o
   4  13   9        126.77         94.80       111.29 o
   5  13   9         33.15         96.05        68.98 o
   6  13   9          2.96        -11.80        71.98 o
   7  13   9         32.11          8.65        52.85 o
   3  14   9          5.57         46.93        96.79 o
   4  14   9          9.69        -82.79        82.79 o
  -4 -10  10         41.06        -81.99        81.99 o
  -3 -10  10          0.01        -81.49        82.44 o
  -2 -10  10         25.77        -79.67        79.67 o
  -1 -10  10         88.76         32.44        79.07 o
   0 -10  10         43.82          8.72        78.36 o
   1 -10  10         11.26         28.85        78.84 o
   2 -10  10         18.25        -50.24        77.74 o
   3 -10  10          1.85        -29.95        76.37 o
  -6  -9  10        110.18         14.06        81.70 o
  -5  -9  10          1.27        -74.17        74.17 o
  -4  -9  10         15.60         54.35        78.62 o
  -3  -9  10        246.97        235.94        79.23 o
  -2  -9  10         19.92         31.73        75.76 o
  -1  -9  10        132.07         96.18        75.98 o
   0  -9  10        176.00        192.61        76.69 o
   1  -9  10          5.32        -59.22        71.12 o
   2  -9  10          3.47        -31.92        71.58 o
   3  -9  10        252.47        349.02        76.18 o
   4  -9  10        107.01        117.53        57.09 o
   5  -9  10         21.48        -74.55        74.55 o
  -7  -8  10         22.00        -11.56        73.18 o
  -6  -8  10         30.54         69.09        73.20 o
  -5  -8  10         31.32         -2.20        74.29 o
  -4  -8  10          1.64          8.76        70.73 o
  -3  -8  10        314.70        367.38        77.24 o
  -2  -8  10        372.17        449.46        75.30 o
  -1  -8  10          8.29        -54.38        68.35 o
   0  -8  10          0.24        -68.62        68.62 o
   1  -8  10         44.38          1.23        68.92 o
   2  -8  10         57.15         46.19        69.22 o
   3  -8  10        295.30        389.65        55.86 o
   4  -8  10         91.04         68.01        52.95 o
   5  -8  10          1.65        -53.40        53.40 o
   6  -8  10          0.44        -80.89        81.78 o
  -8  -7  10          7.42         41.74        70.07 o
  -7  -7  10         34.41        -67.39        67.39 o
  -6  -7  10        207.05        192.36        69.75 o
  -5  -7  10        462.01        492.27        75.69 o
  -4  -7  10        105.20        165.35        70.13 o
  -3  -7  10          8.66        -53.30        63.08 o
  -2  -7  10          2.88         24.71        65.01 o
  -1  -7  10         14.96        -60.89        60.89 o
   0  -7  10        195.53        202.45        65.60 o
   1  -7  10        876.67        774.50        72.71 o
   2  -7  10         51.09         32.56        47.74 o
   3  -7  10          5.50        -21.62        47.62 o
   4  -7  10          0.23        -18.67        57.18 o
   5  -7  10         11.14        -20.23        51.83 o
   6  -7  10         78.76        108.15        53.38 o
  -9  -6  10          1.17         16.20        47.38 o
  -8  -6  10        236.51        404.63        54.54 o
  -7  -6  10        185.39        266.87        50.25 o
  -6  -6  10         99.86         96.57        45.99 o
  -5  -6  10        363.93        421.52        46.44 o
  -4  -6  10          5.38        -46.92        46.92 o
  -3  -6  10         26.74        -55.32        61.29 o
  -2  -6  10        519.58        487.11        66.12 o
  -1  -6  10        806.33        704.36        66.00 o
   0  -6  10         22.04         14.31        58.27 o
   1  -6  10        450.95        601.08        66.65 o
   2  -6  10         75.67        109.83        45.41 o
   3  -6  10         11.46        -44.07        44.07 o
   4  -6  10        381.79        384.16        59.20 o
   5  -6  10        277.12        299.81        51.17 o
   6  -6  10          2.12        -26.71        50.36 o
   7  -6  10        138.47         41.12        93.01 o
  -9  -5  10         38.67         48.21        54.79 o
  -8  -5  10        240.44        263.30        42.86 o
  -7  -5  10        273.34        324.33        50.53 o
  -6  -5  10         22.10          8.41        44.46 o
  -5  -5  10         62.80         91.21        42.81 o
  -4  -5  10        421.32        427.43        43.16 o
  -3  -5  10         13.14        -24.08        37.14 o
  -2  -5  10        520.60        523.49        39.56 o
  -1  -5  10        133.07        123.13        56.96 o
   0  -5  10          0.85          2.59        54.95 o
   1  -5  10          8.00        -29.99        40.40 o
   2  -5  10         90.38         64.05        41.12 o
   3  -5  10         43.98         -1.49        42.93 o
   4  -5  10         63.75         23.21        44.63 o
   5  -5  10        371.82        415.56        50.79 o
   6  -5  10          0.60         -3.89        46.69 o
   7  -5  10         60.10        -69.67        87.53 o
   8  -5  10        235.78        247.11        97.71 o
 -10  -4  10        161.58        145.48        92.16 o
  -9  -4  10        464.69        529.77        57.80 o
  -8  -4  10          4.64        -25.31        39.63 o
  -7  -4  10         98.35        207.79       102.31 o
  -6  -4  10          1.36         20.79        43.67 o
  -5  -4  10        240.49        268.64        43.22 o
  -4  -4  10        994.08       1005.46        64.61 o
  -3  -4  10        382.87        430.22        40.57 o
  -2  -4  10          0.83         -8.88        34.15 o
  -1  -4  10        410.31        395.56        36.84 o
   0  -4  10         15.09          4.78        32.52 o
   1  -4  10          7.36          4.28        39.60 o
   2  -4  10        637.78        637.56        44.43 o
   3  -4  10        358.75        329.15        43.00 o
   4  -4  10         20.59        -11.22        40.81 o
   5  -4  10        122.80        135.52        44.14 o
   6  -4  10          0.01         -9.17        43.37 o
   7  -4  10         26.24        -63.70        83.31 o
   8  -4  10        908.48        815.21       101.98 o
   9  -4  10        639.55        621.85       102.70 o
 -10  -3  10        125.43        172.22        93.45 o
  -9  -3  10        155.94        160.60        54.22 o
  -8  -3  10         52.26         32.82        47.91 o
  -7  -3  10          8.45        -15.09        49.46 o
  -6  -3  10       1079.21       1168.26        71.91 o
  -5  -3  10         67.57         88.03        41.53 o
  -4  -3  10        326.34        356.25        42.30 o
  -3  -3  10        194.59        169.19        37.18 o
  -2  -3  10         11.52         12.85        33.47 o
  -1  -3  10        254.53        224.00        34.57 o
   0  -3  10        891.20        896.59        75.12 o
   1  -3  10        137.20        123.41        32.10 o
   2  -3  10        580.30        666.27        40.11 o
   3  -3  10        420.87        467.81        32.70 o
   4  -3  10         11.16        -35.34        35.34 o
   5  -3  10         73.47        109.73        32.59 o
   6  -3  10        590.81        637.69        38.18 o
   7  -3  10        112.14        116.49        49.18 o
   8  -3  10        318.73        365.26        75.04 o
   9  -3  10          9.38         49.03        86.93 o
 -10  -2  10        101.66        110.20        93.37 o
  -9  -2  10          3.15         19.17        54.56 o
  -8  -2  10        640.89        727.99        87.11 o
  -7  -2  10         10.97         42.82        45.41 o
  -6  -2  10       1152.27       1349.71        72.37 o
  -5  -2  10        665.40        687.45        46.97 o
  -4  -2  10         34.62         35.23        46.59 o
  -3  -2  10        468.08        470.82        41.06 o
  -2  -2  10        282.91        309.80        37.00 o
  -1  -2  10        354.97        304.52        35.41 o
   0  -2  10        690.43        638.66        37.36 o
   1  -2  10        687.10        660.39        31.48 o
   2  -2  10        194.50        169.26        28.59 o
   3  -2  10          0.29        -28.46        28.46 o
   4  -2  10        142.98        136.89        30.94 o
   5  -2  10        500.79        469.95        35.10 o
   6  -2  10        937.48        853.89        44.14 o
   7  -2  10        225.41        146.37        50.89 o
   8  -2  10        152.40         56.14        54.58 o
   9  -2  10        346.41        392.73        63.05 o
  10  -2  10        151.79        200.36       113.40 o
 -10  -1  10          2.21        -35.13        91.64 o
  -9  -1  10        262.96        261.84        88.99 o
  -8  -1  10        874.29       1015.00        95.52 o
  -7  -1  10        139.67        126.89        45.97 o
  -6  -1  10        223.65        234.70        45.62 o
  -5  -1  10         46.17         64.01        40.99 o
  -4  -1  10          1.74        -12.06        37.83 o
  -3  -1  10       1171.11       1060.90        60.24 o
  -2  -1  10       1112.27       1053.83        59.51 o
  -1  -1  10         63.58         59.29        32.48 o
   0  -1  10         61.63         56.78        26.06 o
   1  -1  10        265.76        249.77        28.35 o
   2  -1  10         54.48         64.00        28.54 o
   3  -1  10        393.69        387.96        31.00 o
   4  -1  10        317.07        255.42        31.23 o
   5  -1  10         99.67         87.06        30.79 o
   6  -1  10        229.87        218.24        51.81 o
   7  -1  10         10.97        -47.89        47.89 o
   8  -1  10          1.00         37.96        54.06 o
   9  -1  10        250.54        269.10        72.07 o
  10  -1  10        139.83        259.56       148.64 o
 -10   0  10        131.91        171.52        94.02 o
  -9   0  10         48.50         76.27        86.98 o
  -8   0  10        325.83        382.86        85.86 o
  -7   0  10          3.04         20.93        74.24 o
  -6   0  10          6.19        -42.93        42.93 o
  -5   0  10       1113.61       1092.53        67.91 o
  -4   0  10        583.10        674.64        80.31 o
  -3   0  10        185.83        194.91        38.05 o
  -2   0  10        229.97        192.33        35.70 o
  -1   0  10        106.31         56.09        33.40 o
   0   0  10         95.30         49.36        33.18 o
   1   0  10        612.48        537.97        37.62 o
   2   0  10       1137.84       1148.54        95.92 o
   3   0  10        106.03        152.87        28.81 o
   4   0  10        447.30        471.66        31.77 o
   5   0  10         23.59         14.93        29.76 o
   6   0  10         48.36          8.12        45.39 o
   7   0  10        173.89        263.22        53.02 o
   8   0  10         33.50         21.41        54.09 o
   9   0  10        178.77        340.25        88.88 o
  10   0  10        531.30        632.91       151.02 o
  11   0  10          9.47       -112.05       119.73 o
 -10   1  10        262.65        177.05       101.32 o
  -9   1  10         15.94         11.43        85.93 o
  -8   1  10          6.45         48.43        81.23 o
  -7   1  10         49.70         99.34        78.71 o
  -6   1  10          0.04        -60.73        68.23 o
  -5   1  10        689.36        649.40        73.06 o
  -4   1  10        875.61        950.79        54.28 o
  -3   1  10        240.19        238.18        54.76 o
  -2   1  10        143.84        105.98        35.59 o
  -1   1  10        133.29        106.06        34.74 o
   0   1  10         14.65         10.11        32.91 o
   1   1  10       1333.72       1417.92        58.60 o
   2   1  10        891.94        894.91        55.07 o
   3   1  10         10.51          2.03        26.63 o
   4   1  10         33.86         35.87        28.40 o
   5   1  10        351.23        305.08        32.06 o
   6   1  10         14.09         25.69        45.10 o
   7   1  10        956.14       1050.32       135.39 o
   8   1  10        418.87        389.31        58.08 o
   9   1  10         42.60         88.23        71.77 o
  10   1  10         37.42         58.55        83.89 o
  11   1  10         13.26         23.33        89.85 o
  -9   2  10          6.69        -70.22        85.14 o
  -8   2  10          0.71         99.07        82.23 o
  -7   2  10        598.06        682.95        85.28 o
  -6   2  10        394.87        518.33        78.64 o
  -5   2  10          1.32        -18.08        65.95 o
  -4   2  10         27.31         85.99        60.03 o
  -3   2  10         43.04         35.43        57.02 o
  -2   2  10        131.04        101.95        53.26 o
  -1   2  10       2867.49       2844.92        68.38 o
   0   2  10        834.23        954.79       102.53 o
   1   2  10        626.86        650.77        38.82 o
   2   2  10         58.87        110.60        32.51 o
   3   2  10        121.15        105.64        46.12 o
   4   2  10        138.86        169.60        39.25 o
   5   2  10        502.15        558.41        46.51 o
   6   2  10         52.73         61.64        70.71 o
   7   2  10        153.49        219.06        84.98 o
   8   2  10        289.71        254.15        73.63 o
   9   2  10         40.90         96.93        70.05 o
  10   2  10         51.55         65.85        84.07 o
  11   2  10        197.27        192.57        89.69 o
  -9   3  10        571.44        636.50        97.97 o
  -8   3  10          0.28         71.31        83.22 o
  -7   3  10        117.45         55.83        77.99 o
  -6   3  10        111.73         48.56        73.56 o
  -5   3  10         18.46         90.11        68.77 o
  -4   3  10       1389.64       1417.28       103.63 o
  -3   3  10       1118.20       1207.75        97.05 o
  -2   3  10         19.39         21.55        51.81 o
  -1   3  10       1006.92        909.33        90.39 o
   0   3  10        737.05        647.27        60.86 o
   1   3  10          0.00        -12.15        48.64 o
   2   3  10        680.76        658.27        62.74 o
   3   3  10       1046.81       1071.02        90.75 o
   4   3  10        117.07        141.54        36.00 o
   5   3  10        464.74        511.01        43.93 o
   6   3  10        102.21         92.30        44.73 o
   7   3  10          2.78         14.99        48.23 o
   8   3  10          1.32        -20.03        53.29 o
   9   3  10        424.38        489.33        61.42 o
  10   3  10         23.24        168.04       187.89 o
  11   3  10        653.63        628.22        94.26 o
  -9   4  10        236.34         87.84        91.09 o
  -8   4  10         42.78          9.35        83.11 o
  -7   4  10         96.09         43.75        79.25 o
  -6   4  10         10.35        -15.97        74.20 o
  -5   4  10        327.64        231.86        72.36 o
  -4   4  10        256.48        173.29        65.85 o
  -3   4  10        754.85        657.69        67.87 o
  -2   4  10          4.29         39.69        54.03 o
  -1   4  10         84.86         69.94        56.26 o
   0   4  10        227.37        174.46        55.96 o
   1   4  10        302.26        303.37        54.72 o
   2   4  10        564.65        440.13        54.73 o
   3   4  10       1279.20       1377.35        98.05 o
   4   4  10         20.26         23.33        57.81 o
   5   4  10         21.27          1.42        64.17 o
   6   4  10         20.08         82.13        80.60 o
   7   4  10         58.15        163.52        49.38 o
   8   4  10         76.71        122.67        54.37 o
   9   4  10        757.65        790.39        65.38 o
  10   4  10         15.45         82.13        71.69 o
  11   4  10        315.89        240.16        88.00 o
  -9   5  10         22.57         15.42        90.58 o
  -8   5  10          0.30        -82.09        82.09 o
  -7   5  10        108.60         29.93        80.57 o
  -6   5  10        248.84        258.76        79.67 o
  -5   5  10        681.18        683.48        81.34 o
  -4   5  10          6.76         55.66        65.16 o
  -3   5  10        229.19        199.71        63.48 o
  -2   5  10        376.63        392.55        61.26 o
  -1   5  10        803.43        651.15        67.28 o
   0   5  10       1331.50       1297.07        97.24 o
   1   5  10       3367.98       3431.06       114.43 o
   2   5  10         18.50         44.70        50.78 o
   3   5  10        148.90        207.47        59.39 o
   4   5  10          0.19        -16.40        57.59 o
   5   5  10         70.71         46.13        56.55 o
   6   5  10        656.50        822.61       163.52 o
   7   5  10        781.59       1067.74        87.52 o
   8   5  10          1.56        -19.20        74.14 o
   9   5  10        164.25        186.54        59.63 o
  10   5  10          2.57         89.34       139.42 o
  11   5  10         50.65        138.11        67.20 o
  -8   6  10        149.52        208.14        87.25 o
  -7   6  10        173.50         95.44        82.33 o
  -6   6  10        132.50         77.67        80.56 o
  -5   6  10        281.23        215.02        75.40 o
  -4   6  10         80.57         51.16        67.51 o
  -3   6  10          2.00        -14.59        63.60 o
  -2   6  10        523.66        421.29        64.71 o
  -1   6  10        244.75        270.76        64.55 o
   0   6  10        533.15        536.02        66.03 o
   1   6  10        583.02        500.30        64.68 o
   2   6  10         28.93         38.31        54.84 o
   3   6  10          4.45        -14.85        60.28 o
   4   6  10        855.09        812.02        74.97 o
   5   6  10        372.72        250.24        71.70 o
   6   6  10        326.78        351.69        48.26 o
   7   6  10        335.25        580.27       173.31 o
   8   6  10         24.97         73.81        81.82 o
   9   6  10        121.83        146.40        62.06 o
  10   6  10        130.93        279.00        65.97 o
  11   6  10         14.45         75.12       129.87 o
  -8   7  10        158.06        245.71        88.79 o
  -7   7  10        163.07        156.86        83.96 o
  -6   7  10        119.91         70.11        80.27 o
  -5   7  10         25.28         82.55        76.13 o
  -4   7  10        448.62        461.81        74.95 o
  -3   7  10         26.62         11.03        69.41 o
  -2   7  10        238.15        280.42        66.64 o
  -1   7  10        335.88        287.17        66.60 o
   0   7  10         37.60         18.69        61.05 o
   1   7  10        290.21        290.71        64.68 o
   2   7  10        143.98        186.41        61.81 o
   3   7  10          7.67         42.54        63.02 o
   4   7  10        411.36        509.60        72.89 o
   5   7  10        248.80        170.67        73.26 o
   6   7  10         36.49        -29.40        70.75 o
   7   7  10         49.18         90.13        85.76 o
   8   7  10        339.93        387.41        95.44 o
   9   7  10         12.54        121.64        61.59 o
  10   7  10        251.65        233.13        67.22 o
  11   7  10         88.83        156.28        88.61 o
  -7   8  10          3.32        -73.19        80.50 o
  -6   8  10         85.25         25.21        81.51 o
  -5   8  10        138.27        190.96        78.78 o
  -4   8  10       1289.42       1233.79       117.99 o
  -3   8  10         55.10         86.18        72.30 o
  -2   8  10        207.25        184.16        69.90 o
  -1   8  10        339.26        395.47        70.59 o
   0   8  10         19.69         55.81        65.69 o
   1   8  10        952.22        882.26        77.32 o
   2   8  10        567.32        558.21        71.28 o
   3   8  10          2.95          4.16        66.88 o
   4   8  10        290.91        251.01        72.64 o
   5   8  10        143.83         44.02        72.37 o
   6   8  10         24.25        -47.69        47.69 o
   7   8  10        128.66         17.16        58.86 o
   8   8  10        827.43       1225.92       185.57 o
   9   8  10        290.01        385.58        64.17 o
  10   8  10         46.20         56.60        65.34 o
  11   8  10         38.59         54.35        89.96 o
  -7   9  10         43.17        -13.31        83.24 o
  -6   9  10        110.37         28.05        80.65 o
  -5   9  10        110.70         84.69        79.11 o
  -4   9  10        213.53        186.09        77.64 o
  -3   9  10         18.80          9.47        72.51 o
  -2   9  10        212.45        163.98        71.14 o
  -1   9  10        241.78        214.65        70.23 o
   0   9  10        220.56        270.61        70.89 o
   1   9  10        185.02        247.05        71.24 o
   2   9  10        484.19        532.90        74.61 o
   3   9  10         48.01          0.20        67.98 o
   4   9  10        175.50        172.27        73.96 o
   5   9  10        295.10        315.44        79.20 o
   6   9  10        614.09        504.38        62.95 o
   7   9  10          5.96        -52.00        52.00 o
   8   9  10        804.04        814.58        66.00 o
   9   9  10        172.38        236.04       135.48 o
  10   9  10         51.56         39.84       104.35 o
  -6  10  10         26.13        -19.48        79.90 o
  -5  10  10         21.87        -72.28        77.76 o
  -4  10  10          0.54        -62.39        76.08 o
  -3  10  10        392.54        373.53        80.00 o
  -2  10  10        187.32        141.43        73.05 o
  -1  10  10         23.37        -27.56        66.98 o
   0  10  10        354.79        264.69        74.42 o
   1  10  10          2.05        -68.01        68.01 o
   2  10  10          0.03        -62.48        70.64 o
   3  10  10        569.43        530.59        81.08 o
   4  10  10         85.58         79.86        74.50 o
   5  10  10        693.61        782.64        88.55 o
   6  10  10        762.56        716.08        57.60 o
   7  10  10         30.60        -54.40        54.40 o
   8  10  10          7.90        -15.28        57.41 o
   9  10  10          8.51         41.64       120.22 o
  -5  11  10         70.27         13.14        81.49 o
  -4  11  10         81.12         70.90        76.65 o
  -3  11  10        484.85        576.37        81.64 o
  -2  11  10        140.68         42.54        76.42 o
  -1  11  10         30.33        -33.03        69.48 o
   0  11  10         67.59        -23.38        70.83 o
   1  11  10         18.14         86.48        72.47 o
   2  11  10          2.46        -71.33        71.33 o
   3  11  10        517.19        409.91        79.49 o
   4  11  10        117.22         51.80        76.65 o
   5  11  10         84.63        129.98        81.75 o
   6  11  10         91.97        127.90        61.90 o
   7  11  10         40.96        -35.53       121.04 o
   8  11  10         38.70        -49.12       121.74 o
   9  11  10        105.28        100.34        66.11 o
  -3  12  10        316.83        355.11        81.70 o
  -2  12  10          4.22        -75.05        75.05 o
  -1  12  10        153.44        138.61        76.06 o
   0  12  10          0.71          9.91        72.70 o
   1  12  10        308.68        304.58        78.05 o
   2  12  10          5.15         84.10        75.75 o
   3  12  10        101.89         84.07        75.95 o
   4  12  10          3.37        -31.20        80.78 o
   5  12  10         25.52        -53.87        53.87 o
   6  12  10        132.32        104.28        52.31 o
   7  12  10        229.58        160.29        53.50 o
   8  12  10          3.94        -57.14        94.49 o
   0  13  10         24.24         73.34        59.54 o
   1  13  10        285.85        306.34        91.73 o
   2  13  10         44.25         89.29        56.73 o
   3  13  10         10.17         22.40        57.72 o
   4  13  10        103.37        189.68        56.55 o
   5  13  10         65.64         57.46        54.90 o
   6  13  10         90.10         29.00        53.87 o
  -5  -9  11        101.83        148.47        99.00 o
  -4  -9  11        308.20        268.33        86.98 o
  -3  -9  11          5.77        -30.27        78.67 o
  -2  -9  11          2.88        -77.47        77.47 o
  -1  -9  11          0.05        -75.85        75.85 o
   0  -9  11          0.21        -74.96        74.96 o
   1  -9  11         36.50        -42.88        76.36 o
   2  -9  11        258.11        286.58        79.81 o
   3  -9  11          0.13        -74.34        74.34 o
  -6  -8  11        115.55        128.09        78.48 o
  -5  -8  11         17.72         39.78        76.86 o
  -4  -8  11          6.72        -75.58        75.58 o
  -3  -8  11          0.16        -47.33        76.40 o
  -2  -8  11          0.46        -71.82        71.82 o
  -1  -8  11        139.97        108.09        73.45 o
   0  -8  11        176.33        224.64        76.49 o
   1  -8  11          5.19          8.09        70.60 o
   2  -8  11        109.77        167.36        74.47 o
   3  -8  11          4.11        -55.42        59.39 o
   4  -8  11          0.54        -34.44        54.91 o
   5  -8  11        128.33        152.62        74.53 o
  -7  -7  11        101.29         90.18        75.40 o
  -6  -7  11        109.94        210.66        75.80 o
  -5  -7  11          1.09        -64.60        71.11 o
  -4  -7  11         20.28         14.73        71.24 o
  -3  -7  11        397.13        424.51        78.83 o
  -2  -7  11        117.91        165.55        73.44 o
  -1  -7  11        273.65        359.09        73.01 o
   0  -7  11        506.66        470.50        72.90 o
   1  -7  11          0.89        -65.61        65.61 o
   2  -7  11          5.69        -20.44        49.49 o
   3  -7  11         43.17         48.65        62.63 o
   4  -7  11         26.96        -14.17        64.71 o
   5  -7  11         74.81         87.15        72.98 o
   6  -7  11        186.86        214.43        76.98 o
  -8  -6  11         90.00        120.93        71.89 o
  -7  -6  11         18.19        -70.95        70.95 o
  -6  -6  11         28.99        -15.11        68.64 o
  -5  -6  11        163.63        165.57        70.62 o
  -4  -6  11        165.14        176.49        69.75 o
  -3  -6  11        967.97        981.09        80.40 o
  -2  -6  11        302.61        354.95        69.77 o
  -1  -6  11        106.50         94.76        66.03 o
   0  -6  11         13.40        -29.87        64.37 o
   1  -6  11         77.87         53.11        64.56 o
   2  -6  11          1.00        -47.40        47.40 o
   3  -6  11        604.27        660.66        55.15 o
   4  -6  11        217.48        143.76        56.06 o
   5  -6  11         15.24         13.96        51.42 o
   6  -6  11         13.29        -44.00        51.61 o
   7  -6  11         27.77        -19.52       124.32 o
  -9  -5  11         86.20        142.48        63.74 o
  -8  -5  11          5.49          2.86        52.43 o
  -7  -5  11         87.05         76.56        75.74 o
  -6  -5  11        420.07        371.78        50.64 o
  -5  -5  11        884.71        869.07        53.28 o
  -4  -5  11         36.88          5.09        42.30 o
  -3  -5  11        371.61        364.24        43.49 o
  -2  -5  11        103.96        125.84        39.13 o
  -1  -5  11        225.87        173.68        62.14 o
   0  -5  11         25.19         31.34        59.54 o
   1  -5  11       1083.05       1087.73        97.80 o
   2  -5  11        292.75        262.26        59.42 o
   3  -5  11        422.73        483.62        77.98 o
   4  -5  11         39.34        -25.39        49.34 o
   5  -5  11         63.53         58.93        50.16 o
   6  -5  11        141.55        156.41       102.27 o
   7  -5  11         42.70         92.99        93.96 o
  -9  -4  11          1.86         32.94        60.24 o
  -8  -4  11        208.32        259.61        53.58 o
  -7  -4  11        295.22        258.42        51.65 o
  -6  -4  11        232.37        276.12        50.37 o
  -5  -4  11        460.11        475.53        49.62 o
  -4  -4  11          4.40        -31.50        41.73 o
  -3  -4  11        233.90        259.57        46.30 o
  -2  -4  11        804.85        752.55        68.37 o
  -1  -4  11         42.59         35.02        36.87 o
   0  -4  11        199.03        176.33        37.13 o
   1  -4  11        595.91        587.91        34.96 o
   2  -4  11        159.11        125.40        42.70 o
   3  -4  11         76.42         57.55        42.90 o
   4  -4  11         72.70         96.25        47.17 o
   5  -4  11        155.09        216.47        48.78 o
   6  -4  11        192.67        178.10        49.09 o
   7  -4  11        572.59        572.26        97.43 o
   8  -4  11         17.14        -26.23        92.82 o
  -9  -3  11         18.93         12.03        60.02 o
  -8  -3  11        165.21        236.91        53.49 o
  -7  -3  11        617.32        627.55        55.62 o
  -6  -3  11          1.14         -4.20        46.12 o
  -5  -3  11         60.47         18.62        44.72 o
  -4  -3  11        384.84        387.47        52.40 o
  -3  -3  11         52.77         37.53        40.37 o
  -2  -3  11        585.60        532.93        42.47 o
  -1  -3  11        986.70        988.54        62.07 o
   0  -3  11        368.00        335.75        38.25 o
   1  -3  11        283.94        284.60        32.42 o
   2  -3  11          4.04        -20.27        30.83 o
   3  -3  11         26.99         -9.63        32.05 o
   4  -3  11        617.84        599.53        37.28 o
   5  -3  11        474.76        469.82        64.62 o
   6  -3  11        155.64        104.04        47.49 o
   7  -3  11        166.56        112.63        85.12 o
   8  -3  11          0.95        -88.63        88.63 o
   9  -3  11         17.72        -89.47        89.47 o
  -9  -2  11        259.62        221.42       147.11 o
  -8  -2  11         35.20         35.75        50.70 o
  -7  -2  11         99.64         54.61        48.81 o
  -6  -2  11        198.42        191.58        65.59 o
  -5  -2  11         43.36         24.02        43.92 o
  -4  -2  11       1592.69       1672.88        86.20 o
  -3  -2  11        401.63        419.06        43.89 o
  -2  -2  11          5.47         -8.10        37.51 o
  -1  -2  11         68.32         84.88        37.97 o
   0  -2  11        158.06        149.90        37.23 o
   1  -2  11        148.85        156.27        30.72 o
   2  -2  11        665.58        710.37        36.13 o
   3  -2  11        244.38        261.74        33.87 o
   4  -2  11        413.04        418.67        44.66 o
   5  -2  11         36.32         -4.37        33.71 o
   6  -2  11        187.34        157.34        36.12 o
   7  -2  11         24.81         46.61        74.65 o
   8  -2  11        629.18        564.07        61.20 o
   9  -2  11         30.54        -66.82        66.82 o
  -9  -1  11        152.18         83.04        90.27 o
  -8  -1  11         34.45         51.01        84.68 o
  -7  -1  11          7.99         80.93        49.19 o
  -6  -1  11        382.94        355.10        49.98 o
  -5  -1  11         91.28         41.57        44.69 o
  -4  -1  11        287.53        362.18       143.89 o
  -3  -1  11        121.85        146.52        40.32 o
  -2  -1  11          6.12         33.84        38.40 o
  -1  -1  11        233.39        189.82        38.19 o
   0  -1  11        604.66        644.81        42.67 o
   1  -1  11         41.05         61.81        29.26 o
   2  -1  11        318.21        356.03        32.34 o
   3  -1  11        182.24        210.68        31.91 o
   4  -1  11         11.40        -21.85        31.56 o
   5  -1  11        196.96        260.20        34.52 o
   6  -1  11        285.96        274.23        36.24 o
   7  -1  11        539.68        451.90        56.74 o
   8  -1  11       1089.80       1039.94        67.32 o
   9  -1  11         23.08        -44.65        60.31 o
  10  -1  11        150.42         43.12        71.59 o
  -9   0  11        130.19        139.31        90.89 o
  -8   0  11         55.89         40.63        85.08 o
  -7   0  11         64.78        -36.19        80.25 o
  -6   0  11        209.15        163.98        48.20 o
  -5   0  11         65.63         44.83        44.09 o
  -4   0  11          9.96         62.93        49.88 o
  -3   0  11         97.84        102.20        40.55 o
  -2   0  11        535.63        502.04        42.25 o
  -1   0  11         11.41        -16.67        35.79 o
   0   0  11       1781.92       1635.13        95.10 o
   1   0  11        836.74        855.18        51.68 o
   2   0  11         10.41         -7.34        41.12 o
   3   0  11         39.41         15.51        30.43 o
   4   0  11          4.60        -11.11        30.67 o
   5   0  11        663.01        633.01        37.40 o
   6   0  11        406.25        443.78        38.78 o
   7   0  11         32.82         17.03        51.87 o
   8   0  11         93.88        168.24        59.15 o
   9   0  11         27.81         54.12        61.57 o
  10   0  11         12.01         39.16        75.99 o
  11   0  11        220.11        378.32       103.93 o
  -9   1  11        183.34        251.41        94.24 o
  -8   1  11        195.96        149.38        85.67 o
  -7   1  11         20.88        -46.04        79.84 o
  -6   1  11        124.41         33.87        76.24 o
  -5   1  11         27.35        106.23        72.08 o
  -4   1  11          0.15        -41.71        41.71 o
  -3   1  11        877.30        785.94        47.82 o
  -2   1  11        386.90        365.22        41.32 o
  -1   1  11        200.46        189.38        39.13 o
   0   1  11        773.67        770.12        44.20 o
   1   1  11         10.32         72.81        37.24 o
   2   1  11         58.99         62.87        36.39 o
   3   1  11        513.79        560.78        43.80 o
   4   1  11        598.43        551.87        34.83 o
   5   1  11          1.15        -28.84        31.64 o
   6   1  11        192.57        218.06        35.16 o
   7   1  11         18.66        -18.00        51.86 o
   8   1  11         11.33         41.76        72.74 o
   9   1  11        319.91        310.83        64.79 o
  10   1  11        284.70        420.20       104.68 o
  11   1  11         52.59        198.56       100.00 o
  -9   2  11          8.16        -91.12        91.12 o
  -8   2  11         56.24         96.62        87.22 o
  -7   2  11         19.42         60.23        81.69 o
  -6   2  11         15.18         40.48        77.42 o
  -5   2  11        185.16        168.14        74.41 o
  -4   2  11        291.30        163.58        67.76 o
  -3   2  11        349.74        525.33        71.29 o
  -2   2  11        196.01        238.50        61.71 o
  -1   2  11        804.08        743.35        76.86 o
   0   2  11         32.98         33.45        36.66 o
   1   2  11       2394.72       2410.99        70.98 o
   2   2  11        241.29        177.12        67.91 o
   3   2  11        459.30        474.82        41.49 o
   4   2  11        377.39        359.21        80.32 o
   5   2  11          8.96         57.92        43.52 o
   6   2  11          0.06        -32.67        47.11 o
   7   2  11        435.96        454.74        57.43 o
   8   2  11        258.57        315.11        59.08 o
   9   2  11        130.62        127.02        61.57 o
  10   2  11        306.16        331.88        67.55 o
  11   2  11         27.43         84.72        71.07 o
  -9   3  11          8.35         13.13        97.44 o
  -8   3  11         26.42         34.57        85.99 o
  -7   3  11        212.58        144.73        83.95 o
  -6   3  11        187.49        199.65        80.97 o
  -5   3  11        658.58        755.28        82.75 o
  -4   3  11        784.28        820.08        77.83 o
  -3   3  11         54.92        132.50        65.26 o
  -2   3  11         41.46         67.41        58.88 o
  -1   3  11        754.86        719.16        68.74 o
   0   3  11         11.49        -24.29        55.93 o
   1   3  11       2671.04       2824.47       114.06 o
   2   3  11        521.10        507.89        62.39 o
   3   3  11        118.54        158.10        61.27 o
   4   3  11         56.75         46.25        38.64 o
   5   3  11        102.31         93.68        43.94 o
   6   3  11          3.49          9.36        50.55 o
   7   3  11        599.66        680.73        58.30 o
   8   3  11        540.39        561.24        61.20 o
   9   3  11         18.50        -13.24        61.07 o
  10   3  11         31.67         21.33        65.33 o
  11   3  11          6.80         48.93        78.25 o
  -8   4  11          0.67        -36.43        87.15 o
  -7   4  11        394.29        444.62        89.83 o
  -6   4  11          3.59        -34.88        79.60 o
  -5   4  11        425.45        407.14        80.09 o
  -4   4  11         15.82         30.64        67.39 o
  -3   4  11        103.90        128.66        65.21 o
  -2   4  11         24.94         28.06        59.66 o
  -1   4  11         84.64         98.32        60.86 o
   0   4  11        167.68        162.56        59.76 o
   1   4  11         56.01         89.43        59.34 o
   2   4  11         43.48         24.27        56.25 o
   3   4  11         37.36         33.94        61.28 o
   4   4  11         33.29         40.30        64.64 o
   5   4  11       1155.24       1360.65        71.00 o
   6   4  11         42.32        103.59        47.20 o
   7   4  11        396.04        346.67        54.73 o
   8   4  11         92.16        200.54        57.39 o
   9   4  11         11.22        -16.70        90.59 o
  10   4  11          6.29        -56.42        65.14 o
  11   4  11        196.33        322.58        71.83 o
  -8   5  11         91.36        167.22        92.32 o
  -7   5  11        405.09        329.21        90.72 o
  -6   5  11         53.52         24.48        81.96 o
  -5   5  11        459.67        493.83        82.72 o
  -4   5  11        165.06         89.23        71.89 o
  -3   5  11        399.96        416.07        73.40 o
  -2   5  11         53.85         33.31        62.24 o
  -1   5  11        408.59        396.84        67.92 o
   0   5  11         22.03         63.47        60.73 o
   1   5  11       1499.20       1530.61       106.30 o
   2   5  11        255.59        199.05        61.10 o
   3   5  11         51.58         89.64        64.40 o
   4   5  11         60.88        -47.82        66.12 o
   5   5  11       1183.81       1174.28        90.36 o
   6   5  11        223.38        376.43        73.89 o
   7   5  11         10.53         80.01        59.81 o
   8   5  11        479.86        554.30        61.83 o
   9   5  11        422.83        469.79        66.11 o
  10   5  11         93.21         90.28       112.73 o
  11   5  11        318.28        388.22        93.98 o
  -8   6  11         40.09         15.18        90.14 o
  -7   6  11        122.85        147.46        86.83 o
  -6   6  11         52.15         49.63        84.14 o
  -5   6  11        388.27        381.46        83.61 o
  -4   6  11        644.12        590.61        80.60 o
  -3   6  11        934.17        898.48        83.42 o
  -2   6  11          5.24        -45.92        63.28 o
  -1   6  11         10.97        -11.45        63.58 o
   0   6  11         53.27         61.01        63.82 o
   1   6  11        263.23        194.51        67.05 o
   2   6  11         69.55         50.64        63.48 o
   3   6  11        345.66        456.77        74.08 o
   4   6  11         25.31         42.45        69.95 o
   5   6  11         86.87        133.88        73.49 o
   6   6  11         86.76        136.78        74.07 o
   7   6  11         85.68        136.84        66.00 o
   8   6  11        870.75        984.65       109.14 o
   9   6  11        868.26       1003.76        71.84 o
  10   6  11          0.93         56.20       132.87 o
  11   6  11         45.20         39.83        88.99 o
  -7   7  11         20.28         48.97        86.66 o
  -6   7  11        359.90        325.43        89.82 o
  -5   7  11        316.25        302.18        84.38 o
  -4   7  11        304.34        254.89        77.95 o
  -3   7  11        333.65        318.90        77.64 o
  -2   7  11         60.21         25.85        68.01 o
  -1   7  11        312.30        221.25        69.90 o
   0   7  11          8.65        -62.76        65.11 o
   1   7  11        253.94        324.87        71.34 o
   2   7  11          1.68        -27.98        65.12 o
   3   7  11         85.88        100.62        71.32 o
   4   7  11        331.21        239.54        75.08 o
   5   7  11         63.92         23.53        76.09 o
   6   7  11       1497.46       1346.48        80.00 o
   7   7  11        743.93       1095.65        76.67 o
   8   7  11         95.12         80.01        58.67 o
   9   7  11         79.00        204.02       118.17 o
  10   7  11         11.47        157.53        67.18 o
  -7   8  11         64.54        140.12        89.09 o
  -6   8  11         92.65         96.44        86.24 o
  -5   8  11         60.52         27.84        82.26 o
  -4   8  11         23.38         17.33        76.53 o
  -3   8  11        192.29         84.33        77.62 o
  -2   8  11        430.63        396.98        76.67 o
  -1   8  11         15.26         -9.85        69.04 o
   0   8  11        131.80        181.69        71.49 o
   1   8  11        361.75        229.48        72.21 o
   2   8  11         10.74        -67.77        67.77 o
   3   8  11          0.45        -32.10        68.79 o
   4   8  11        464.18        573.64        82.35 o
   5   8  11         60.29         52.64        79.88 o
   6   8  11        688.65        678.11       155.58 o
   7   8  11        520.55        494.87        58.51 o
   8   8  11         94.44        110.08        61.80 o
   9   8  11         49.09        160.66       137.34 o
  10   8  11         47.87        135.03        85.17 o
  -6   9  11          3.01        -40.84        85.98 o
  -5   9  11        102.65        183.21        85.19 o
  -4   9  11        114.27         78.84        79.00 o
  -3   9  11         56.29        -20.09        77.87 o
  -2   9  11        806.54        767.12        84.48 o
  -1   9  11        185.58        126.38        71.79 o
   0   9  11         51.41         94.22        73.47 o
   1   9  11         42.99         52.51        70.75 o
   2   9  11         57.93         76.13        74.81 o
   3   9  11         24.02         92.30        75.10 o
   4   9  11        703.05        682.28        86.91 o
   5   9  11        154.57        132.51        83.19 o
   6   9  11        105.41         75.97        85.65 o
   7   9  11         64.34        -27.48        80.77 o
   8   9  11          4.70        115.68        59.83 o
   9   9  11         70.24         13.68       167.48 o
  10   9  11        163.36        297.31        90.39 o
  -5  10  11        136.56        189.00        86.30 o
  -4  10  11        253.03        179.79        82.86 o
  -3  10  11         28.06        -68.18        77.43 o
  -2  10  11         50.04         57.42        75.23 o
  -1  10  11          9.94         10.61        72.13 o
   0  10  11        101.36         74.90        76.64 o
   1  10  11        427.04        335.71        78.99 o
   2  10  11        864.29        703.70        85.99 o
   3  10  11         11.03          9.90        76.61 o
   4  10  11        208.04        186.12        81.45 o
   5  10  11          1.79        -51.57        82.25 o
   6  10  11         22.99         22.20        86.97 o
   7  10  11        193.48        224.93        95.71 o
   8  10  11        510.77        400.75        71.46 o
   9  10  11         61.66        131.43        80.36 o
  -4  11  11        183.01        112.56        82.58 o
  -3  11  11         19.18         13.63        77.55 o
  -2  11  11         25.35         94.91        81.61 o
  -1  11  11        261.06        237.27        78.19 o
   0  11  11        206.94        215.90        78.42 o
   1  11  11         99.83         10.08        77.28 o
   2  11  11        273.23        250.76        82.93 o
   3  11  11          1.17        -64.21        79.62 o
   4  11  11          3.08        -12.09        82.67 o
   5  11  11        250.76        219.86        87.54 o
   6  11  11         99.88        123.39        89.50 o
   7  11  11         87.28         82.80        91.84 o
   8  11  11        346.66        177.02       102.52 o
  -3  12  11        114.73        161.61        81.20 o
  -2  12  11         14.82        -10.01        80.82 o
  -1  12  11        248.58        229.96        83.10 o
   0  12  11        317.54        284.25        80.35 o
   1  12  11          0.87         24.94        81.01 o
   2  12  11          4.82        -43.09        78.52 o
   3  12  11         60.53          0.92        83.51 o
   4  12  11          5.77        -62.58        83.80 o
   5  12  11        190.23        194.11        90.03 o
   6  12  11        223.89        176.88        57.10 o
   7  12  11         33.52        142.01        71.73 o
   0  13  11          4.02        -33.97        78.65 o
   1  13  11         16.31         37.69        83.40 o
   2  13  11         50.31          5.05        83.77 o
   3  13  11        177.36        161.71        61.20 o
   4  13  11         47.18         56.41        60.02 o
   5  13  11         31.04          5.43        80.90 o
  -5  -8  12         81.67        111.52       117.30 o
  -4  -8  12        179.63        203.88        83.96 o
  -3  -8  12         39.51         55.56        80.49 o
  -2  -8  12        253.93        163.37        82.27 o
  -1  -8  12         23.47        -78.21        78.21 o
   0  -8  12          0.74          7.91        79.44 o
   1  -8  12         22.75        -24.18        76.86 o
   2  -8  12         22.03        -68.64        74.87 o
   3  -8  12         78.06        143.71        77.78 o
   4  -8  12        192.10        232.63        82.44 o
  -6  -7  12         16.80         37.49        77.48 o
  -5  -7  12        214.15        194.84        80.64 o
  -4  -7  12        226.46        342.54        79.93 o
  -3  -7  12          0.73        -74.47        74.47 o
  -2  -7  12          1.71        -50.92        73.35 o
  -1  -7  12          0.03        -73.24        73.24 o
   0  -7  12         11.82        -72.21        72.21 o
   1  -7  12         73.56        151.49        74.88 o
   2  -7  12        425.63        409.46        78.69 o
   3  -7  12          4.48        -53.62        53.62 o
   4  -7  12         75.19         73.43        56.00 o
   5  -7  12          4.73        -63.90        63.90 o
  -7  -6  12        174.95        230.38        77.43 o
  -6  -6  12         92.51         81.66        74.90 o
  -5  -6  12         63.84         45.60        73.16 o
  -4  -6  12         27.03         76.34        74.65 o
  -3  -6  12          9.35        -22.58        70.85 o
  -2  -6  12         27.18         72.52        70.01 o
  -1  -6  12        420.19        500.67        77.18 o
   0  -6  12        668.75        683.55        78.07 o
   1  -6  12         14.64         31.42        68.15 o
   2  -6  12        402.80        413.89        55.07 o
   3  -6  12         35.98         33.32        51.31 o
   4  -6  12          1.05        -13.72        53.56 o
   5  -6  12        182.65        248.17        98.75 o
   6  -6  12         41.19         36.33        66.93 o
  -8  -5  12          4.98          5.30        54.54 o
  -7  -5  12        246.02        253.37        55.69 o
  -6  -5  12          1.64        -50.12        50.12 o
  -5  -5  12         68.94         21.92        49.68 o
  -4  -5  12        209.32        241.13        57.43 o
  -3  -5  12        682.89        654.38        77.57 o
  -2  -5  12         97.88         97.71        67.29 o
  -1  -5  12        172.28        169.63        66.51 o
   0  -5  12        980.57       1010.91        77.89 o
   1  -5  12         65.46        120.98        64.66 o
   2  -5  12        103.65         64.93        48.36 o
   3  -5  12         98.04        103.96        50.62 o
   4  -5  12         74.79         16.09        50.41 o
   5  -5  12        285.46        268.67        54.19 o
   6  -5  12        160.02        122.84        55.28 o
   7  -5  12          0.61        -93.41        93.41 o
  -8  -4  12         56.10         78.95        55.47 o
  -7  -4  12        181.36        154.36        53.15 o
  -6  -4  12          1.77        -30.04        59.79 o
  -5  -4  12        397.61        358.77        52.05 o
  -4  -4  12        175.74        167.33        52.27 o
  -3  -4  12       1119.30       1346.02        73.50 o
  -2  -4  12          2.36         30.65        41.20 o
  -1  -4  12        370.64        298.17        42.57 o
   0  -4  12         16.15         20.70        39.74 o
   1  -4  12        163.32        154.26        44.46 o
   2  -4  12         38.02         24.56        45.91 o
   3  -4  12        649.98        767.80        58.16 o
   4  -4  12        217.14        151.27        50.04 o
   5  -4  12        247.97        214.12        51.81 o
   6  -4  12          7.86         58.18        51.25 o
   7  -4  12          6.87        -32.99        89.81 o
   8  -4  12         57.50        -15.87       181.03 o
  -8  -3  12          4.11         42.34        54.73 o
  -7  -3  12          7.60        -50.69        50.69 o
  -6  -3  12         49.47         43.99        50.37 o
  -5  -3  12        249.87        229.18        52.50 o
  -4  -3  12         15.27         49.74        47.17 o
  -3  -3  12        109.64        169.13        86.77 o
  -2  -3  12         47.89         35.54        56.90 o
  -1  -3  12         13.24         -7.60        41.28 o
   0  -3  12        261.62        268.40        42.16 o
   1  -3  12        658.40        641.43        37.55 o
   2  -3  12         11.38         -9.03        33.28 o
   3  -3  12        393.04        419.26        40.54 o
   4  -3  12         47.29         41.55        36.18 o
   5  -3  12         28.59         -2.50        51.81 o
   6  -3  12        148.64        139.91        49.53 o
   7  -3  12        343.52        260.00        91.75 o
   8  -3  12         36.53        -38.48        93.56 o
  -9  -2  12          0.06        -60.40        92.17 o
  -8  -2  12        110.95         52.70        54.45 o
  -7  -2  12        200.70        167.43        53.36 o
  -6  -2  12         63.07         75.45        50.28 o
  -5  -2  12        307.48        367.14        50.71 o
  -4  -2  12         30.82         34.71        84.63 o
  -3  -2  12         28.15         39.37        43.67 o
  -2  -2  12        125.48        102.99        42.54 o
  -1  -2  12        212.93        136.41        48.23 o
   0  -2  12        110.99        169.29        56.70 o
   1  -2  12       1082.14       1225.83        54.09 o
   2  -2  12        243.03        242.68        35.23 o
   3  -2  12         22.96         21.13        34.03 o
   4  -2  12        118.43        157.31        36.82 o
   5  -2  12        107.34        130.43        37.49 o
   6  -2  12        411.97        408.17        41.04 o
   7  -2  12        523.95        434.82        64.77 o
   8  -2  12          0.79        -85.34        85.34 o
   9  -2  12          2.01        -38.05        91.36 o
  -9  -1  12          1.91         86.79       106.89 o
  -8  -1  12        146.58        189.05        89.94 o
  -7  -1  12        140.94        100.54        53.30 o
  -6  -1  12        128.09         97.95        51.19 o
  -5  -1  12        147.73        129.10        49.09 o
  -4  -1  12        184.51        140.13        46.58 o
  -3  -1  12         23.61        -20.11        42.50 o
  -2  -1  12        337.69        334.76        45.53 o
  -1  -1  12          6.70         -6.96        53.91 o
   0  -1  12         27.15          6.11        39.08 o
   1  -1  12         67.73         73.80        31.81 o
   2  -1  12         77.17         92.61        33.54 o
   3  -1  12          0.80        -23.32        33.56 o
   4  -1  12        618.12        610.71        38.72 o
   5  -1  12        392.74        345.34        39.75 o
   6  -1  12        325.74        298.20        51.40 o
   7  -1  12         38.33        -11.52        53.95 o
   8  -1  12        214.13        258.59        60.65 o
   9  -1  12          7.93        -19.49        62.97 o
  10  -1  12        164.59        262.30       120.15 o
  -9   0  12         40.79        -81.49       158.99 o
  -8   0  12        103.80        263.49        90.62 o
  -7   0  12         36.20         85.08        85.37 o
  -6   0  12        167.12        117.38        51.47 o
  -5   0  12         40.68          1.75        47.60 o
  -4   0  12        888.62        921.83        59.48 o
  -3   0  12        314.24        248.50        45.90 o
  -2   0  12        454.41        476.56        58.84 o
  -1   0  12          0.93        -10.03        39.61 o
   0   0  12        179.02        177.08        41.09 o
   1   0  12        539.59        482.46        43.46 o
   2   0  12        852.82        789.19        37.48 o
   3   0  12         26.55         19.21        36.25 o
   4   0  12        341.62        295.75        35.80 o
   5   0  12         72.91         31.41        34.68 o
   6   0  12         11.87        -35.63        35.63 o
   7   0  12        175.48        242.54        73.75 o
   8   0  12        592.06        563.60        66.10 o
   9   0  12          8.39        -63.19        63.19 o
  10   0  12        228.25        175.98        71.58 o
  -8   1  12          6.14        -18.55        88.33 o
  -7   1  12        240.74        122.27        86.93 o
  -6   1  12        280.71        221.84        85.60 o
  -5   1  12        120.32         10.55        76.29 o
  -4   1  12       1190.90       1269.25        75.78 o
  -3   1  12        104.92        125.59        45.39 o
  -2   1  12        396.19        402.70        45.84 o
  -1   1  12        324.00        289.98        74.10 o
   0   1  12         38.63         87.94        40.92 o
   1   1  12         79.05         64.32        40.53 o
   2   1  12        604.76        580.16        75.08 o
   3   1  12        351.79        341.49        34.75 o
   4   1  12         17.44         -9.71        33.15 o
   5   1  12         34.36         56.72        35.61 o
   6   1  12        114.38         76.36        51.73 o
   7   1  12         34.94         66.07        82.31 o
   8   1  12        433.32        463.57        63.06 o
   9   1  12        323.39        368.49        67.44 o
  10   1  12          4.59         15.23        66.78 o
  -8   2  12          3.05        -87.76        87.76 o
  -7   2  12        416.23        400.59        92.17 o
  -6   2  12        441.08        401.83        88.93 o
  -5   2  12        336.21        341.60        83.00 o
  -4   2  12        291.29        492.54        77.30 o
  -3   2  12         72.32         -3.71        70.07 o
  -2   2  12         24.38         48.04        64.70 o
  -1   2  12         30.55         61.61        63.55 o
   0   2  12          8.15        -34.48        39.49 o
   1   2  12        160.04        134.51        41.99 o
   2   2  12        117.95        214.56        42.47 o
   3   2  12         25.20        -49.63        62.15 o
   4   2  12        481.59        442.71        46.81 o
   5   2  12         71.66        164.70        46.84 o
   6   2  12       1196.16       1271.81        82.63 o
   7   2  12        180.70        187.17        56.55 o
   8   2  12          4.85         22.61        60.22 o
   9   2  12         13.87          9.58        88.92 o
  10   2  12         28.27         24.80       111.64 o
  -8   3  12         77.03        140.27        93.61 o
  -7   3  12          0.73         -4.60        86.54 o
  -6   3  12         73.27        122.14        85.45 o
  -5   3  12         51.97         40.65        78.43 o
  -4   3  12         19.26          7.15        71.66 o
  -3   3  12        904.59        822.30        82.47 o
  -2   3  12        153.42        231.26        68.09 o
  -1   3  12         74.80         36.00        64.42 o
   0   3  12        372.96        339.71        67.87 o
   1   3  12        432.48        422.86        70.89 o
   2   3  12         29.81         19.94        62.58 o
   3   3  12        235.25        272.40        70.58 o
   4   3  12        347.64        440.67        75.19 o
   5   3  12        181.54        231.11        47.22 o
   6   3  12        656.63        704.42        57.37 o
   7   3  12         11.28         62.94        56.03 o
   8   3  12         34.00         36.48        59.36 o
   9   3  12        610.11        597.90        70.48 o
  10   3  12        112.00         58.75       102.60 o
  -8   4  12        229.07        258.59        99.43 o
  -7   4  12         42.59         44.76        88.90 o
  -6   4  12         15.42        -68.19        82.16 o
  -5   4  12        576.66        552.22        87.07 o
  -4   4  12        190.24        116.09        74.88 o
  -3   4  12        558.46        608.35        79.60 o
  -2   4  12        530.39        450.55        72.23 o
  -1   4  12         30.01        -23.72        64.91 o
   0   4  12         54.44         60.08        63.95 o
   1   4  12         70.10         63.68        66.74 o
   2   4  12          6.13         16.18        64.11 o
   3   4  12        636.86        648.77        78.55 o
   4   4  12        290.89        361.09        76.61 o
   5   4  12        166.21        198.30        47.19 o
   6   4  12          9.45         41.31        65.91 o
   7   4  12        516.21        675.67        61.92 o
   8   4  12          2.52          4.87        59.87 o
   9   4  12        487.75        541.79        70.31 o
  10   4  12        101.56         77.14        69.31 o
  -7   5  12         65.68        167.27        92.11 o
  -6   5  12          9.20         30.00        87.08 o
  -5   5  12        528.17        516.80        88.66 o
  -4   5  12         69.76         -9.76        77.15 o
  -3   5  12          8.74          1.11        72.36 o
  -2   5  12         10.82         94.48        68.37 o
  -1   5  12          1.80        -32.10        66.28 o
   0   5  12          0.75        -45.43        64.73 o
   1   5  12        180.39        236.10        71.18 o
   2   5  12        182.92        206.35        69.06 o
   3   5  12         73.29         33.24        66.94 o
   4   5  12          0.86        -50.70        71.76 o
   5   5  12        391.97        314.60        81.06 o
   6   5  12        218.07        414.92        84.01 o
   7   5  12       1883.36       2267.79       107.90 o
   8   5  12        176.91        317.05        62.12 o
   9   5  12         51.61         23.15        64.68 o
  10   5  12          1.16         14.29        84.57 o
  -7   6  12        224.28        259.55        95.19 o
  -6   6  12         33.02        -52.10        87.16 o
  -5   6  12        301.68        431.57        89.24 o
  -4   6  12        296.94        255.88        80.44 o
  -3   6  12         12.43        -15.17        74.51 o
  -2   6  12         16.58         -4.49        70.15 o
  -1   6  12        189.19        330.99        73.67 o
   0   6  12          5.86        -58.97        66.86 o
   1   6  12         20.89         44.68        69.85 o
   2   6  12        242.51        289.41        72.54 o
   3   6  12         28.44         54.79        70.90 o
   4   6  12        137.29        123.68        77.34 o
   5   6  12        555.22        587.96        88.03 o
   6   6  12         43.67         86.91        49.19 o
   7   6  12        721.18        588.76        58.79 o
   8   6  12         88.26        164.29        67.80 o
   9   6  12         97.93         97.87        82.31 o
  10   6  12        397.93        539.11       173.30 o
  -7   7  12        210.11        274.74       129.56 o
  -6   7  12         27.29        -23.27        88.34 o
  -5   7  12         21.32        -54.51        83.22 o
  -4   7  12        114.88        175.69        82.20 o
  -3   7  12        303.33        286.19        83.78 o
  -2   7  12          9.68         -9.24        73.83 o
  -1   7  12        313.90        366.87        77.00 o
   0   7  12        169.48         99.17        71.58 o
   1   7  12         60.82         47.36        72.54 o
   2   7  12         77.09        175.41        74.79 o
   3   7  12        115.36        155.14        74.98 o
   4   7  12          1.56         27.31        78.48 o
   5   7  12        471.71        566.53        90.89 o
   6   7  12        173.32        124.24        51.12 o
   7   7  12         44.65        151.96        73.26 o
   8   7  12        300.33        415.21       109.58 o
   9   7  12         13.00         40.95        65.62 o
  10   7  12        286.32        321.48        92.68 o
  -6   8  12         57.19         94.36        92.97 o
  -5   8  12          1.59        -49.28        84.70 o
  -4   8  12        411.14        267.97        84.68 o
  -3   8  12        679.95        606.95        90.75 o
  -2   8  12          6.52        -71.67        75.92 o
  -1   8  12         25.15         35.37        74.60 o
   0   8  12         68.80        133.58        74.88 o
   1   8  12         16.97         -9.39        73.09 o
   2   8  12        578.19        531.04        83.23 o
   3   8  12        445.88        436.77        84.16 o
   4   8  12         12.81         41.45        82.09 o
   5   8  12        168.84        132.92        86.37 o
   6   8  12         10.37        -75.56        87.75 o
   7   8  12          6.80         66.27        58.16 o
   8   8  12        413.78        508.97       117.24 o
   9   8  12        258.13        388.39        68.31 o
  -5   9  12        125.74        154.03        89.45 o
  -4   9  12         74.23         10.59        82.84 o
  -3   9  12        131.85        148.19        84.44 o
  -2   9  12         12.48        -57.10        78.47 o
  -1   9  12         32.30        -23.36        74.03 o
   0   9  12        725.21        763.46        89.00 o
   1   9  12        112.21         95.20        78.52 o
   2   9  12        120.06        179.68        82.95 o
   3   9  12        155.82        143.41        83.61 o
   4   9  12          1.95        -32.64        83.00 o
   5   9  12          6.73        -29.46        87.44 o
   6   9  12        197.25        131.02        92.71 o
   7   9  12        192.83        319.23       100.59 o
   8   9  12          7.76        -70.07       104.39 o
   9   9  12        133.33        201.25        90.92 o
  -4  10  12          0.20        -82.31        82.31 o
  -3  10  12         37.40         24.03        84.39 o
  -2  10  12        340.15        367.93        84.41 o
  -1  10  12          2.25         43.94        77.31 o
   0  10  12        474.70        568.49        86.49 o
   1  10  12        336.72        355.31        83.12 o
   2  10  12          7.19        -32.26        81.19 o
   3  10  12         21.98         90.36        83.79 o
   4  10  12        355.75        375.91        89.89 o
   5  10  12         13.96        -51.07        87.21 o
   6  10  12        490.83        396.69        98.18 o
   7  10  12        428.97        298.57       102.54 o
   8  10  12         33.76        -20.05       108.96 o
  -3  11  12         14.49        -60.60        82.08 o
  -2  11  12        223.33        233.76        86.09 o
  -1  11  12         39.55         40.50        81.12 o
   0  11  12          0.80        -78.62        78.62 o
   1  11  12          6.57         27.06        81.37 o
   2  11  12         11.88        -53.84        81.31 o
   3  11  12        199.06        111.17        87.48 o
   4  11  12        774.48        521.85        96.12 o
   5  11  12         96.67         76.99        90.13 o
   6  11  12         76.10         96.89        95.85 o
   7  11  12         16.22         24.95       100.31 o
  -1  12  12         11.36        -34.14        83.15 o
   0  12  12         12.20        -79.13        79.13 o
   1  12  12        161.74        191.28        87.13 o
   2  12  12        215.61        157.72        85.55 o
   3  12  12         18.72         26.58        88.37 o
   4  12  12         34.43        -29.73        86.32 o
   5  12  12          0.73        -44.00        89.98 o
   6  12  12          3.89          5.45        94.03 o
  -4  -7  13         25.67         16.36        92.86 o
  -3  -7  13        159.08         95.25        82.00 o
  -2  -7  13        240.96        274.48        82.06 o
  -1  -7  13         11.63        -45.30        77.37 o
   0  -7  13        109.75         49.51        78.45 o
   1  -7  13        175.57        232.93        80.90 o
   2  -7  13          1.53         20.69        76.30 o
   3  -7  13         13.14         55.04        58.15 o
   4  -7  13         83.26         54.08        76.29 o
  -6  -6  13         18.73         18.23        81.18 o
  -5  -6  13          5.02         23.56        79.65 o
  -4  -6  13         80.12         79.83        77.97 o
  -3  -6  13         31.46         63.06        77.92 o
  -2  -6  13        222.20        286.92        79.65 o
  -1  -6  13          9.70         75.89        75.58 o
   0  -6  13         10.06        -71.66        71.66 o
   1  -6  13         53.12        150.73        73.74 o
   2  -6  13        104.73        189.51        73.70 o
   3  -6  13         22.76         39.32        67.68 o
   4  -6  13        380.99        437.47        60.34 o
   5  -6  13         38.91        -28.43        59.56 o
  -6  -5  13         44.45         72.21        77.36 o
  -5  -5  13         96.16        228.81        77.26 o
  -4  -5  13        227.29        300.78        79.78 o
  -3  -5  13          6.93         27.96        73.57 o
  -2  -5  13         35.57        -25.40        70.19 o
  -1  -5  13          8.26         79.69        70.68 o
   0  -5  13        138.17        187.23        73.23 o
   1  -5  13         99.38        131.60        72.84 o
   2  -5  13        559.82        699.54        60.98 o
   3  -5  13         17.50         -1.87        52.12 o
   4  -5  13        120.37        155.66        54.68 o
   5  -5  13          0.15        -72.42       160.62 o
   6  -5  13          0.35        -89.52        89.52 o
  -7  -4  13        226.94        264.10        57.58 o
  -6  -4  13         57.17        127.11        80.28 o
  -5  -4  13        317.18        371.10        55.93 o
  -4  -4  13        146.69        179.87        51.50 o
  -3  -4  13         10.55        -47.09        47.09 o
  -2  -4  13         98.65         44.06        46.45 o
  -1  -4  13          2.32        -57.06        57.06 o
   0  -4  13        149.23        170.02        69.08 o
   1  -4  13          5.54        -19.63        66.09 o
   2  -4  13        359.56        374.35        51.58 o
   3  -4  13          2.48        -49.18        49.18 o
   4  -4  13         34.37         27.79        52.62 o
   5  -4  13        269.32        233.26        55.11 o
   6  -4  13         53.91         52.69        55.95 o
   7  -4  13         85.52         61.37        97.27 o
  -8  -3  13          0.46         31.99        89.95 o
  -7  -3  13        254.90        225.64        56.57 o
  -6  -3  13         37.75          6.62        68.67 o
  -5  -3  13        286.68        220.78        53.51 o
  -4  -3  13          5.20          4.27        49.89 o
  -3  -3  13        416.33        423.30        52.21 o
  -2  -3  13         46.26         60.41        45.94 o
  -1  -3  13        285.41        294.48        48.30 o
   0  -3  13          2.67         20.49        43.49 o
   1  -3  13          6.26         32.96        43.12 o
   2  -3  13          2.58          1.06        35.68 o
   3  -3  13         84.50        102.47        40.91 o
   4  -3  13         34.02         23.77        75.63 o
   5  -3  13        469.36        512.02        56.61 o
   6  -3  13        111.55        114.34        51.95 o
   7  -3  13         54.30         34.66        92.66 o
   8  -3  13         38.01        147.50       193.28 o
  -8  -2  13          1.76         21.45        64.19 o
  -7  -2  13          2.23        -15.80        53.28 o
  -6  -2  13          6.59         35.34        53.60 o
  -5  -2  13         13.08        -50.21        50.21 o
  -4  -2  13        162.59        126.31        50.68 o
  -3  -2  13        550.62        620.22        53.20 o
  -2  -2  13         10.18        -34.04        74.17 o
  -1  -2  13        471.22        479.54        48.75 o
   0  -2  13        148.53        109.44        43.99 o
   1  -2  13         14.19         15.45        35.57 o
   2  -2  13         91.07        131.54        56.29 o
   3  -2  13        620.97        580.15        41.44 o
   4  -2  13          2.83         16.83        38.40 o
   5  -2  13        206.81        214.53        40.49 o
   6  -2  13         13.15          8.49        49.80 o
   7  -2  13          0.78        -77.09        89.81 o
   8  -2  13         37.75         19.04        91.11 o
  -8  -1  13         23.76        -89.76        89.76 o
  -7  -1  13          0.06        -49.59        55.29 o
  -6  -1  13        116.93        134.79        54.04 o
  -5  -1  13         80.72         78.50        51.87 o
  -4  -1  13         16.54        -19.04        49.36 o
  -3  -1  13        399.65        471.21        54.70 o
  -2  -1  13        114.31         68.23        62.10 o
  -1  -1  13        306.42        294.34        73.71 o
   0  -1  13        133.37         80.98        44.21 o
   1  -1  13        693.90        672.06        48.54 o
   2  -1  13          0.17         20.50        34.98 o
   3  -1  13        842.83        844.58        43.01 o
   4  -1  13         10.15          1.57        49.92 o
   5  -1  13         86.50         77.07        39.55 o
   6  -1  13        136.83        117.71        40.28 o
   7  -1  13        379.24        412.76        61.69 o
   8  -1  13          2.05        -59.52        59.52 o
   9  -1  13        205.24        224.63        84.62 o
  -8   0  13         58.84         43.97        92.33 o
  -7   0  13          4.34          7.10        88.38 o
  -6   0  13        174.25        232.46        87.24 o
  -5   0  13        244.16        270.81        54.29 o
  -4   0  13         18.20         14.58        49.62 o
  -3   0  13         43.86         25.24        47.47 o
  -2   0  13         73.84        117.64        46.09 o
  -1   0  13        139.42        124.67        45.05 o
   0   0  13        404.10        379.63        47.71 o
   1   0  13        791.70        764.85        49.42 o
   2   0  13          0.57         39.82        34.57 o
   3   0  13         99.23         46.30        35.71 o
   4   0  13         92.62        112.65        36.79 o
   5   0  13         86.01         19.36        37.70 o
   6   0  13        400.43        426.49        42.04 o
   7   0  13        703.41        643.97        78.93 o
   8   0  13         29.65         -7.74        59.72 o
   9   0  13          1.82        -83.37        85.03 o
  -8   1  13        361.53        375.62       108.62 o
  -7   1  13          1.12        -32.54        88.94 o
  -6   1  13        232.94        158.48        89.40 o
  -5   1  13         51.99        -80.03        80.03 o
  -4   1  13         37.16         20.38        75.84 o
  -3   1  13         34.88        -47.38        47.38 o
  -2   1  13        742.35        749.45        53.23 o
  -1   1  13        281.08        332.02        46.91 o
   0   1  13        895.26        817.30        51.65 o
   1   1  13        297.09        328.20        46.38 o
   2   1  13         98.06        149.67        89.17 o
   3   1  13         20.41         -5.97        44.38 o
   4   1  13        393.11        425.72        39.68 o
   5   1  13        132.87        107.92        38.19 o
   6   1  13          2.49        -36.41        53.03 o
   7   1  13         19.73        -59.82        76.87 o
   8   1  13         45.67        -27.08        60.51 o
   9   1  13        210.14        199.11        66.94 o
  -7   2  13          2.49        -41.14        89.79 o
  -6   2  13         97.02          0.64        88.18 o
  -5   2  13         59.29         49.76        82.71 o
  -4   2  13        737.27        720.27        86.30 o
  -3   2  13        106.03        109.96        76.20 o
  -2   2  13        688.75        719.40        80.44 o
  -1   2  13        365.41        460.69        72.69 o
   0   2  13        387.16        317.65        71.59 o
   1   2  13          5.33        -35.36        53.80 o
   2   2  13        817.17        754.82        80.98 o
   3   2  13         42.71        119.38        73.26 o
   4   2  13        384.07        375.26        51.29 o
   5   2  13        155.55        149.32        50.10 o
   6   2  13         24.28        -11.02        52.75 o
   7   2  13        283.91        254.45        70.13 o
   8   2  13        268.64        320.53        64.87 o
   9   2  13          6.70         -1.26        64.60 o
  10   2  13         43.77         10.77       105.19 o
  -7   3  13        171.35        161.23        93.87 o
  -6   3  13        288.58        229.35        91.41 o
  -5   3  13        259.69        332.74        87.83 o
  -4   3  13       1395.80       1411.67       126.48 o
  -3   3  13         88.41        148.13        79.08 o
  -2   3  13         46.50        115.10        72.78 o
  -1   3  13        105.66        103.59        70.50 o
   0   3  13         28.65        -27.24        67.44 o
   1   3  13        248.20        321.99        73.82 o
   2   3  13       1450.05       1911.64       124.17 o
   3   3  13        195.03        215.39        75.06 o
   4   3  13        302.83        277.02        79.84 o
   5   3  13         34.17        -29.34        54.54 o
   6   3  13        168.99        275.92        58.92 o
   7   3  13         23.82        -19.55        56.43 o
   8   3  13        656.94        686.94        69.13 o
   9   3  13        247.89        155.36        67.84 o
  10   3  13         27.57         70.57       114.41 o
  -7   4  13        129.22        177.64        94.96 o
  -6   4  13        212.37        247.88        91.60 o
  -5   4  13          3.66        -76.10        82.76 o
  -4   4  13        145.10        195.31        82.38 o
  -3   4  13          1.25        -34.69        77.46 o
  -2   4  13         44.52        137.25        73.57 o
  -1   4  13        261.67        301.81        74.84 o
   0   4  13        329.47        328.13        73.80 o
   1   4  13         14.06         35.13        70.69 o
   2   4  13         62.51        182.74        74.67 o
   3   4  13         53.79        178.85        75.66 o
   4   4  13        119.83         99.25        78.27 o
   5   4  13         58.13         77.03        83.54 o
   6   4  13        812.05        808.65        85.98 o
   7   4  13          4.99        -17.49        58.01 o
   8   4  13         26.56         76.16       132.09 o
   9   4  13          0.54          4.24        65.90 o
  10   4  13         94.53        133.93        96.23 o
  -6   5  13        176.08        111.62        93.12 o
  -5   5  13         43.05        -55.78        84.02 o
  -4   5  13         34.47         59.09        80.55 o
  -3   5  13        655.01        616.78        87.86 o
  -2   5  13        402.47        322.32        77.95 o
  -1   5  13         12.48         17.93        72.79 o
   0   5  13         31.44         62.77        71.84 o
   1   5  13        272.74        208.00        75.36 o
   2   5  13        321.15        267.00        78.89 o
   3   5  13        553.08        527.42        83.97 o
   4   5  13        461.12        500.92        85.99 o
   5   5  13        319.78        319.21        89.00 o
   6   5  13        957.09       1083.42       173.89 o
   7   5  13          7.95        -20.23        63.26 o
   8   5  13         28.85         50.75        61.84 o
   9   5  13        351.25        463.06        71.76 o
  -6   6  13          0.35         26.05        92.64 o
  -5   6  13        126.42         23.44        86.82 o
  -4   6  13          1.29        -13.97        81.95 o
  -3   6  13        497.54        584.34        89.57 o
  -2   6  13        161.93         28.13        75.99 o
  -1   6  13         36.54        -53.09        74.37 o
   0   6  13        413.69        353.26        76.96 o
   1   6  13         55.87        150.17        75.39 o
   2   6  13         67.99         54.26        78.98 o
   3   6  13        617.90        556.64        87.17 o
   4   6  13        634.95        483.84        90.35 o
   5   6  13         51.02        -85.43        85.43 o
   6   6  13         19.34        -46.60        90.53 o
   7   6  13        251.85        319.34       112.35 o
   8   6  13         23.12          1.16       101.50 o
   9   6  13        568.15        720.39       154.38 o
  -6   7  13          6.45        -71.12       165.67 o
  -5   7  13        191.43         90.92        90.44 o
  -4   7  13        126.24        149.33        85.91 o
  -3   7  13         53.02         59.42        85.00 o
  -2   7  13          7.36        -76.78        76.78 o
  -1   7  13          0.61        -43.77        75.54 o
   0   7  13         75.94        163.49        77.53 o
   1   7  13        253.25        289.15        80.60 o
   2   7  13        179.44        207.50        84.20 o
   3   7  13         11.91         45.41        81.42 o
   4   7  13         38.19         16.54        86.22 o
   5   7  13        118.72        113.94        89.83 o
   6   7  13        135.68        108.27        93.82 o
   7   7  13        763.70        911.30       109.99 o
   8   7  13         93.28         92.89        76.20 o
   9   7  13         69.02        179.14        84.05 o
  -5   8  13        126.90         36.97        91.65 o
  -4   8  13         58.14         38.80        84.98 o
  -3   8  13          0.56        -20.76        85.08 o
  -2   8  13         69.75        129.26        82.30 o
  -1   8  13        476.65        480.59        83.50 o
   0   8  13         10.58        -13.24        79.98 o
   1   8  13        429.09        416.13        83.86 o
   2   8  13        138.21        189.97        85.12 o
   3   8  13          1.77        -48.66        83.09 o
   4   8  13        168.25        101.17        88.47 o
   5   8  13        539.85        663.82        99.76 o
   6   8  13          0.62        -31.76        94.63 o
   7   8  13        249.66        257.46       102.92 o
   8   8  13         25.77       -105.96       105.96 o
  -4   9  13         52.73         38.97        87.80 o
  -3   9  13         24.99         13.60        86.71 o
  -2   9  13        156.29        154.89        85.22 o
  -1   9  13        518.88        466.81        85.00 o
   0   9  13         25.04        -21.84        81.29 o
   1   9  13         28.81         15.02        80.53 o
   2   9  13        162.84        126.36        86.30 o
   3   9  13        209.32        194.42        89.85 o
   4   9  13        251.24        190.58        92.55 o
   5   9  13        377.26        306.01        97.12 o
   6   9  13          4.11         19.80        98.18 o
   7   9  13          0.42         41.18       101.85 o
  -3  10  13        189.83        341.52        91.80 o
  -2  10  13          0.53        -81.99        81.99 o
  -1  10  13         23.09        111.70        82.66 o
   0  10  13          0.80        -80.99        80.99 o
   1  10  13         57.28        100.02        84.56 o
   2  10  13        679.16        434.97        91.40 o
   3  10  13        274.99        294.98        92.54 o
   4  10  13          0.26        -89.70        89.70 o
   5  10  13         28.80        -46.33        93.97 o
   6  10  13          6.11         35.05        99.33 o
   7  10  13         19.94        -26.89       140.24 o
  -2  11  13          4.01        -70.32        87.44 o
  -1  11  13         61.96         22.02        85.49 o
   0  11  13        172.45         98.23        84.68 o
   1  11  13          3.35        -42.84        85.28 o
   2  11  13         43.25         -2.47        85.37 o
   3  11  13         90.20         18.81        89.38 o
   4  11  13         10.53        -90.79        90.79 o
   5  11  13          3.75        -89.39        95.12 o
   6  11  13        129.25         62.02       112.09 o
   1  12  13         41.70         39.79        89.74 o
   2  12  13         17.65         32.65        87.25 o
   3  12  13         17.08        -35.84        92.32 o
   4  12  13         21.90        -50.56        95.41 o
  -3  -6  14          0.97         24.86       116.95 o
  -2  -6  14         17.24          0.06        81.31 o
  -1  -6  14          5.46         15.21        80.14 o
   0  -6  14          7.82        -13.46        78.79 o
   1  -6  14         36.03        -79.48        79.48 o
   2  -6  14         38.35         48.93        79.55 o
   3  -6  14         92.67         84.96        78.67 o
  -5  -5  14         29.75         -2.67        94.65 o
  -4  -5  14          3.99         41.93        80.00 o
  -3  -5  14         35.23         65.45        79.68 o
  -2  -5  14         17.37         -8.36        78.02 o
  -1  -5  14         27.08         25.28        77.91 o
   0  -5  14        201.05        278.53        78.56 o
   1  -5  14         28.33        -31.96        74.24 o
   2  -5  14          0.26        -33.03        73.18 o
   3  -5  14         30.94         63.63        55.69 o
   4  -5  14        133.03        128.71        79.13 o
   5  -5  14          5.19         13.01        59.16 o
  -6  -4  14         41.65         -7.87        61.44 o
  -5  -4  14         35.23        -64.53        64.53 o
  -4  -4  14          5.22         90.75        77.80 o
  -3  -4  14          0.64        -11.45        74.75 o
  -2  -4  14        301.69        218.64        78.24 o
  -1  -4  14          0.10        -21.21        73.87 o
   0  -4  14        367.03        384.84        77.00 o
   1  -4  14          1.29         12.21        71.83 o
   2  -4  14        133.52         99.21        53.00 o
   3  -4  14        124.70        123.04        65.31 o
   4  -4  14        163.56        172.94       111.63 o
   5  -4  14          3.61        -64.56       142.99 o
   6  -4  14          6.46        -35.14        94.21 o
  -6  -3  14         16.54        -31.90        55.85 o
  -5  -3  14         25.28         80.35        74.70 o
  -4  -3  14        224.01        326.38        56.09 o
  -3  -3  14          0.53        -66.02        87.50 o
  -2  -3  14        336.22        328.64        52.00 o
  -1  -3  14         45.61         40.52        48.49 o
   0  -3  14         41.72         84.37        48.14 o
   1  -3  14         25.97         19.47        56.86 o
   2  -3  14        161.03        180.21        51.88 o
   3  -3  14         11.84        -50.06        50.06 o
   4  -3  14        199.95        240.77        54.00 o
   5  -3  14          0.75        -52.52        52.52 o
   6  -3  14          7.26        -76.81       103.64 o
   7  -3  14        269.32        219.02       101.10 o
  -7  -2  14        112.13        120.50        58.40 o
  -6  -2  14         29.18          6.14        56.26 o
  -5  -2  14        205.73        164.83        56.41 o
  -4  -2  14        621.39        585.88        58.02 o
  -3  -2  14          6.58          3.50        82.14 o
  -2  -2  14          0.12        -28.74        49.76 o
  -1  -2  14        358.67        340.21        52.02 o
   0  -2  14         99.60        206.57        99.47 o
   1  -2  14       1266.91       1164.64       153.52 o
   2  -2  14        187.08        225.45        39.32 o
   3  -2  14         16.36         17.93        39.67 o
   4  -2  14          7.80         -8.47        40.55 o
   5  -2  14         10.81         -7.84        61.50 o
   6  -2  14          6.56        -24.34        51.97 o
   7  -2  14         20.78         71.01        93.71 o
  -7  -1  14         88.40        112.50        58.86 o
  -6  -1  14          1.82        -31.90        56.43 o
  -5  -1  14          5.06        -57.68        57.68 o
  -4  -1  14         23.25         23.94        53.53 o
  -3  -1  14        116.99        113.05        51.79 o
  -2  -1  14          2.82        -12.90        90.36 o
  -1  -1  14        866.56        825.43        55.50 o
   0  -1  14         18.31        -32.38        46.42 o
   1  -1  14        285.57        234.20       109.36 o
   2  -1  14         14.51          6.38        56.52 o
   3  -1  14         31.30         29.12        45.80 o
   4  -1  14         35.02         28.02        39.90 o
   5  -1  14        129.38        124.94        41.73 o
   6  -1  14        274.35        311.61        44.05 o
   7  -1  14         42.50         36.31        92.77 o
   8  -1  14          0.93         -5.12        93.02 o
  -7   0  14         18.88        -12.39        92.72 o
  -6   0  14         30.93          9.07        87.84 o
  -5   0  14         60.67        -13.87        54.95 o
  -4   0  14         87.77         66.60        53.84 o
  -3   0  14        778.49        777.55        58.91 o
  -2   0  14        107.68        152.41        59.56 o
  -1   0  14        196.81        254.78        50.43 o
   0   0  14          0.39         25.96        47.13 o
   1   0  14         48.86        -35.18        46.45 o
   2   0  14        538.13        642.33        53.43 o
   3   0  14       1251.26       1506.98        64.49 o
   4   0  14         34.90         52.86        39.95 o
   5   0  14        455.20        442.60        43.82 o
   6   0  14        385.58        372.31        43.90 o
   7   0  14          6.99         18.98        60.98 o
   8   0  14          5.23        -80.99        83.58 o
  -7   1  14         39.38        106.71        99.23 o
  -6   1  14        141.02        209.13        92.89 o
  -5   1  14        123.88        102.75        87.69 o
  -4   1  14        155.96        180.25        84.25 o
  -3   1  14        707.13        758.91        60.08 o
  -2   1  14          1.79         17.38        49.80 o
  -1   1  14         49.95         62.77        79.96 o
   0   1  14        334.82        340.96        50.80 o
   1   1  14        154.87        111.91        47.89 o
   2   1  14        388.23        434.45        51.83 o
   3   1  14       1027.39       1197.79       178.72 o
   4   1  14         66.44         95.27        39.55 o
   5   1  14        285.85        193.04        41.81 o
   6   1  14          4.22        -11.35        55.59 o
   7   1  14        268.70        232.71        61.41 o
   8   1  14         15.36        -21.86        62.18 o
   9   1  14        403.53        311.04       100.56 o
  -6   2  14        346.26        434.83        98.06 o
  -5   2  14        268.86        137.53        89.61 o
  -4   2  14         33.79         -8.20        81.54 o
  -3   2  14         69.76         62.71        80.09 o
  -2   2  14        143.37         90.98        77.41 o
  -1   2  14         58.71         23.63        71.84 o
   0   2  14        285.06        325.56        77.47 o
   1   2  14        325.80        438.78        76.89 o
   2   2  14          5.35          0.66        75.43 o
   3   2  14          3.05         28.13        76.68 o
   4   2  14        198.43        154.51        50.83 o
   5   2  14        117.78         59.23        52.04 o
   6   2  14        422.82        383.68        59.28 o
   7   2  14        777.29        711.53       110.94 o
   8   2  14         80.07         62.81        64.39 o
   9   2  14          0.48        -66.48        66.48 o
  -6   3  14        269.84        197.88        95.12 o
  -5   3  14         71.89        127.49        88.98 o
  -4   3  14        104.05         54.20        82.83 o
  -3   3  14         20.63        -17.67        81.91 o
  -2   3  14        636.93        671.81        86.95 o
  -1   3  14        327.53        207.23        76.05 o
   0   3  14          7.17        -62.61        72.33 o
   1   3  14        253.30        241.62        76.70 o
   2   3  14         29.90         48.27        78.16 o
   3   3  14          1.41        -36.48        78.64 o
   4   3  14        683.09        770.27        91.93 o
   5   3  14        404.61        358.53        74.73 o
   6   3  14        130.58        104.19        56.27 o
   7   3  14        142.12        171.80        59.87 o
   8   3  14          6.19        -72.35        73.92 o
   9   3  14        131.18        128.60        70.05 o
  -6   4  14         25.93        -40.64        93.12 o
  -5   4  14         67.14         56.42        89.75 o
  -4   4  14        592.35        505.45        90.86 o
  -3   4  14          6.27         37.52        83.47 o
  -2   4  14        371.71        471.97        85.39 o
  -1   4  14        242.37        201.57        78.11 o
   0   4  14         34.77         38.21        77.35 o
   1   4  14        117.61         91.14        77.02 o
   2   4  14        309.47        239.34        83.28 o
   3   4  14         43.70         -7.13        80.12 o
   4   4  14        553.41        638.56        92.75 o
   5   4  14        162.41         97.33        85.79 o
   6   4  14         54.08         16.67        56.03 o
   7   4  14         36.85         33.92        58.89 o
   8   4  14        248.35        235.72        65.64 o
   9   4  14          5.55        -53.00       121.42 o
  -5   5  14         48.49         87.37        90.77 o
  -4   5  14        387.70        380.35        90.98 o
  -3   5  14        160.40         21.17        85.57 o
  -2   5  14          6.26        -10.74        79.04 o
  -1   5  14         24.00         17.38        78.08 o
   0   5  14         66.09        -13.64        78.83 o
   1   5  14         49.21         20.32        77.87 o
   2   5  14        925.08        871.22        93.74 o
   3   5  14        149.66        137.73        84.37 o
   4   5  14          0.95        -84.89        84.89 o
   5   5  14         35.13         51.43        89.39 o
   6   5  14         66.04         32.05        94.60 o
   7   5  14        287.57        408.03       192.54 o
   8   5  14        382.98        391.55        69.06 o
   9   5  14          8.48         20.77        90.27 o
  -5   6  14         34.17        -90.83        90.83 o
  -4   6  14         42.34         22.39        88.10 o
  -3   6  14         17.36         42.49        87.30 o
  -2   6  14          8.09        -76.70        80.66 o
  -1   6  14        296.56        221.01        80.62 o
   0   6  14        764.55        697.55        88.94 o
   1   6  14         38.55          5.10        78.70 o
   2   6  14        165.39        226.73        86.42 o
   3   6  14          6.63          4.10        84.67 o
   4   6  14          5.76        -86.72        86.72 o
   5   6  14        493.06        561.59        99.91 o
   6   6  14        355.29        362.77       101.69 o
   7   6  14          7.97         -4.51       100.18 o
   8   6  14         66.80         31.05       102.83 o
  -4   7  14         31.34        113.68        90.97 o
  -3   7  14        147.81        165.46        91.40 o
  -2   7  14         55.66         14.93        83.73 o
  -1   7  14        297.39        340.44        84.42 o
   0   7  14        413.52        448.85        88.79 o
   1   7  14          0.42        -30.30        80.24 o
   2   7  14         70.90         21.86        85.21 o
   3   7  14        781.12        753.40        99.17 o
   4   7  14         68.61        -32.02        90.53 o
   5   7  14        214.67        153.35        96.18 o
   6   7  14        382.86        305.14       102.67 o
   7   7  14         26.97         85.59       103.14 o
  -4   8  14         11.12         56.30        97.90 o
  -3   8  14         86.50        183.38        92.40 o
  -2   8  14        189.25         81.25        86.78 o
  -1   8  14         18.92        -27.27        80.95 o
   0   8  14         13.85          2.61        83.78 o
   1   8  14         98.86         53.73        83.91 o
   2   8  14         11.03         -7.71        88.60 o
   3   8  14        373.95        394.39        95.96 o
   4   8  14        345.59        268.71        98.40 o
   5   8  14          3.45        -48.55        96.32 o
   6   8  14          6.84         29.61       100.20 o
   7   8  14         61.90         73.07       109.10 o
  -3   9  14          5.38         60.67        94.64 o
  -2   9  14         36.28         11.32        87.63 o
  -1   9  14          2.87        -82.39        82.39 o
   0   9  14         24.38          5.14        85.18 o
   1   9  14        513.07        536.24        92.69 o
   2   9  14        106.94        156.00        89.16 o
   3   9  14        122.22         96.46        94.69 o
   4   9  14          1.62        -15.77        96.28 o
   5   9  14          0.04         54.12        98.31 o
   6   9  14         55.84        185.45       104.94 o
  -2  10  14         15.97        -94.38        95.24 o
  -1  10  14        160.13         70.50        88.21 o
   0  10  14         18.07        -34.08        85.12 o
   1  10  14        470.73        440.51        94.34 o
   2  10  14        108.72         33.26        90.08 o
   3  10  14         33.22         91.48        95.80 o
   4  10  14         15.00         36.57        96.52 o
   5  10  14         39.97        177.28       105.50 o
   0  11  14          0.08        -94.59        94.59 o
   1  11  14         12.10         27.20        92.83 o
   2  11  14          5.30         42.32        91.12 o
   3  11  14         18.34         75.61        99.60 o
   4  11  14         67.59        150.15       186.05 o
  -1  -5  15          2.53        -24.11       101.13 o
   0  -5  15          5.68         -1.87        83.78 o
   1  -5  15        172.15        203.60        83.96 o
   2  -5  15        165.39        291.82        84.12 o
   3  -5  15        105.80        142.52        60.26 o
  -3  -4  15        178.33        205.69        86.99 o
  -2  -4  15          2.75        -58.02        79.90 o
  -1  -4  15        126.32        110.25        81.70 o
   0  -4  15         56.58        121.94        78.16 o
   1  -4  15         94.49         55.33        79.40 o
   2  -4  15        187.05        219.19        80.15 o
   3  -4  15          1.76        -18.09        55.90 o
   4  -4  15          2.51        -38.14        77.92 o
  -5  -3  15        115.61         98.24        88.67 o
  -4  -3  15          2.37        -19.71        58.28 o
  -3  -3  15         11.62         42.64        56.24 o
  -2  -3  15         19.79        -35.48        60.62 o
  -1  -3  15          6.87          5.12        75.16 o
   0  -3  15         71.01         48.39        75.36 o
   1  -3  15          3.28          5.19        75.00 o
   2  -3  15         44.96         69.09        74.70 o
   3  -3  15        188.93        228.38        55.23 o
   4  -3  15         40.82         27.03        54.55 o
   5  -3  15         45.66         46.94        55.53 o
  -5  -2  15         21.45        -13.29        87.11 o
  -4  -2  15         80.90        117.76        79.60 o
  -3  -2  15         17.59         32.75       108.78 o
  -2  -2  15        522.93        584.08        59.25 o
  -1  -2  15         25.88         15.60        52.98 o
   0  -2  15         86.31        107.41        51.44 o
   1  -2  15         14.50        -20.12        49.38 o
   2  -2  15          2.95        -40.57        40.57 o
   3  -2  15        298.35        274.03        52.87 o
   4  -2  15        253.85        226.01        55.10 o
   5  -2  15          4.23         33.08        52.86 o
   6  -2  15         52.56         67.14        93.29 o
  -6  -1  15         15.54        -22.88        61.60 o
  -5  -1  15        133.95         92.38        59.39 o
  -4  -1  15        211.57        364.61       104.88 o
  -3  -1  15         50.24         55.67        54.95 o
  -2  -1  15        256.67        311.48        69.32 o
  -1  -1  15          4.10        -30.88        51.05 o
   0  -1  15         11.55         -1.17        71.20 o
   1  -1  15        578.74        564.90        54.50 o
   2  -1  15        121.65        169.96        50.09 o
   3  -1  15        107.03        185.22        42.62 o
   4  -1  15        152.86        150.60        44.28 o
   5  -1  15         31.63        -52.94        59.62 o
   6  -1  15          4.39        -33.25        50.61 o
   7  -1  15         65.49        116.15        94.04 o
  -6   0  15          0.79          1.01        93.11 o
  -5   0  15        160.79        101.07        60.03 o
  -4   0  15         93.93         82.56        57.37 o
  -3   0  15          7.21        -38.93        54.55 o
  -2   0  15          0.54        -12.94        62.54 o
  -1   0  15        396.71        356.11        55.81 o
   0   0  15        165.62        131.90        52.11 o
   1   0  15        569.03        523.81        55.75 o
   2   0  15        478.57        488.82        54.59 o
   3   0  15          2.68        -25.04        51.54 o
   4   0  15         13.52         -2.29        42.29 o
   5   0  15         38.58         57.53        44.02 o
   6   0  15          2.55        -15.38        44.80 o
   7   0  15         34.17         -0.42        63.46 o
  -6   1  15          0.42         -3.65       103.88 o
  -5   1  15         62.49        -61.26        89.75 o
  -4   1  15          3.41         -8.84        87.29 o
  -3   1  15        120.35        168.66        84.96 o
  -2   1  15          9.36         -7.67        54.61 o
  -1   1  15        697.46        621.34        58.69 o
   0   1  15        243.08        252.49        53.62 o
   1   1  15        177.93        112.47        58.24 o
   2   1  15          0.37          5.27        51.28 o
   3   1  15        260.61        247.78        54.98 o
   4   1  15          0.58        -11.25        51.94 o
   5   1  15        493.80        480.79        96.66 o
   6   1  15        358.96        332.02        80.82 o
   7   1  15          3.55        -62.15        62.15 o
   8   1  15        120.49         93.19        97.13 o
  -5   2  15          9.93        -89.34        89.34 o
  -4   2  15         52.49         72.76        86.52 o
  -3   2  15        298.94        324.86        87.49 o
  -2   2  15          3.89        -50.96        79.71 o
  -1   2  15        203.90        290.13        81.15 o
   0   2  15          5.51        -47.99        76.79 o
   1   2  15         63.30         13.27        76.68 o
   2   2  15        422.98        340.93        83.37 o
   3   2  15       1008.85        936.83        98.27 o
   4   2  15         36.71        -25.52        84.55 o
   5   2  15        247.17        303.15        91.14 o
   6   2  15        168.73        151.33        60.83 o
   7   2  15          1.14        -90.92        90.92 o
   8   2  15         53.98        -57.57        65.04 o
  -5   3  15         46.41         17.58        91.92 o
  -4   3  15         62.47         53.66        87.44 o
  -3   3  15        336.89        336.37        90.30 o
  -2   3  15        107.01        110.96        83.18 o
  -1   3  15          6.07          2.90        79.38 o
   0   3  15         64.01         -9.30        77.62 o
   1   3  15         52.90         44.53        78.38 o
   2   3  15        179.53        159.99        84.09 o
   3   3  15        286.43        342.76        91.50 o
   4   3  15         24.11         45.75        90.01 o
   5   3  15          0.48        -88.19        88.19 o
   6   3  15        160.43        301.80        96.85 o
   7   3  15         31.52         66.59        75.55 o
   8   3  15         88.59         32.79        66.39 o
  -5   4  15        237.46        279.03       131.75 o
  -4   4  15          9.38        -44.63        86.72 o
  -3   4  15         36.54        105.20        88.52 o
  -2   4  15         31.65         24.49        83.16 o
  -1   4  15          0.07        -17.43        80.09 o
   0   4  15        562.34        568.76        87.99 o
   1   4  15        438.51        452.88        85.36 o
   2   4  15          0.02        -47.85        83.18 o
   3   4  15          0.68        -32.82        87.47 o
   4   4  15         52.69          7.67        90.07 o
   5   4  15          6.87         -0.07        92.52 o
   6   4  15        188.17        279.96        98.97 o
   7   4  15        289.24        212.63       102.02 o
   8   4  15          3.94          5.35       114.93 o
  -4   5  15          1.29        116.12        90.67 o
  -3   5  15         10.45         16.40        89.65 o
  -2   5  15        516.88        515.36        91.85 o
  -1   5  15        209.26        186.89        83.74 o
   0   5  15        233.05        374.71        87.90 o
   1   5  15        322.75        544.45        88.70 o
   2   5  15         30.97         77.60        87.35 o
   3   5  15         61.45        145.22        93.53 o
   4   5  15        382.46        442.36        99.08 o
   5   5  15        107.94         34.58        94.34 o
   6   5  15        174.30        275.57       100.62 o
   7   5  15         53.62        -72.64       100.22 o
  -4   6  15         50.93        -53.50       124.21 o
  -3   6  15         10.47        -87.86        87.86 o
  -2   6  15        369.41        305.61        90.99 o
  -1   6  15        219.66        195.40        84.86 o
   0   6  15        172.68         80.50        85.12 o
   1   6  15          0.23        -14.37        83.42 o
   2   6  15        527.25        414.92        93.45 o
   3   6  15         39.40        101.90        94.90 o
   4   6  15        350.65        280.06        99.90 o
   5   6  15        158.94        116.07        99.41 o
   6   6  15         13.37         51.18       100.19 o
   7   6  15         10.05         49.43       113.83 o
  -3   7  15          0.63        -49.77        94.60 o
  -2   7  15        191.41        122.38        90.23 o
  -1   7  15         56.84        -22.66        83.91 o
   0   7  15        575.65        513.20        93.74 o
   1   7  15        273.04        226.45        89.50 o
   2   7  15       1700.94       1707.32       144.30 o
   3   7  15         64.26         91.65        96.69 o
[truncated: 9,291 more chars]
